# Supplementary material for: Genes Required for the Fitness of Salmonella enterica Serovar Typhimurium during Infection of Immunodeficient gp91−/− phox Mice
Source: Infect Immun. 2016 Mar 24;84(4):989–97. doi: 10.1128/IAI.01423-15 (PMC4807482; doi:10.1128/IAI.01423-15)
Supplement: Supplemental material [file IAI.01423-15_zii999091634so2.xlsx]

## Sheet: Table S2
						Fitness scores (log2 fold change) and adjusted P values										Raw Counts
						gp91-/- phox liver		gp91-/- phox spleen		C57 liver		C57 spleen		BALB/c mice			gp91-/- phox mice				C57 mice					BALB/c mice
Molecule	Insertion position	Insertion orientation	Disrupted gene	Disrupted gene product	Transposon	Fitness	P	Fitness	P	Fitness	P	Fitness	P	Fitness	P	Input (gp91-/- phox and C57 mice)	Liver 1	Spleen 1	Liver 2	Spleen 2	Liver 1	Spleen 1	Liver 2	Spleen 2	Input BALB/c mice	Liver 1	Liver 2
Chromosome	136	+			Mu	0.00402558	0.999205	-0.0744147	0.995125	0.925746	0.989996	0.740582	0.99993	0.17671	0.898654	2138	1541	1257	2620	2544	562	25	4506	5517	4286	5150	2802
Chromosome	142	-			Tn5	0.000154531	0.999941	0.353252	0.761947	-0.959785	0.999352	0.726623	0.998569	0.33404	0.734854	5747	2729	3486	3215	2778	756	7439	270	1305	1215	1087	1559
Chromosome	660	-	thrA	aspartokinase I/homoserine dehydrogenase I	Tn5	0.932089	0.354139	1.17214	0.122425	2.77758	0.812336	2.58425	0.883637	-0.242277	0.793645	2642	3979	2999	1956	2468	8720	8598	5894	11591	3002	2085	2150
Chromosome	681	+	thrA	aspartokinase I/homoserine dehydrogenase I	Mu	0.0510683	0.999205	0.606243	0.905362	1.93382	0.989996	1.44033	0.99993	0.658644	0.478181	1430	2015	2577	966	1773	281	220	9369	6523	3147	3550	4822
Chromosome	1630	-	thrA	aspartokinase I/homoserine dehydrogenase I	Mu	-0.230661	0.999205	-0.327189	0.980486	-2.01122	0.989996	-1.97129	0.99993	1.20458	0.0950267	2050	1927	1412	1468	1568	158	104	144	234	1573	3581	2776
Chromosome	1883	+	thrA	aspartokinase I/homoserine dehydrogenase I	Mu	0.442756	0.999205	-0.270376	0.988369	1.03994	0.989996	0.731166	0.99993	-0.11616	0.926505	1906	1259	1918	187163	947	5255	2929	431	662	3929	2907	2902
Chromosome	2693	+	thrA	aspartokinase I/homoserine dehydrogenase I	Mu	0.384512	0.999205	0.489091	0.955107	0.966636	0.989996	1.40684	0.99993	-0.9101	0.431566	1275	1526	1553	1841	1995	221	1405	3027	3508	381	144	147
Chromosome	4783	+	thrC	threonine synthase	Mu	0.0513741	0.999205	0.367304	0.981722	1.10283	0.989996	0.748546	0.99993	-0.320152	0.782791	1290	1609	2449	1059	855	2664	1599	1147	1006	2436	1497	1585
Chromosome	4902	-	thrC	threonine synthase	Tn5	0.463671	0.661451	0.712158	0.498093	1.30473	0.999352	2.12545	0.998569	0.782239	0.204644	1919	1600	1667	1304	1147	2405	10337	524	789	2275	3238	3603
Chromosome	6046	+	yaaJ	hypothetical amino-acid transport protein	Mu	0.41493	0.999205	0.2668	0.988369	0.514921	0.994286	-0.522909	0.99993	0.424412	0.690845	1247	2208	1816	1240	1096	2314	511	60	242	2108	2605	2099
Chromosome	6094	+	yaaJ	hypothetical amino-acid transport protein	Tn5	0.149982	0.893828	0.0700008	0.963459	-0.198774	0.999352	-1.29211	0.998569	-0.140147	0.89368	3413	1889	1518	2093	1493	6	13	1507	702	3245	2105	2843
Chromosome	6104	+	yaaJ	hypothetical amino-acid transport protein	Mu	-0.40028	0.999205	0.171856	0.988369	-0.174623	0.995322	-0.603293	0.99993	0.189279	0.890782	2090	1278	2208	1706	2291	20	131	1689	1286	1191	903	1318
Chromosome	6793	-	yaaJ	hypothetical amino-acid transport protein	Mu	-0.37027	0.999205	0.184859	0.988369	-1.05904	0.989996	-0.387056	0.99993	0.326801	0.788788	2056	983	1753	1969	2735	722	1209	3	156	3059	2443	3887
Chromosome	7453	+	57bp upstream of yaaJ	hypothetical amino-acid transport protein	Mu	0.00204856	0.999205	0.0712054	0.995125	0.830923	0.994286	-0.861175	0.99993	0.990007	0.192781	1454	1290	1161	1559	1743	3817	525	44	15	3511	5957	6010
Chromosome	8402	-	talB	transaldolase B	Mu	-0.358065	0.999205	-0.752854	0.794624	-1.5941	0.989996	-1.51355	0.99993	0.553317	0.60027	2066	1985	1065	1126	1065	308	378	165	70	1616	2428	1571
Chromosome	8640	-	22bp upstream of talB	transaldolase B	Tn5	0.722228	0.436338	0.468351	0.71981	-2.9673		-2.49228		0.144752	0.88974	2116	1845	817	2130	1842	6	77	21	9	2244	2207	2004
Chromosome	9217	+	mog	molybdopterin biosynthesis Mog protein	Mu	-0.0265583	0.999205	0.0754101	0.996189	-0.270772	0.994286	-2.71637	0.99993	-1.31506	0.112048	1115	1596	1859	599	377	2	19	795	34	1592	583	339
Chromosome	10028	+	86bp upstream of yaaH	conserved hypothetical protein	Mu	0.141732	0.999205	0.547256	0.930862	1.02339	0.989996	0.119965	0.99993	-0.134703	0.917504	1258	1711	2062	1085	1597	1618	519	1727	1054	3057	2187	2268
Chromosome	10435	+	htgA	conserved hypothetical protein	Tn5	-0.726468	0.478833	-0.553916	0.591042	-0.706049	0.999352	-1.21608	0.998569	-1.05566	0.0891997	5868	2079	1718	1067	1447	1141	1336	3	33	2667	1084	959
Chromosome	10452	-	htgA	conserved hypothetical protein	Mu	0.408636	0.999205	0.589693	0.915336	1.56385	0.989996	1.22756	0.99993	0.307461	0.798124	1101	1633	1536	1357	1787	904	1096	3839	2586	2322	1960	2773
Chromosome	10945	-	yaaI	conserved hypothetical protein	Tn5	0.51862	0.666213	0.801864	0.526073	1.74902	0.999352	1.30456	0.998569	0.279463	0.822079	772	744	860	535	424	48	4	2725	2961	523	571	525
Chromosome	14956	-	222bp upstream of dnaJ	DnaJ protein	Tn5	-0.036538	0.977284	0.0929058	0.949375	0.372539	0.999352	0.285766	0.998569	0.366999	0.691721	4982	2534	2388	2427	2065	1546	4490	1804	629	1696	1507	2275
Chromosome	15147	-	SL1344_0014	hypothetical regulatory protein	Tn5	-0.203735	0.846774	-0.503616	0.637955	1.74682	0.999352	1.9175	0.998569	0.364838	0.678283	5054	2006	1405	2429	1449	8	343	18994	26926	1786	1779	2181
Chromosome	15254	+	SL1344_0014	hypothetical regulatory protein	Mu	-0.321138	0.999205	-0.30251	0.988369	-1.03455		-0.85258		0.854234	0.363151	169	133	132	107	79	0	0	0	0	674	1310	811
Chromosome	15259	-	SL1344_0014	hypothetical regulatory protein	Tn5	-0.793163	0.395416	-1.1553	0.14596	0.195363	0.999352	0.00221924	0.999824	0.847472	0.205508	6154	1211	1053	2145	1029	1650	2395	1861	2602	1770	2219	3427
Chromosome	15577	-	SL1344_0014	hypothetical regulatory protein	Tn5	-0.417174	0.69038	-0.57797	0.624811	0.202845	0.999352	0.0602576	0.999824	-0.128075	0.912455	6813	3022	2382	1820	1105	2575	3328	1108	2457	1630	1374	1119
Chromosome	15873	+	SL1344_0014	hypothetical regulatory protein	Tn5	-0.830542	0.367308	-0.847473	0.3363	0.985469	0.999352	0.547988	0.998569	1.1019	0.0476844	5867	1570	1218	1476	1322	5881	6532	452	1081	1545	3018	2869
Chromosome	16335	-	SL1344_0015	predicted bacteriophage protein	Tn5	-0.793329	0.452455	-0.837217	0.347925	-0.174516	0.999352	1.06741	0.998569	-0.327241	0.709977	7119	2530	1708	971	1367	264	420	2979	15847	3935	2956	2238
Chromosome	16462	+	30bp upstream of SL1344_0015	predicted bacteriophage protein	Tn5	0.0227384	0.986561	0.110237	0.936595	1.78734	0.999352	1.88659	0.998569	0.890339	0.134909	5906	2181	2246	4157	3186	11379	17981	1813	6343	1951	3037	3320
Chromosome	16818	+	SL1344_0016	conserved hypothetical protein	Tn5	0.288834	0.817529	0.425437	0.779011	0.67314	0.999352	-0.0635315	0.999824	0.802958	0.356771	1006	698	476	644	750	588	17	354	761	997	2140	974
Chromosome	17031	+	5bp upstream of SL1344_0016	conserved hypothetical protein	Tn5	-0.700287	0.438567	-0.697818	0.456827	0.394977	0.999352	0.186794	0.998569	-1.27745	0.0844096	5639	1586	1266	1696	1485	3647	5131	1	166	1067	318	351
Chromosome	17061	+	SL1344_0017	hypothetical membrane protein	Tn5	-0.305715	0.757083	-0.506929	0.642616	-0.668383	0.999352	-0.910272	0.998569	-0.27821	0.772389	6554	2653	2132	2605	1509	1232	1905	293	322	1930	1339	1306
Chromosome	17906	-	420bp upstream of SL1344_0017	hypothetical membrane protein	Tn5	-0.397146	0.713514	-0.392665	0.750308	-2.19442	0.999352	-2.15273	0.998569	0.538597	0.439449	4868	2229	1670	1257	1292	132	17	131	433	2732	3447	3407
Chromosome	18089	+	chiA	chitinase	Tn5	-0.844909	0.396159	-1.05461	0.26302	0.452122	0.999352	0.692451	0.998569	-0.791855	0.247537	6576	2102	1514	1095	788	2576	3226	2026	6618	3403	1293	1898
Chromosome	18130	+	chiA	chitinase	Mu	-0.0291085	0.999205	0.0416637	0.999305	1.45551	0.989996	1.29747	0.99993	-1.06177	0.291585	1973	1613	2692	2151	1137	4471	2716	3128	3750	1388	687	273
Chromosome	18285	+	chiA	chitinase	Mu	0.392198	0.999205	0.444516	0.960906	-0.846059	0.994286	-0.698266	0.99993	0.349547	0.773028	1641	2389	2716	1994	1678	28	10	638	956	1514	1897	1305
Chromosome	18295	-	chiA	chitinase	Mu	-0.281711	0.999205	-0.349117	0.981722	0.815547	0.992016	0.210047	0.99993	0.901987	0.295382	1818	1004	1726	1809	830	3735	1905	564	215	1959	2445	3863
Chromosome	20324	-	SL1344_0019	hypothetical chitinase	Mu	-0.0951732	0.999205	0.350599	0.980486	1.23653	0.989996	1.27305	0.99993	0.31003	0.790668	1260	1412	1226	911	1930	2810	2169	1358	1863	2881	3339	2555
Chromosome	20543	-	SL1344_0019	hypothetical chitinase	Tn5	0.604383	0.536286	1.14506	0.137524	1.78417	0.999352	1.46922	0.998569	-0.542538	0.482437	2151	1520	2062	2191	2343	3	6	8967	8949	2401	1251	1457
Chromosome	20973	+	SL1344_0019	hypothetical chitinase	Mu	0.103282	0.999205	0.488319	0.960906	0.511744	0.994286	-0.939141	0.99993	0.451196	0.667807	1149	1171	975	1273	2288	978	281	969	164	1824	2007	2140
Chromosome	21292	+	SL1344_0019	hypothetical chitinase	Tn5	0.206523	0.855657	-0.063608	0.967302	2.20499	0.999352	1.92651	0.998569	0.320261	0.707399	3682	1588	1096	3019	1879	10399	12947	1833	3209	3935	3561	4874
Chromosome	21781	+	SL1344_0019	hypothetical chitinase	Mu	0.385498	0.999205	0.690873	0.910624	1.69735	0.989996	1.64324	0.99993	0.153558	0.910915	1102	1918	2763	1065	953	2485	2534	2815	2308	2016	1489	2165
Chromosome	22126	+	SL1344_0019	hypothetical chitinase	Mu	0.0481498	0.999205	0.0275928	0.999305	2.59647	0.881363	2.26443	0.99993	-0.244135	0.851918	3656	2771	4336	4597	2680	29589	12971	9873	12160	2622	1396	2106
Chromosome	22989	-	SL1344_0019	hypothetical chitinase	Tn5	0.133948	0.905737	0.210792	0.87404	-0.0510066	0.999352	1.31811	0.998569	0.636403	0.399061	3651	1897	1650	2322	1965	46	1469	1848	8463	2669	2689	4594
Chromosome	23080	+	26bp upstream of SL1344_0019	hypothetical chitinase	Tn5	-0.531472	0.593721	-0.850072	0.400346	-2.41042	0.999352	-1.56699	0.998569	0.957522	0.136322	3640	1069	847	1356	676	20	519	127	9	1153	2179	1791
Chromosome	23417	+	SL1344_0020	conserved hypothetical protein	Tn5	0.129085	0.903865	0.201526	0.868913	1.34049	0.999352	1.11794	0.998569	0.0368634	0.978091	8161	4825	4215	4443	3708	6385	10447	6152	6712	3583	2730	3496
Chromosome	23632	-	SL1344_0020	conserved hypothetical protein	Tn5	-0.823674	0.387254	-0.500746	0.610387	1.03753	0.999352	1.14636	0.998569	-0.224098	0.825191	8280	2604	2282	1596	2440	7507	13606	1757	4297	3566	2974	2101
Chromosome	24548	+	bcfA	fimbrial subunit	Tn5	-0.606899	0.522165	-0.884912	0.290282	-0.293323	0.999352	-0.747	0.998569	0.463134	0.539114	6953	1611	1371	2829	1570	1475	2019	982	811	2948	3748	3243
Chromosome	25199	+	bcfB	fimbrial chaperone	Tn5	0.0436349	0.971054	-0.124582	0.926559	2.25355	0.999352	2.11151	0.998569	0.245475	0.793458	6451	2554	2544	4464	2339	11374	16910	10697	14832	2152	2139	2217
Chromosome	25230	+	bcfB	fimbrial chaperone	Mu	0.0907143	0.999205	-0.0977859	0.995125	-1.74615	0.989996	-0.707709	0.99993	0.0722474	0.962134	1563	2151	1288	1197	1434	21	408	220	443	2644	2781	1741
Chromosome	25839	+	bcfC	fimbrial usher protein	Mu	-0.00914447	0.999205	0.0234206	0.999305	0.301934	0.994286	-0.438409	0.99993	-0.345958	0.788739	1563	1314	1049	1716	1958	106	71	1978	1159	2009	886	1585
Chromosome	27896	-	bcfC	fimbrial usher protein	Tn5	1.03741	0.274918	1.07398	0.220721	1.36297	0.999352	-0.298172	0.998569	0.297636	0.730772	1832	2716	2072	1769	1495	1156	106	2073	1005	2832	3107	2840
Chromosome	28091	-	bcfC	fimbrial usher protein	Mu	0.209461	0.999205	0.266709	0.988369	0.149393	0.995322	-0.420899	0.99993	0.00606191	0.995546	1078	1610	1732	927	800	887	315	450	460	1639	1031	1621
Chromosome	28571	-	bcfD	fimbrial subunit	Mu	0.384155	0.999205	0.243323	0.988369	1.13477	0.989996	-0.189068	0.99993	0.429655	0.703344	1064	1117	881	1692	1576	3631	771	112	58	2231	1951	3047
Chromosome	29290	-	bcfD	fimbrial subunit	Tn5	0.452899	0.675403	0.64388	0.514221	0.414867	0.999352	1.93029	0.998569	-0.57139	0.442903	4188	1766	1961	4821	3974	1183	5989	1809	12324	3058	1469	1913
Chromosome	30342	-	bcfF	fimbrial subunit	Mu	0.285223	0.999205	0.404862	0.961786	-0.707833	0.994286	0.180284	0.99993	-0.358603	0.773624	2078	2913	2341	2208	3028	986	1883	174	530	2714	2145	1185
Chromosome	30385	+	bcfF	fimbrial subunit	Mu	0.302709	0.999205	0.330428	0.980486	0.342902	0.994286	0.635281	0.99993	0.378652	0.731366	1333	1824	1798	1506	1466	1588	2293	429	62	1887	1946	2114
Chromosome	30892	+	bcfG	fimbrial chaperone	Mu	-0.140773	0.999205	-0.243824	0.988369	-0.117403	0.995322	-0.308869	0.99993	1.17877	0.0905515	2005	2134	1392	1435	1722	1964	666	38	995	2693	5480	5118
Chromosome	32427	+	SL1344_0029	hypothetical membrane protein	Tn5	-0.242329	0.832555	-0.661405	0.572588	-1.24454	0.999352	-0.818396	0.998569	-0.221111	0.837674	3434	939	526	2012	1183	1	1	446	1134	1793	1074	1496
Chromosome	32884	+	SL1344_0030	hypothetical membrane protein	Tn5	7.15131	8.79953e-44	7.5629	8.04272e-35	5.36817	0.0764852	3.65735	0.665902			2	2025	1739	2906	1364	2178	2499	418	16
Chromosome	32891	-	SL1344_0030	hypothetical membrane protein	Tn5	-0.918945	0.346894	-0.731511	0.41451	-1.24051	0.999352	0.515022	0.998569	-0.0365087	0.97956	7020	2069	1461	1171	1898	645	3293	361	5680	1301	886	1256
Chromosome	33031	-	37bp upstream of SL1344_0030	hypothetical membrane protein	Tn5	-0.412362	0.663153	-0.684071	0.476682	0.559857	0.999352	0.531181	0.998569	0.826876	0.196643	6786	2415	1866	2602	1429	1287	4177	4483	4548	1478	2335	2269
Chromosome	33045	+	51bp upstream of SL1344_0030	hypothetical membrane protein	Tn5	0.160444	0.88359	0.166981	0.899887	-0.154457	0.999352	0.299757	0.998569	0.711422	0.48727	4846	2459	2347	3274	2254	1228	1502	688	3697	315	384	557
Chromosome	33071	+	77bp upstream of SL1344_0030	hypothetical membrane protein	Tn5	-0.667888	0.47622	-0.264695	0.824149	-1.24581	0.999352	0.202242	0.998569	0.40818	0.649101	7752	2639	2145	1903	3205	366	2139	868	5461	2141	1876	3050
Chromosome	33364	+	370bp upstream of SL1344_0030	hypothetical membrane protein	Tn5	-0.403823	0.677422	-0.17221	0.899202	0.232315	0.999352	0.0352854	0.999824	0.131576	0.915435	6444	1954	1758	2892	3032	2613	4726	935	524	1040	850	1093
Chromosome	33479	+	SL1344_0031	hypothetical transcriptional regulator (lysR family)	Tn5	-0.954455	0.261898	-0.0173528	0.995892	1.17896	0.999352	1.68019	0.998569	-0.0393577	0.977537	8871	2164	1263	2048	6368	4275	10846	8110	19709	4589	4474	3017
Chromosome	33586	-	SL1344_0031	hypothetical transcriptional regulator (lysR family)	Tn5	0.554557	0.582381	1.05925	0.188685	1.3383	0.999352	2.10208	0.998569	0.331952	0.708904	2606	1514	1964	2860	3088	2992	9665	1030	3662	2363	2862	2228
Chromosome	33657	-	SL1344_0031	hypothetical transcriptional regulator (lysR family)	Tn5	-0.590396	0.529396	-1.17997	0.159981	0.488434	0.999352	0.667162	0.998569	0.724876	0.268622	7530	2631	1510	2109	918	1354	6985	4637	3790	1832	2459	2834
Chromosome	34654	+	SL1344_0032	hypothetical membrane protein	Tn5	0.532453	0.573403	0.997173	0.203874	2.54352	0.923302	2.31349	0.998569	0.261822	0.768249	3344	2656	3135	2647	2886	5460	6136	10370	14446	2957	2812	3248
Chromosome	35113	-	297bp upstream of SL1344_0032	hypothetical membrane protein	Tn5	0.05165	0.965457	-0.301916	0.807612	1.27411	0.999352	2.08561	0.998569	1.41573	0.00539512	5237	2083	1491	3654	2002	5435	20900	1947	5162	1198	2734	3038
Chromosome	35297	+	481bp upstream of SL1344_0032	hypothetical membrane protein	Tn5	-0.614372	0.514858	-0.970405	0.283982	1.37678	0.999352	1.03884	0.998569	0.571302	0.421162	6691	2281	1553	1832	1004	1906	4157	10202	9359	2084	2756	2606
Chromosome	35298	+	482bp upstream of SL1344_0032	hypothetical membrane protein	Tn5	0.489389	0.627156	0.30531	0.818425	0.548466	0.999352	1.65898	0.998569	-0.25663	0.793645	2637	2276	1488	1766	1307	40	265	2505	10715	1986	1430	1335
Chromosome	35374	-	SL1344_0033	possible sulfatase	Tn5	-0.111421	0.927696	-0.356074	0.778073	-5.95465	0.0667674	-6.85379	0.00831706	1.08958	0.0707595	4654	1370	1145	3119	1838	1	1	0	1	1728	3872	2678
Chromosome	35375	+	SL1344_0033	possible sulfatase	Tn5	-0.182325	0.866273	-0.621064	0.529257	2.31518	0.999352	2.13127	0.998569	0.083032	0.940857	4921	1862	1239	2551	1294	1731	2556	20843	25546	5548	5597	4330
Chromosome	35536	-	SL1344_0033	possible sulfatase	Tn5	-0.404228	0.687664	-0.73271	0.47526	1.45067	0.999352	0.318425	0.998569	0.799894	0.201365	6345	2632	1844	1995	1061	5505	3755	5293	3007	2192	3580	3091
Chromosome	35658	-	SL1344_0033	possible sulfatase	Tn5	-0.361541	0.732947	-0.373677	0.795339	-1.65412	0.999352	0.441742	0.998569	-0.374084	0.638892	4554	1182	732	2364	2158	90	1496	364	4061	4516	2776	3013
Chromosome	35746	-	SL1344_0033	possible sulfatase	Tn5	0.459205	0.646363	0.967434	0.252482	3.0829	0.76778	2.53067	0.992502	0.5236	0.44108	2514	1568	2413	2269	2042	20746	20425	1037	1041	4083	4780	5349
Chromosome	35805	+	SL1344_0033	possible sulfatase	Tn5	-0.440305	0.645305	-0.450729	0.707567	0.825736	0.999352	0.271531	0.998569	0.111591	0.923368	6284	2303	2250	2208	1368	3824	4200	2197	2195	1853	1565	1837
Chromosome	35815	+	SL1344_0033	possible sulfatase	Tn5	0.577426	0.565038	0.193593	0.898391	1.46781	0.999352	1.41962	0.998569	-0.211683	0.850881	2418	2277	851	1717	1556	2460	3621	1857	3293	2106	1094	1949
Chromosome	35892	+	SL1344_0033	possible sulfatase	Tn5	0.0961767	0.93418	0.0770413	0.959228	-1.76529	0.999352	-0.962984	0.998569	1.12813	0.0442775	4861	1980	1765	3549	2600	0	33	325	1505	1351	2461	2805
Chromosome	36174	+	SL1344_0033	possible sulfatase	Tn5	-0.0787705	0.94729	-0.335455	0.803061	-0.889931	0.999352	-1.6662	0.998569	-0.0205834	0.990417	3529	1791	1261	1590	977	2	7	710	475	1467	1395	1035
Chromosome	36262	+	SL1344_0033	possible sulfatase	Tn5	-0.936404	0.306392	-0.757184	0.41451	-0.357531	0.999352	0.0701697	0.999824	1.3132	0.0103642	5602	1247	1116	1443	1500	948	3301	966	1466	2478	4615	6452
Chromosome	36718	+	SL1344_0033	possible sulfatase	Tn5	-0.215221	0.839363	-0.658683	0.526073	0.261291	0.999352	0.340831	0.998569	0.107059	0.923827	4310	1636	1195	2115	920	109	2970	2923	1723	3231	2502	3416
Chromosome	36904	-	SL1344_0033	possible sulfatase	Tn5	-0.1158	0.919421	-0.425377	0.721654	-1.09726	0.999352	-0.607401	0.998569	0.323145	0.727077	4034	1919	1276	1844	1123	332	186	318	1677	2050	1813	2603
Chromosome	37416	+	SL1344_0034	hypothetical secreted 5'-nucleotidase	Tn5	-0.0571039	0.964198	-0.302369	0.825253	-0.358047	0.999352	-0.674657	0.998569	0.730253	0.292683	5166	1484	1008	3750	2470	567	6	1290	2121	2253	2569	4009
Chromosome	38391	-	SL1344_0034	hypothetical secreted 5'-nucleotidase	Tn5	0.0942119	0.93707	0.300457	0.806762	0.197595	0.999352	0.139337	0.998569	-0.2142	0.844361	4033	1507	2110	3103	2146	426	1722	2112	1988	2575	2256	1426
Chromosome	38518	+	SL1344_0034	hypothetical secreted 5'-nucleotidase	Tn5	0.678381	0.448287	0.497489	0.660635	1.24971	0.999352	0.762722	0.998569	0.0624483	0.956835	3279	2939	2347	2909	1667	329	824	5525	4652	3205	2393	3287
Chromosome	38682	+	8bp upstream of SL1344_0034	hypothetical secreted 5'-nucleotidase	Tn5	0.133104	0.906571	0.171392	0.898391	0.571821	0.999352	0.770626	0.998569	-0.211557	0.840036	4522	2006	1951	3275	2391	98	1540	4243	5895	1816	1309	1307
Chromosome	38869	+	SL1344_0035	hypothetical exported protein	Tn5	0.946925	0.314782	0.902452	0.284442	-1.30493	0.999352	-0.88115	0.998569	-0.432704	0.626963	2590	3432	2076	2360	2306	24	400	303	468	1767	1130	1023
Chromosome	38922	-	SL1344_0035	hypothetical exported protein	Tn5	0.151686	0.899506	-0.0523284	0.975681	-0.596214	0.999352	0.128739	0.998569	0.140537	0.896946	3864	1539	1108	3091	2049	67	322	1077	3308	1796	1653	1712
Chromosome	39250	+	SL1344_0035	hypothetical exported protein	Tn5	-0.681616	0.466684	-0.726589	0.446351	0.731313	0.999352	1.17736	0.998569	1.61792	0.000680816	5370	1301	1072	1900	1496	2167	5873	2830	6188	1776	4245	5685
Chromosome	39814	+	280bp upstream of SL1344_0035	hypothetical exported protein	Tn5	0.916571	0.337104	0.587969	0.620076	-0.591387	0.999352	0.0581818	0.999824	0.827595	0.169685	2426	3187	2090	2123	1119	221	66	434	2084	2316	3393	3807
Chromosome	40021	-	487bp upstream of SL1344_0035	hypothetical exported protein	Tn5	-0.193919	0.867728	-0.223587	0.863789	-0.608898	0.999352	-0.0948828	0.998569	1.16005	0.0581296	5227	1453	1473	3250	2245	359	1337	1148	2589	785	1638	1520
Chromosome	40896	+	SL1344_0036	hypothetical secreted sulfatase	Mu	0.463316	0.999205	-0.00393205	0.999305	2.40198	0.949715	1.76099	0.99993	-0.490274	0.674088	1865	1814	1778	3399	1721	10813	5441	5786	3104	2601	1885	994
Chromosome	41752	-	SL1344_0037	possible sulfatase regulatory protein	Mu	0.129576	0.999205	-0.0894643	0.995125	-0.212941	0.994286	0.428223	0.99993	0.381074	0.730128	1706	1904	1098	1807	1896	1391	1132	150	1584	2997	3726	2748
Chromosome	41975	+	SL1344_0037	possible sulfatase regulatory protein	Mu	-0.350582	0.999205	-0.434386	0.960906	1.36275	0.989996	0.648478	0.99993	0.625787	0.513383	2337	1851	1351	1666	1773	255	349	8535	4751	1819	2135	2588
Chromosome	42223	-	SL1344_0037	possible sulfatase regulatory protein	Mu	0.538399	0.999205	0.70776	0.863995	0.938126	0.989996	-0.415387	0.99993	0.0906662	0.955038	1282	2220	2833	1636	1445	947	122	2165	889	2862	1525	3416
Chromosome	42693	+	SL1344_0037	possible sulfatase regulatory protein	Tn5	-0.190801	0.865643	0.00229986	0.99903	0.829337	0.999352	0.794554	0.998569	-0.192943	0.871524	4718	1537	1768	2694	2209	940	2970	4301	4763	3407	3357	1570
Chromosome	43412	+	SL1344_0038	conserved hypothetical protein	Mu	0.111164	0.999205	-0.251461	0.988369	0.148653	0.995322	0.755564	0.99993	-0.109276	0.933206	3142	3846	2199	2924	2672	1254	636	2429	6752	1372	1068	970
Chromosome	43606	-	SL1344_0038	conserved hypothetical protein	Tn5	-0.739288	0.407127	-0.93244	0.29569	0.708242	0.999352	0.0082259	0.999824	0.454327	0.541007	6342	1666	1460	1933	1056	846	422	5552	4896	2901	3416	3424
Chromosome	43821	-	SL1344_0038	conserved hypothetical protein	Tn5	0.266805	0.798622	0.0111805	0.996459	-1.15929	0.999352	-1.38295	0.998569	-0.13138	0.900456	3498	2198	1469	2279	1480	362	186	110	545	3083	2386	2333
Chromosome	44130	+	SL1344_0038	conserved hypothetical protein	Tn5	0.286494	0.811291	0.957768	0.313144	-2.25042		-1.85863		0.615595	0.361191	1946	811	1164	1843	2434	42	146	3	2	3883	5712	4581
Chromosome	44475	+	SL1344_0039	possible sulfatase	Tn5	1.05399	0.190016	1.18224	0.0906228	-0.192819	0.999352	1.08899	0.998569	-0.268358	0.786776	3643	4685	3897	4056	3637	458	97	1064	8855	2215	1261	1806
Chromosome	44489	-	SL1344_0039	possible sulfatase	Tn5	0.871386	0.387137	1.60861	0.0180296	1.11602	0.999352	0.513246	0.998569	0.392893	0.621415	2920	1758	2786	4856	6079	4023	3665	12	137	3988	4934	4038
Chromosome	44877	+	SL1344_0039	possible sulfatase	Tn5	0.427953	0.671736	0.319489	0.808947	1.90091	0.999352	1.52791	0.998569	1.17142	0.0353932	2615	1896	1160	1935	1688	172	11	9277	11229	2145	3511	5149
Chromosome	44945	+	SL1344_0039	possible sulfatase	Mu	-0.00654873	0.999205	-0.289631	0.984529	0.487469	0.994286	1.09313	0.99993	-0.132929	0.924284	2742	2889	1720	2494	2399	2960	2706	1580	4947	3651	3509	1826
Chromosome	45258	-	SL1344_0039	possible sulfatase	Mu	0.0642506	0.999205	-0.0891115	0.995125	-0.652955	0.994286	-0.371403	0.99993	-0.352317	0.768314	1563	1369	1674	1838	1057	515	304	369	961	3751	2851	1783
Chromosome	46528	-	nhaA	Na(+)/H(+) antiporter 1	Mu	-0.277598	0.999205	0.211715	0.988369	2.39194	0.989996	2.23883	0.99993	-1.95623	0.0118004	1891	1256	1509	1712	2719	13786	4838	3802	8795	2088	186	508
Chromosome	47305	-	nhaA	Na(+)/H(+) antiporter 1	Mu	-0.583487	0.999205	0.562526	0.935137	0.371174	0.994286	-0.356763	0.99993	-2.02875	0.000682416	952	704	1158	475	1681	1444	132	107	641	2685	493	426
Chromosome	47398	-	42bp upstream of nhaA	Na(+)/H(+) antiporter 1	Mu	0.410638	0.999205	0.761012	0.804813	0.979374	0.989996	0.116197	0.99993	0.178745	0.892538	1141	1491	1425	1593	2562	2179	803	874	512	2481	1916	2667
Chromosome	48804	+	SL1344_0042	hypothetical glycosyl hydrolase	Mu	0.649021	0.967479	0.911539	0.561337	2.02926	0.989996	1.87525	0.99993	-0.00259516	0.997847	1133	2147	2265	1571	2110	5609	4123	2048	1728	2817	2061	2473
Chromosome	48863	-	SL1344_0042	hypothetical glycosyl hydrolase	Mu	-0.885063	0.76706	-0.841253	0.804813	-4.85478	0.121836	-4.69757	0.30094	-0.87523	0.317311	1276	778	670	469	510	2	1	2	3	2339	1143	789
Chromosome	49373	+	SL1344_0042	hypothetical glycosyl hydrolase	Mu	0.409481	0.999205	0.359449	0.980486	-2.00774	0.989996	-1.13827	0.99993	0.621836	0.512768	2558	3227	2269	3631	4142	353	726	12	8	1787	2497	2134
Chromosome	49640	+	SL1344_0042	hypothetical glycosyl hydrolase	Mu	-0.118084	0.999205	0.210246	0.988369	1.2663	0.989996	1.4429	0.99993	-0.309046	0.798124	1255	1469	1440	810	1356	4588	3086	241	1420	1428	949	871
Chromosome	50215	+	SL1344_0042	hypothetical glycosyl hydrolase	Tn5	-0.203593	0.863246	0.103211	0.946623	-0.380134	0.999352	1.23003	0.998569	0.646132	0.394243	3683	1864	1919	1275	1386	992	8928	66	378	1312	1519	2082
Chromosome	51098	-	SL1344_0043	hypothetical transport protein	Tn5	-0.0598114	0.95761	-0.309017	0.816961	1.28895	0.999352	0.450093	0.998569	0.937286	0.11244	4975	2599	1939	2241	1272	6807	5490	414	468	1727	2953	2872
Chromosome	51394	-	SL1344_0043	hypothetical transport protein	Tn5	0.0736683	0.955131	0.509845	0.700535	2.77876	0.967909	2.44954	0.998569	0.618097	0.399335	1833	717	719	1341	1676	166	405	17375	16133	1526	1834	2252
Chromosome	51669	-	SL1344_0043	hypothetical transport protein	Tn5	0.601021	0.552385	0.477709	0.714635	-3.24991		-3.62898		0.540491	0.470595	1601	1277	747	1477	1263	0	0	0	0	1802	2376	2160
Chromosome	51744	-	SL1344_0043	hypothetical transport protein	Mu	0.0668107	0.999205	0.664559	0.910848	2.77856	0.790254	2.07968	0.99993	-0.226074	0.876523	842	1088	938	679	1830	7155	3071	3679	2269	1898	1771	804
Chromosome	51838	+	14bp upstream of SL1344_0043	hypothetical transport protein	Tn5	0.11649	0.92277	-0.770322	0.426137	0.489383	0.999352	0.441291	0.998569	0.478547	0.511928	6673	4776	1810	2617	1185	3576	7577	1020	354	3351	4254	3780
Chromosome	51956	-	132bp upstream of SL1344_0043	hypothetical transport protein	Tn5	-0.74867	0.436338	-0.77146	0.458654	0.750509	0.999352	0.76155	0.998569	0.895325	0.548524	5777	1866	1657	1256	887	3848	7782	1221	1290	1978	2027	48607
Chromosome	52162	-	338bp upstream of SL1344_0043	hypothetical transport protein	Tn5	0.0229884	0.986561	-0.116202	0.936595	-0.22534	0.999352	-0.423195	0.998569	0.139518	0.891135	4147	1772	1361	2638	1833	0	2	1746	2183	3340	3369	2868
Chromosome	57206	+	17bp upstream of lspA	lipoprotein signal peptidase	Mu	-0.360537	0.999205	-0.719022	0.894112	-0.457672	0.994286	-0.407282	0.99993	-0.816726	0.343186	1697	1024	1206	1464	524	1133	1017	1	6	2750	1072	1307
Chromosome	57434	-	fkpB	probable FkbB-type 16 kD peptidyl-prolyl cis-trans isomerase	Tn5	-0.0294976	0.984476	-0.126497	0.929174	-2.43796	0.999352	-1.60069	0.998569	-0.617948	0.405086	3981	1444	1247	2641	1800	80	536	0	3	4852	3068	2080
Chromosome	59153	+	SL1344_0051	conserved hypothetical protein	Tn5	-0.620129	0.642012	-1.31456	0.347925	0.50422	0.999352	-1.07501				513	169	51	13	3	0	0	621	25
Chromosome	59945	-	SL1344_0051	conserved hypothetical protein	Tn5	0.247923	0.822437	-0.176322	0.910467	-1.41046	0.999352	0.166405	0.998569	-0.500787	0.512695	2159	1226	767	1531	798	49	1278	175	755	3494	2220	1839
Chromosome	60016	-	SL1344_0051	conserved hypothetical protein	Tn5	0.701137	0.471797	0.914333	0.29606	2.81555	0.8391	2.58427	0.953217	0.179049	0.866325	2170	1464	1570	2655	2189	1466	1468	14623	18241	4785	5707	3478
Chromosome	60557	+	rihC	hypothetical nucleoside hydrolase (IUNH family)	Tn5	0.59454	0.529396	0.429018	0.719882	1.0352	0.999352	1.14661	0.998569	-0.435785	0.579103	2785	2349	1805	2311	1439	80	244	4235	6779	3192	1992	1907
Chromosome	61884	-	citA2	two-component sensor kinase	Mu	0.633961	0.999205	0.477359	0.968591	1.92431	0.989996	1.64	0.99993	-0.216779	0.863161	1340	1335	957	2982	2836	7711	4743	1102	895	2565	1744	1768
Chromosome	61936	-	citA2	two-component sensor kinase	Mu	0.110909	0.999205	0.13039	0.993615	1.48243	0.989996	0.540755	0.99993	-0.257617	0.846281	1511	2558	1868	787	1285	8693	2134	12	274	2524	2127	1222
Chromosome	61969	+	citA2	two-component sensor kinase	Mu	0.134726	0.999205	-0.170136	0.988369	1.44393	0.989996	1.71887	0.99993	-0.825497	0.309193	1937	1197	1611	2962	1576	4323	4169	3064	4663	5465	2336	2391
Chromosome	62028	+	citA2	two-component sensor kinase	Mu	-0.224249	0.999205	-0.285489	0.988369	0.672415	0.994286	1.09444	0.99993	0.630632	0.518767	2153	2196	1313	1400	1922	3596	3930	784	1657	3728	3830	5895
Chromosome	62035	-	citA2	two-component sensor kinase	Tn5	0.129932	0.909178	-0.239767	0.861725	-0.814696	0.999352	-1.52153	0.998569	0.536326	0.42862	3475	1850	997	2145	1432	457	489	247	2	5030	5591	7021
Chromosome	62079	-	citA2	two-component sensor kinase	Tn5	-0.549257	0.571615	-0.653266	0.52446	0.833836	0.999352	-0.145375	0.998569	0.348535	0.673725	5019	1701	1435	1573	1039	124	56	6088	3576	2787	3041	3039
Chromosome	62300	-	citA2	two-component sensor kinase	Mu	-0.00533874	0.999205	0.317724	0.984529	0.495764	0.994286	0.580257	0.99993	0.637341	0.484804	1148	1288	1271	975	1523	231	953	1628	1147	3243	3884	4592
Chromosome	62445	-	citA2	two-component sensor kinase	Mu	-0.0162658	0.999205	0.0581343	0.997777	-0.193851	0.995322	-0.367763	0.99993	-0.332054	0.774141	1374	1617	1677	1077	1029	1220	769	0	164	2959	1700	2008
Chromosome	62680	+	citA2	two-component sensor kinase	Tn5	0.630274	0.547531	0.630343	0.581172	-0.380062	0.999352	0.137509	0.998569			1956	2139	1652	1270	1036	1	3	677	1910
Chromosome	63210	+	citA2	two-component sensor kinase	Tn5	0.135319	0.912704	0.121036	0.927101	0.734087	0.999352	0.452344	0.998569	-0.150425	0.884233	5592	1832	2117	4852	3074	1569	5212	3881	1447	4315	3819	2669
Chromosome	63271	+	citA2	two-component sensor kinase	Tn5	0.0598365	0.95761	-0.0501943	0.974334	0.745003	0.999352	0.103423	0.998569	1.66958	0.000120439	5083	2159	1747	3424	2378	5154	4429	0	9	3485	9224	10793
Chromosome	63558	-	SL1344_0055	oxaloacetate decarboxylase beta chain (ec 4.1.1.3)	Tn5	-0.586703	0.529396	-0.0568719	0.973298	0.606487	0.999352	0.136275	0.998569	0.13249	0.905269	5545	1605	1328	1957	3220	585	681	4577	4527	1887	1914	1594
Chromosome	63604	+	SL1344_0055	oxaloacetate decarboxylase beta chain (ec 4.1.1.3)	Tn5	-0.493235	0.592289	-0.619408	0.525948	-1.3562	0.999352	-2.39654	0.998569	-0.155274	0.879709	7377	2397	2170	2729	1595	262	44	801	571	3012	2541	1976
Chromosome	66707	-	oadG	oxaloacetate decarboxylase gamma chain	Mu	-0.314788	0.999205	-0.533424	0.950979	0.0251354	0.998505	-0.686356	0.99993	-0.228387	0.8592	1742	1146	1138	1511	994	44	55	1713	1016	1799	1225	1215
Chromosome	66784	+	oadG	oxaloacetate decarboxylase gamma chain	Mu	0.186107	0.999205	0.39707	0.974166	1.80162	0.989996	1.63039	0.99993	-0.23993	0.847144	1659	2803	2700	1074	1582	6131	2773	2760	4517	3382	2019	2525
Chromosome	66840	-	oadG	oxaloacetate decarboxylase gamma chain	Mu	0.310374	0.999205	0.338592	0.980486	0.725786	0.994286	0.515323	0.99993	0.1744	0.896033	1664	1752	1640	2382	2466	1741	1600	1633	1132	2424	1867	2596
Chromosome	68028	-	SL1344_0058	citrate-sodium symporter	Mu	0.919972	0.833909	0.126602	0.993695	1.26212	0.989996	0.798526	0.99993	-0.036534	0.984143	1651	1419	1223	5443	2229	4407	1352	1261	2312	2096	1241	2040
Chromosome	68256	+	SL1344_0058	citrate-sodium symporter	Tn5	0.096425	0.933137	-0.179882	0.894441	1.26444	0.999352	1.32831	0.998569	0.449717	0.560258	4722	2105	1624	3232	1819	1891	3617	5591	8764	2407	2984	2673
Chromosome	68412	+	20bp upstream of SL1344_0058	citrate-sodium symporter	Tn5	-0.0697268	0.952855	0.00253046	0.998973	-2.40247	0.999352	-1.94576	0.998569	-0.104032	0.938978	4465	1894	1596	2487	2179	104	228	80	328	2962	1469	3180
Chromosome	68744	+	citC2	[citrate (PRO-3S)-lyase] ligase	Tn5	-0.57024	0.57969	-0.720443	0.498093	1.98693	0.999352	0.90928	0.998569	0.113422	0.926114	3273	835	835	1276	684	4544	2013	4598	4025	1345	1307	1161
Chromosome	68813	+	citC2	[citrate (PRO-3S)-lyase] ligase	Mu	0.214151	0.999205	0.29691	0.988369	2.61224	0.881363	2.2098	0.99993	-0.0589071	0.970681	996	1823	1860	581	564	6309	3682	4461	3279	2131	1788	1504
Chromosome	70309	+	citE2	citrate lyase beta chain	Mu	0.404163	0.999205	0.681723	0.88438	-0.848916	0.993187	-0.750778	0.99993	-0.12705	0.929229	1516	2681	3519	1472	1458	489	576	221	125	2305	1125	2233
Chromosome	70898	+	citF2	citrate lyase alpha chain	Mu	-0.670091	0.953516	-0.832222	0.745041	-2.08766	0.989996	-2.51482	0.99993	0.968732	0.213314	2005	1154	719	1186	1198	181	35	94	152	2359	3909	4015
Chromosome	71237	+	citF2	citrate lyase alpha chain	Tn5	0.350071	0.736083	0.0786127	0.962906	0.774546	0.999352	1.00815	0.998569	0.0291228	0.981675	2356	1644	1145	1596	939	807	881	1627	4070	2874	2611	2338
Chromosome	72164	-	citF2	citrate lyase alpha chain	Mu	0.40733	0.999205	-0.130679	0.994002	-4.41467	0.221076	-5.16982	0.223185	0.495747	0.648963	1371	1735	744	1951	1577	7	1	3	1	2455	3624	2190
Chromosome	73124	-	citG2	triphosphoribosyl-dephospho-CoA synthase	Mu	-0.00499057	0.999205	-0.149501	0.993028	0.09102	0.995322	-0.309434	0.99993	0.904828	0.278498	1626	1173	1159	1970	1559	775	633	1061	672	1319	1915	2326
Chromosome	74902	-	DapZ	small RNA; experimentally verified	Tn5	0.59466	0.537051	0.455092	0.692369	0.661324	0.999352	-0.803172	0.998569	-1.03371	0.0983997	2708	2487	1611	2037	1625	1405	639	921	336	2551	1034	953
Chromosome	75175	+	SL1344_0066A	hypothetical viral protein (pseudogene)	Mu	-0.0983359	0.999205	0.0662882	0.995125	1.23011	0.989996	0.966748	0.99993	-0.403956	0.707483	2359	1598	3032	2641	1637	1910	1078	5325	5339	3410	1851	2196
Chromosome	75801	+	363bp upstream of SL1344_0066A	hypothetical viral protein (pseudogene)	Mu	0.345679	0.999205	0.421561	0.971708	0.239122	0.994286	0.49956	0.99993	-0.230061	0.853569	1478	2066	2411	1745	1483	1349	1379	639	1034	2675	1796	1830
Chromosome	76033	-	carA	carbamoyl-phosphate synthase small chain	Mu	-0.101446	0.999205	0.24166	0.988369	-3.38951		-1.523		-3.09432	3.71663e-08	676	585	660	636	907	3	2	2	97	2950	264	174
Chromosome	76493	+	carA	carbamoyl-phosphate synthase small chain	Tn5	0.550148	0.573403	1.26263	0.0789857	-1.28497	0.999352	-0.672164	0.998569	-2.84048	5.99932e-09	2348	1669	2686	2176	2536	198	846	1	60	3482	392	299
Chromosome	76875	+	carA	carbamoyl-phosphate synthase small chain	Mu	0.18777	0.999205	0.27072	0.988369	-0.182269	0.995322	0.509605	0.99993	-2.27848	0.000233595	1647	1077	1202	2618	2681	496	834	928	2102	1664	256	203
Chromosome	77118	-	carB	carbamoyl-phosphate synthase large chain	Mu	-0.436533	0.999205	-0.600283	0.929415	-2.17488	0.989996	-1.25312	0.99993	-3.90025	2.11142e-11	1836	1265	763	1304	1355	1	10	149	591	2696	136	69
Chromosome	77715	+	carB	carbamoyl-phosphate synthase large chain	Mu	-0.912914	0.814979	-0.661156	0.951135	-2.1206		0.185989	0.99993	-2.35802	0.000131226	745	355	231	333	529	46	885	1	0	1742	260	191
Chromosome	78111	-	carB	carbamoyl-phosphate synthase large chain	Tn5	1.03868	0.344952	0.149305	0.912373	-0.546337	0.999352	1.17741	0.998569	-3.13455	1.07669e-10	4583	9762	2152	2221	2146	164	1756	1269	9115	3207	279	230
Chromosome	78625	+	carB	carbamoyl-phosphate synthase large chain	Mu	-0.64561	0.999205	-0.156757	0.993615	-0.196543	0.994286	-0.431381	0.99993	-1.52042	0.146251	1401	924	826	741	1497	906	334	350	706	1944	139	719
Chromosome	78697	-	carB	carbamoyl-phosphate synthase large chain	Mu	-0.427697	0.999205	-0.0513512	0.999188	0.280565	0.994286	0.377541	0.99993	-3.9665	3.62373e-13	1225	983	1334	746	872	815	383	856	1649	2346	88	89
Chromosome	79265	+	carB	carbamoyl-phosphate synthase large chain	Mu	-0.234	0.999205	0.0222901	0.999305	-1.67559	0.989996	-0.681554	0.99993	-0.816444	0.398738	1644	1603	1930	1114	1214	116	531	198	360	1002	461	397
Chromosome	80128	+	carB	carbamoyl-phosphate synthase large chain	Tn5	-0.94546	0.334767	-0.665846	0.522683	0.275883	0.999352	-0.348338	0.998569	-2.38392	4.928e-06	5363	827	885	1720	1810	111	373	3718	2846	2592	402	316
Chromosome	81796	-	caiD	carnitine racemase	Tn5	0.276095	0.788085	-0.13378	0.924943	1.43901	0.999352	1.63484	0.998569	0.0292352	0.983426	5371	2634	1644	4414	2452	2890	6989	6806	10953	1913	1737	1558
Chromosome	82480	+	caiD	carnitine racemase	Tn5	0.768313	0.393153	0.434707	0.714662	1.56759	0.999352	1.30484	0.998569	-0.292466	0.738491	2755	2264	1301	3107	1987	659	1350	5713	6087	3237	2189	2211
Chromosome	82484	-	caiD	carnitine racemase	Tn5	0.181729	0.885303	0.799264	0.433576	-1.22782	0.999352	-0.495922	0.998569	-0.12803	0.905537	1761	750	1016	1425	1839	149	2	22	809	2334	1757	1825
Chromosome	82618	-	caiC	probable crotonobetaine/carnitine-CoA ligase	Tn5	0.0932198	0.936413	0.239656	0.863028	-0.0289	0.999352	1.26763	0.998569	0.258875	0.825191	3948	2345	2438	2009	1493	1029	12077	756	7	747	838	696
Chromosome	82623	-	caiC	probable crotonobetaine/carnitine-CoA ligase	Tn5	0.878425	0.330377	0.667436	0.497068	-0.452305	0.999352	-1.40263	0.998569	-0.382511	0.663944	2683	2928	1486	2714	2361	661	352	2	148	2184	1411	1359
Chromosome	84028	+	caiC	probable crotonobetaine/carnitine-CoA ligase	Mu	0.0966038	0.999205	0.0974546	0.995125	1.31072	0.989996	1.10761	0.99993	-0.131888	0.917504	2101	1689	2633	2714	1631	3917	1871	3163	4223	3948	2983	2787
Chromosome	85008	-	caiB	L-carnitine dehydratase	Tn5	0.838594	0.387254	1.10761	0.205265	-0.975153		1.64721	0.998569	-0.0567839	0.960987	1434	1261	1531	1782	1361	157	7052	1	5	2683	2121	2221
Chromosome	85054	+	caiB	L-carnitine dehydratase	Tn5	-0.345066	0.758738	-0.42102	0.717022	0.874471	0.999352	1.05184	0.998569	-0.619121	0.385537	5831	2927	1987	1401	1484	5925	13279	37	39	3562	1665	2141
Chromosome	87239	-	caiT	probable carnitine transporter	Mu	-0.156811	0.999205	0.127441	0.993615	-2.12239	0.989996	-1.92211	0.99993	-0.155021	0.909606	1735	2225	1863	849	1747	182	148	3	0	1926	1185	1572
Chromosome	87396	-	caiT	probable carnitine transporter	Mu	0.139321	0.999205	0.318468	0.980486	1.4126	0.989996	0.5493	0.99993	-0.0237803	0.987681	1459	1893	1759	1332	1775	2916	793	2525	1903	2850	2195	2322
Chromosome	87944	+	caiT	probable carnitine transporter	Mu	-0.20225	0.999205	-0.0362103	0.999305	-0.894724	0.994286	-0.0436511	0.99993	0.629951	0.530857	1058	1238	1519	560	398	6	0	363	1242	2290	3769	2246
Chromosome	88534	+	328bp upstream of caiT	probable carnitine transporter	Tn5	-0.487875	0.635612	-0.596477	0.642616	-1.06018	0.999352	-0.583543	0.998569	0.425243	0.697639	5362	2189	1951	1405	691	0	243	848	2327	521	670	551
Chromosome	89068	-	fixA	probable flavoprotein subunit	Mu	0.0043169	0.999205	0.00651101	0.999305	-0.104774	0.995322	-0.0309242	0.99993	0.346642	0.768938	2484	2513	2199	2392	2503	308	502	1937	2328	1642	1521	1929
Chromosome	89527	+	fixB	probable flavoprotein subunit	Tn5	0.495142	0.615231	0.326357	0.802277	-0.0721314	0.999352	-0.952928	0.998569	-0.00148346	0.998298	3532	2014	2208	3571	1570	908	993	616	14	3149	2619	2689
Chromosome	89990	-	fixB	probable flavoprotein subunit	Tn5	0.280016	0.801549	0.156066	0.925381	1.52922	0.999352	0.877365	0.998569	0.479252	0.548324	2095	1400	1231	1322	728	3149	3706	738	197	1504	1751	1876
Chromosome	90258	-	fixB	probable flavoprotein subunit	Tn5	0.133834	0.903865	-0.185828	0.88695	0.0818461	0.999352	0.700542	0.998569	0.55647	0.421162	5149	2377	1631	3618	2125	853	167	1929	8286	3032	4022	3679
Chromosome	91103	+	fixC	probable flavoprotein subunit	Mu	0.333619	0.999205	-0.114647	0.994002	0.430564	0.994286	-0.433414	0.99993	-0.157344	0.90697	1826	1807	1838	2804	1293	1676	380	1191	1011	2285	1875	1401
Chromosome	91118	+	fixC	probable flavoprotein subunit	Tn5	-0.199417	0.852626	-0.0177956	0.994014	0.303608	0.999352	-0.554192	0.998569	0.122638	0.920649	4800	1770	1334	2477	2708	111	1046	3410	1304	1344	1035	1460
Chromosome	91604	+	fixC	probable flavoprotein subunit	Mu	-0.321616	0.999205	0.150441	0.991438	1.08027	0.989996	0.862977	0.99993	0.977944	0.35003	1666	886	1498	1608	2041	567	263	4018	4233	274	337	636
Chromosome	91761	-	fixX	ferredoxin like protein FixX	Tn5	-0.23385	0.83117	-0.658985	0.539398	1.32806	0.999352	0.779843	0.998569	0.246807	0.780141	4456	2150	1314	1572	851	1	34	11165	8189	3512	3427	3683
Chromosome	91849	+	fixX	ferredoxin like protein FixX	Mu	-0.0256781	0.999205	-0.531083	0.941093	-0.00327652	0.999093	-0.825428	0.99993	0.497867	0.621418	1955	2556	1297	1275	1108	829	275	1190	753	3277	4349	3378
Chromosome	92471	-	yaaU	hypothetical metabolite transport protein	Mu	0.0701539	0.999205	0.0409772	0.999305	0.954019	0.989996	0.949751	0.99993	-0.18651	0.883329	642	638	463	695	793	2174	1719	4	7	3344	2390	2298
Chromosome	92610	+	yaaU	hypothetical metabolite transport protein	Mu	0.195218	0.999205	0.0988529	0.995125	-4.50009	0.194048	-2.69611	0.99993	0.285049	0.813394	1385	2016	2192	1199	635	2	8	6	73	1280	1227	1341
Chromosome	94011	-	171bp upstream of SL1344_0081	hypothetical lipoprotein	Tn5	-0.751454	0.419437	-1.17512	0.170276	2.09489	0.999352	1.8117	0.998569	0.0340322	0.97956	5526	1660	1055	1369	734	2692	3743	16661	18900	1618	1149	1661
Chromosome	94539	-	SL1344_0082	probable secreted protein	Tn5	-0.309854	0.768768	-0.341251	0.786617	-0.664085	0.999352	-0.878346	0.998569	0.822812	0.198068	4893	1443	1205	2533	1971	736	9	464	1627	1783	2429	3122
Chromosome	94764	+	23bp upstream of STnc470	small RNA; experimentally verified	Tn5	0.211706	0.8386	0.0997369	0.946623	1.11221	0.999352	0.929211	0.998569	1.3918	0.00629306	4837	2370	2394	3632	1945	3746	6381	2287	2392	1698	3449	4597
Chromosome	94915	+	SL1344_0083	probable secreted protein	Tn5	0.592878	0.582513	0.693772	0.541984	-0.304408	0.999352	-0.00868553	0.999824	0.0786667	0.94828	1658	1751	1533	1064	879	1	5	624	1368	1785	1625	1567
Chromosome	95076	+	12bp upstream of SL1344_0083	probable secreted protein	Tn5	-0.963029	0.280266	-0.798689	0.392105	-0.746392	0.999352	0.109571	0.998569	-1.11749	0.062597	7248	1817	1147	1553	2152	1201	5313	406	1020	3164	1011	1315
Chromosome	95188	-	SL1344_0083A	hypothetical membrane protein (pseudogene)	Tn5	0.743307	0.493453	1.37911	0.108129	-0.121553		-0.226274		0.377616	0.698789	791	711	934	896	1124	231	42	67	450	893	963	1043
Chromosome	96181	+	SL1344_0084	hypothetical sulfatase	Tn5	-0.458125	0.655507	-0.329303	0.78274	-2.08848	0.999352	-0.252053	0.998569	-0.759789	0.31305	5709	2378	1671	1556	2050	239	1924	91	1760	1825	955	778
Chromosome	96308	-	SL1344_0084	hypothetical sulfatase	Tn5	-0.00856506	0.993633	-0.318194	0.808947	0.505964	0.999352	1.21943	0.998569	0.142725	0.898796	4198	1529	1044	2858	1727	1630	3026	1517	7030	2406	2641	1860
Chromosome	96426	+	SL1344_0084	hypothetical sulfatase	Tn5	0.508359	0.62944	0.772563	0.407871	0.447246	0.999352	0.632646	0.998569	-0.225663	0.812208	2281	2184	1715	1381	1785	1385	3113	144	222	3315	2437	2294
Chromosome	96778	-	SL1344_0084	hypothetical sulfatase	Tn5	0.0387793	0.975714	0.0436067	0.982268	1.38526	0.999352	1.0436	0.998569	0.423121	0.691664	5038	2397	2865	2991	1401	5838	7367	2006	2711	1865	1235	3165
Chromosome	97018	+	SL1344_0084	hypothetical sulfatase	Tn5	-0.115724	0.920138	-0.487509	0.674026	0.941616	0.999352	0.815476	0.998569	0.230482	0.805692	3846	1861	1117	1720	1065	1720	2997	2695	3422	2685	2662	2709
Chromosome	97495	-	SL1344_0084	hypothetical sulfatase	Tn5	0.00342106	0.996786	0.620826	0.521528	-2.78803	0.999352	-1.66008	0.998569	0.303206	0.747454	4818	2579	3844	2369	2613	5	59	131	715	1533	1435	1816
Chromosome	97684	-	SL1344_0084	hypothetical sulfatase	Tn5	-0.00674711	0.995417	-0.0771409	0.969508	-0.156673		-0.175089				62	9	8	57	35	0	0	0	0
Chromosome	97965	-	114bp upstream of SL1344_0084	hypothetical sulfatase	Tn5	-0.0779368	0.944702	0.140899	0.924708	0.850269	0.999352	1.33764	0.998569	-0.600115	0.444933	5351	2631	1661	2522	3449	3402	13248	1847	1106	1865	932	1077
Chromosome	98220	+	99bp upstream of SL1344_0085	hypothetical carnitinyl-CoA dehydratase (pseudogene)	Tn5	0.782384	0.387197	0.73278	0.465777	0.625076	0.999352	0.956952	0.998569	-0.0805037	0.946228	2670	2367	1368	2868	2716	1357	2535	859	2577	2368	1638	2134
Chromosome	100023	-	kefC	glutathione-regulated potassium-efflux system protein KefC	Mu	0.061146	0.999205	0.046308	0.999305	1.29358	0.989996	1.32989	0.99993	0.138317	0.917504	1429	1256	872	1670	1933	4763	2848	578	1836	1618	1496	1407
Chromosome	100039	-	kefC	glutathione-regulated potassium-efflux system protein KefC	Tn5	0.856884	0.344854	0.953928	0.275913	1.93797	0.999352	1.93181	0.998569	0.307955	0.738358	2241	2145	2179	2541	1765	3183	1905	2928	8660	3350	2752	4387
Chromosome	101503	-	apaH	bis(5'-nucleosyl)-tetraphosphatase	Mu	-5.4192	6.25701e-14	-4.68615	3.66755e-09	-1.06563	0.989996	-1.48416		-0.746961	0.536615	869	8	7	2	3	267	91	15	0	1666	0	8
Chromosome	101740	+	apaH	bis(5'-nucleosyl)-tetraphosphatase	Mu	-6.47508	4.84222e-18	-4.98291	7.90093e-10	-2.07941		-1.89352		-7.51051	2.40924e-26	765	0	2	0	0	37	53	0	5	1239	1	0
Chromosome	102435	-	apaG	CorD protein	Mu	0.521632	0.999205	0.195531	0.988369	1.27511	0.989996	0.433094	0.99993	-0.239981	0.850694	2194	1402	2311	71646	2499	1492	771	5549	2957	1827	1274	1183
Chromosome	103699	-	pdxAa	pyridoxal phosphate biosynthetic protein PdxA	Mu	-0.0432469	0.999205	-0.210914	0.988369	-1.10341	0.989996	-0.408334	0.99993	-0.106029	0.933434	1725	2107	1636	1216	1098	547	1015	1	1	2073	1457	1628
Chromosome	103740	-	pdxAa	pyridoxal phosphate biosynthetic protein PdxA	Mu	0.152713	0.999205	0.0265834	0.999305	1.03923	0.989996	0.861652	0.99993	0.106181	0.937611	1287	1841	1494	1053	977	1918	826	1578	2345	1884	1310	1983
Chromosome	103746	+	pdxAa	pyridoxal phosphate biosynthetic protein PdxA	Tn5	0.341168	0.750063	0.506672	0.642262	0.828226	0.999352	1.32348	0.998569	0.327174	0.74431	4536	3835	3348	2253	2219	4122	12538	170	245	1401	1172	1867
Chromosome	105685	+	surA	survival protein SurA precursor	Mu	-3.6807	7.25742e-10	-3.41495	6.31992e-07	-4.19542	0.276271	-1.96134	0.99993	-0.475746	0.675792	1802	82	85	97	95	18	176	6	1	2298	39	0
Chromosome	108230	-	57bp upstream of imp	organic solvent tolerance protein precursor	Tn5	-0.791831	0.483911	-0.969105	0.44646	0.536531	0.999352	-0.239562	0.998569	-2.14103	0.0015637	1643	305	158	521	430	8	22	1639	1027	1037	178	142
Chromosome	108595	+	djlA	DnaJ-like protein	Mu	-0.0406195	0.999205	-0.276441	0.987001	0.0734484	0.995322	0.196177	0.99993	-0.807743	0.385768	3252	3280	2000	2935	2942	1976	1664	1686	2555	2110	721	1101
Chromosome	110533	+	hepA	probable ATP-dependent helicase HepA	Mu	-0.18885	0.999205	-0.782522	0.805633	-3.07117	0.919374	-2.14874	0.99993	-1.00402	0.265685	1645	848	753	1873	883	10	9	52	187	3053	1487	781
Chromosome	110787	-	hepA	probable ATP-dependent helicase HepA	Mu	-0.294866	0.999205	-0.347261	0.980486	-0.0889738	0.995322	-1.12734	0.99993	-0.512354	0.646099	1615	1815	1348	741	941	1645	424	1	75	3377	2364	1318
Chromosome	111017	+	hepA	probable ATP-dependent helicase HepA	Tn5	0.462141	0.668813	0.210114	0.888465	-3.25083		-0.702826	0.998569	-0.556309	0.476121	2148	1950	1211	1283	897	1	746	15	40	2608	1236	1677
Chromosome	111431	+	hepA	probable ATP-dependent helicase HepA	Tn5	0.58441	0.536641	0.539549	0.611567	-0.490462	0.999352	0.314319	0.998569	-1.10477	0.0616355	2659	2167	1625	2257	1776	190	1999	639	851	3059	1157	1111
Chromosome	111582	+	hepA	probable ATP-dependent helicase HepA	Tn5	-0.352855	0.719884	-0.375036	0.755559	-0.96782	0.999352	-0.807318	0.998569	0.375546	0.649862	4604	1564	1296	2016	1593	662	1522	3	5	2631	2625	3246
Chromosome	112801	-	hepA	probable ATP-dependent helicase HepA	Mu	-0.887119	0.793409	-0.684372	0.909535	0.411778	0.994286	-0.0994656	0.99993	-0.512494	0.634326	1347	876	857	436	569	2323	726	22	556	2213	1424	992
Chromosome	112862	+	hepA	probable ATP-dependent helicase HepA	Mu	0.0311808	0.999205	0.265313	0.988369	1.18593	0.989996	0.996012	0.99993	-0.402669	0.753737	1524	1791	2261	1303	1286	1965	1335	2635	2728	3460	1236	2818
Chromosome	114003	+	polB	DNA polymerase II	Tn5	0.137823	0.910163	0.351778	0.778201	-1.72278	0.999352	-3.78513	0.580796	-0.460073	0.64323	3898	1408	1591	3238	2777	186	15	128	50	3291	2642	1237
Chromosome	115560	+	SL1344_0099	probable secreted protein	Tn5	0.914819	0.337064	0.854957	0.378837	-1.64366		-2.21715		0.416968	0.68286	1650	1478	1082	2238	1693	75	5	11	74	1447	1109	2271
Chromosome	115688	+	SL1344_0099	probable secreted protein	Tn5	-0.743278	0.467004	-0.443357	0.701507	-0.428991	0.999352	-0.626784	0.998569	0.124899	0.910267	5818	2025	1296	1052	2197	1508	2401	1	26	1929	1550	2031
Chromosome	115753	-	SL1344_0099	probable secreted protein	Tn5	-0.338293	0.729738	-0.437192	0.704069	0.771881	0.999352	-0.00109066	0.999824	0.044269	0.973333	5722	1938	1857	2582	1520	3081	2600	2223	2007	2044	1771	1793
Chromosome	117934	-	araD	L-ribulose-5-phosphate 4-epimerase	Tn5	-0.653859	0.474964	-0.516434	0.625712	1.3582	0.999352	1.49773	0.998569	-0.380362	0.663039	6406	1994	1401	1862	2232	1715	2712	9752	17400	2329	1398	1566
Chromosome	117951	+	12bp upstream of araD	L-ribulose-5-phosphate 4-epimerase	Mu	0.0912611	0.999205	-0.60692	0.952851	0.83648	0.992016	1.28922	0.99993	0.62022	0.514888	1304	1737	1024	1052	418	310	1157	2593	3462	1602	2070	2073
Chromosome	118129	-	araA	L-arabinose isomerase	Tn5	0.221573	0.831056	0.136034	0.925381	-0.00676356	0.999352	0.234642	0.998569	-0.0877328	0.938978	4154	2221	2152	2946	1679	753	94	1278	4276	3225	2224	2887
Chromosome	119685	-	araB	Ribulokinase	Mu	0.0699477	0.999205	0.251543	0.988369	-0.24225	0.994286	0.388879	0.99993	0.324758	0.806067	1357	1626	1739	1212	1382	525	418	598	1851	463	451	513
Chromosome	120691	-	araB	Ribulokinase	Mu	0.349074	0.999205	-0.195754	0.988369	-2.04565	0.989996	-1.76769	0.99993	0.588947	0.556243	1756	2429	1632	2102	1189	25	24	182	315	1229	1390	1720
Chromosome	121565	-	263bp upstream of araB	Ribulokinase	Tn5	-0.208168	0.844343	-0.00596059	0.99865	-1.60402	0.999352	-1.18841	0.998569	-0.709722	0.347025	4715	1784	1528	2349	2452	322	1023	1	3	2302	1299	974
Chromosome	122376	-	araC	arabinose operon regulatory protein	Mu	0.175789	0.999205	0.468557	0.960906	-0.0189797	0.999093	-0.316165	0.99993	0.250778	0.844462	1166	1854	2065	838	1148	1130	754	140	2	3463	4210	2581
Chromosome	122929	+	yabI	DedA family integral membrane protein	Mu	0.444286	0.999205	-0.140394	0.993615	-0.499899	0.994286	-0.886577	0.99993	0.190751	0.894528	1512	1917	1261	2259	1282	621	532	377	38	1509	1870	966
Chromosome	123856	+	thiQ	hypothetical ABC transporter	Mu	0.410009	0.999205	-0.0110851	0.999305	0.249334	0.994286	-0.346757	0.99993	-0.247434	0.844462	1637	2083	2166	2321	875	1487	658	729	596	1712	1142	1146
Chromosome	123915	-	thiQ	hypothetical ABC transporter	Tn5	-0.0388199	0.977284	-0.252259	0.863789	-1.7266	0.999352	-0.699688	0.998569	1.29353	0.00998565	4083	2230	1799	1799	924	112	317	248	1417	1821	3932	4039
Chromosome	124063	+	thiQ	hypothetical ABC transporter	Mu	0.131435	0.999205	0.412401	0.980486	1.34663	0.989996	0.251902	0.99993	0.269926	0.82321	1128	1376	923	1096	2084	1923	339	2080	1324	1585	1549	1593
Chromosome	125742	-	tbpA	thiamine-binding periplasmic protein precursor	Mu	0.177602	0.999205	0.652699	0.862612	0.854035	0.991043	0.363684	0.99993	0.747689	0.454443	1662	2233	3104	1551	2120	3819	1876	352	389	1562	1556	2942
Chromosome	126002	+	tbpA	thiamine-binding periplasmic protein precursor	Mu	0.183137	0.999205	0.521633	0.951135	2.02724	0.989996	1.94007	0.99993	0.190333	0.883163	1048	1410	1342	991	1664	3506	2734	3248	3236	2042	1957	1853
Chromosome	126149	+	tbpA	thiamine-binding periplasmic protein precursor	Mu	0.216189	0.999205	0.17717	0.988369	0.167715	0.995322	-0.568878	0.99993	0.552745	0.569332	1255	1397	1349	1517	1375	16	139	1459	696	3455	3734	4739
Chromosome	127025	+	yabN	hypothetical ABC transporter periplasmic solute binding protein	Mu	-0.455126	0.999205	-0.888577	0.729237	-0.919294	0.992016	0.112165	0.99993	0.0546546	0.973201	1920	1926	1141	746	578	1	66	658	2566	2475	2413	1759
Chromosome	128753	-	SgrS	small RNA; experimentally verified	Tn5	0.745998	0.50066	0.355508	0.797887	1.08531	0.999352	1.64527	0.998569	-0.282505	0.760861	1884	2698	1147	1011	939	410	1621	2412	5290	2631	1590	2016
Chromosome	128902	-	94bp upstream of SgrS	small RNA; experimentally verified	Tn5	-0.492908	0.638809	-0.479166	0.65659	-2.15296	0.999352	0.20737	0.998569	-0.92927	0.19585	5335	2233	1517	1300	1556	78	1142	251	4159	2714	1391	867
Chromosome	129065	+	leuD	3-isopropylmalate dehydratase small subunit	Mu	0.373384	0.999205	0.393925	0.974166	1.55219	0.989996	1.5736	0.99993	-0.368302	0.747607	1884	2373	3101	2553	1744	3622	3557	4151	4102	1977	1157	1252
Chromosome	129143	-	leuD	3-isopropylmalate dehydratase small subunit	Mu	-0.459574	0.999205	-0.310815	0.980486	0.507556	0.994286	-0.464929	0.99993	0.733962	0.405857	2321	1890	1642	1335	1782	659	44	3064	1766	1590	2427	2062
Chromosome	130139	-	leuC	3-isopropylmalate dehydratase large subunit	Mu	-0.0397443	0.999205	-0.182631	0.988369	-0.108605	0.995322	-0.37333	0.99993	-0.747534	0.450981	1583	1144	1552	1836	1012	1429	782	154	339	1881	644	1052
Chromosome	131162	-	leuB	3-isopropylmalate dehydrogenase	Mu	-0.462315	0.999205	0.0220282	0.999305	0.837837	0.989996	1.45735	0.99993	0.211343	0.871148	1784	1271	1813	1182	1602	991	622	2905	7316	1794	1507	1892
Chromosome	131499	+	leuB	3-isopropylmalate dehydrogenase	Tn5	-0.0165252	0.989085	-0.419904	0.704807	2.01861	0.999352	1.63293	0.998569	0.447595	0.570025	6212	2407	1717	4017	2057	13758	14431	3201	6034	3249	3118	4547
Chromosome	132568	-	leuA	2-isopropylmalate synthase	Mu	0.615868	0.999205	0.42584	0.969958	1.1713	0.989996	0.671331	0.99993	0.266296	0.84324	1619	1692	1528	3426	2773	159	571	4944	2907	2045	2682	1391
Chromosome	133348	-	leuA	2-isopropylmalate synthase	Tn5	0.504714	0.597152	0.0856612	0.955183	-0.576865	0.999352	0.26596	0.998569	0.516904	0.497264	4517	2548	1551	4637	2548	11	4	1342	5016	1761	1995	2373
Chromosome	133374	-	leuA	2-isopropylmalate synthase	Tn5	0.175939	0.890557	0.0546438	0.97124	-1.0674	0.999352	-0.51982	0.998569	0.563738	0.476051	4954	1388	1773	4828	2598	95	83	829	2402	1283	1804	1491
Chromosome	134155	+	240bp upstream of leuL	leu operon leader peptide	Tn5	0.412064	0.7049	0.409181	0.763881	-3.58297		-3.59209		-0.476081	0.579677	1576	1183	877	1121	965	1	5	1	3	1676	929	1051
Chromosome	134398	-	483bp upstream of leuL	leu operon leader peptide	Tn5	-0.476191	0.619821	-0.110207	0.946623	-0.820374	0.999352	0.295884	0.998569	-0.491337	0.589178	7338	2824	1474	2244	4318	10	694	1728	7299	1531	733	1053
Chromosome	134569	-	654bp upstream of leuL	leu operon leader peptide	Tn5	0.654811	0.529396	0.935009	0.299134	0.017719	0.999352	0.613656	0.998569	0.10368	0.925884	1710	1049	1348	2133	1671	2	0	959	3061	2701	2532	2385
Chromosome	134638	+	leuO	probable activator protein in leuABCD operon	Tn5	0.930275	0.343189	1.52773	0.0180555	3.3321	0.490707	3.20447	0.606088	-0.547681	0.475682	1992	1449	2454	3233	3023	3796	3626	17734	26479	2687	1333	1689
Chromosome	134742	-	leuO	probable activator protein in leuABCD operon	Tn5	0.788907	0.398338	0.839505	0.37631	1.86609	0.999352	1.75623	0.998569	-0.461364	0.556206	2517	2778	2408	2160	1638	1082	861	6330	9814	2918	1777	1719
Chromosome	135443	+	leuO	probable activator protein in leuABCD operon	Tn5	0.445319	0.677422	0.443233	0.727577	2.08185	0.999352	1.11945	0.998569	0.630568	0.338347	1697	1063	984	1523	1048	3891	3302	1340	595	3077	3764	4510
Chromosome	135501	+	leuO	probable activator protein in leuABCD operon	Tn5	0.120734	0.914987	-0.285493	0.818308	0.169984	0.999352	0.425771	0.998569	-0.0249099	0.986589	5135	2258	1607	3675	1846	547	1070	2587	5166	1412	1036	1307
Chromosome	135595	+	79bp upstream of leuO	probable activator protein in leuABCD operon	Tn5	0.584707	0.603284	0.435311	0.77725	0.631573	0.999352	-0.0984444	0.998569			926	632	463	1014	675	1	1	1127	678
Chromosome	135783	-	267bp upstream of leuO	probable activator protein in leuABCD operon	Mu	0.553558	0.999205	-0.259269	0.988369	0.268457	0.994286	0.466406	0.99993	0.943559	0.278241	768	1242	669	1101	482	835	1029	261	158	2215	2744	4632
Chromosome	135793	+	277bp upstream of leuO	probable activator protein in leuABCD operon	Tn5	-0.97977	0.306392	-0.765308	0.401401	0.688852	0.999352	1.28731	0.998569	-1.06448	0.0637606	6588	1753	1622	1189	1397	2092	5733	3936	10632	4384	1500	1870
Chromosome	136794	-	ilvI	acetolactate synthase isozyme III large subunit	Mu	0.843351	0.630032	0.412512	0.960906	0.726013	0.994286	0.819739	0.99993	0.318106	0.780467	2102	3296	2419	4564	3041	418	1131	3730	3806	2700	2978	2573
Chromosome	138183	-	127bp upstream of ilvH	acetolactate synthase isozyme III small subunit	Tn5	0.955641	0.363107	0.481638	0.721654	-0.787105	0.999352	0.114876	0.998569	0.260723	0.796347	1839	3008	1490	1307	758	10	243	385	1468	1642	1914	1445
Chromosome	138779	-	fruR	fructose repressor	Tn5	-2.98746	2.41639e-08	-3.2701	3.31703e-08	-2.30534	0.999352	-4.50856	0.184041	-3.92891	2.52738e-07	6501	284	162	262	241	234	23	3	51	627	10	23
Chromosome	138952	+	fruR	fructose repressor	Tn5	-3.18844	4.73303e-08	-3.92687	7.73937e-10	-2.58492	0.999352	-3.7931	0.580796	-4.04041	4.74066e-12	4937	97	54	217	108	0	72	125	4	1495	41	63
Chromosome	139360	+	16bp upstream of fruR	fructose repressor	Tn5	1.95282e-05	0.999967	-0.318318	0.812824	1.2446	0.999352	0.33574	0.998569	0.0666055	0.955245	3215	1231	1078	2144	1002	2766	1810	1842	1720	1837	1492	1770
Chromosome	161170	-	secA	preprotein translocase SecA subunit	Mu	-7.6058	8.54607e-28	-6.85596	1.96862e-20	-5.46465	0.0656942	-4.4274	0.418998	-8.6983	6.70056e-37	1420	0	0	0	0	0	3	0	0	2458	0	0
Chromosome	161180	-	secA	preprotein translocase SecA subunit	Mu	-5.69168	1.02765e-14	-5.19475	9.77684e-11	-3.63545		-2.46452		-8.78839	7.3165e-38	766	4	1	1	0	0	11	1	0	2630	0	0
Chromosome	161880	+	mutT	7,8-dihydro-8-oxoguanine-triphosphatase	Mu	0.151895	0.999205	0.423686	0.96148	-0.0292962	0.998456	-0.62575	0.99993	0.276015	0.824781	1872	1717	1951	2391	2980	1850	892	177	58	1656	1949	1360
Chromosome	163118	-	yacF	conserved hypothetical protein	Mu	-0.51436	0.999205	-1.06204	0.592278	-1.42157	0.989996	-1.23146	0.99993	-0.259643	0.829496	1312	1162	524	571	483	279	215	43	174	4393	3365	2466
Chromosome	164009	-	178bp upstream of coaE	Dephospho-CoA kinase	Tn5	-0.852164	0.375015	-0.411681	0.715379	0.237839	0.999352	0.811374	0.998569	-0.452465	0.556506	5931	1742	1496	1204	2145	3141	7514	21	2156	3501	2173	2052
Chromosome	164011	+	180bp upstream of coaE	Dephospho-CoA kinase	Mu	-0.342062	0.999205	0.266696	0.988369	-1.64395	0.989996	-1.42685	0.99993	-0.170201	0.907958	2057	1234	2054	1827	2723	356	412	91	6	2764	2679	1242
Chromosome	164182	+	guaC	GMP reductase	Tn5	0.163522	0.88359	0.281025	0.820015	1.49726	0.999352	1.33084	0.998569	-0.648826	0.362445	4427	2113	2485	3167	2092	1845	2501	6952	9358	3932	2319	1767
Chromosome	164473	-	guaC	GMP reductase	Mu	0.0072724	0.999205	0.077157	0.995125	-0.745777	0.994286	-0.0959114	0.99993	0.244844	0.84613	1579	2203	1474	981	1688	469	869	345	637	2948	3407	2340
Chromosome	164603	-	guaC	GMP reductase	Mu	0.110977	0.999205	-0.098408	0.995125	-1.07694	0.989996	-1.00833	0.99993	0.633282	0.511007	1677	1469	1680	2095	1233	337	285	283	409	1510	2187	1767
Chromosome	165116	-	16bp upstream of guaC	GMP reductase	Tn5	-0.411436	0.67085	-0.274541	0.820015	2.33388	0.999352	2.16059	0.998569	0.0939935	0.935621	6122	2257	1766	2250	2412	16883	27893	5232	5033	2342	2116	2120
Chromosome	165133	+	pilC	competence gene-DNA binding and transport	Tn5	0.487148	0.592802	0.193342	0.880474	0.715924	0.999352	-0.0930895	0.998569	0.646477	0.356065	5448	4166	2804	4105	2459	1730	381	3417	3773	1709	2407	2247
Chromosome	165138	+	pilC	competence gene-DNA binding and transport	Tn5	-0.249272	0.816463	0.0346744	0.986171	0.0113103	0.999352	-0.609919	0.998569	0.0816105	0.944767	4137	1488	1225	2017	2403	1155	871	776	1035	1987	1671	1895
Chromosome	165150	-	pilC	competence gene-DNA binding and transport	Mu	-0.303742	0.999205	0.0656773	0.995125	-1.16824	0.989996	-0.492759	0.99993	0.231634	0.851444	1633	895	1473	1587	1768	142	784	377	219	2578	2429	2530
Chromosome	165535	-	pilC	competence gene-DNA binding and transport	Tn5	0.634542	0.557143	0.915866	0.305705	-0.568674	0.999352	-0.617477	0.998569	0.0629543	0.955245	1956	2290	1730	1148	1631	117	598	428	219	3364	2715	3240
Chromosome	167108	-	pilB	competence gene-DNA binding and transport	Tn5	-0.139826	0.901056	0.14897	0.921425	0.118383	0.999352	0.660214	0.998569	0.215203	0.841482	5150	1891	1504	2910	3465	424	2196	2607	5375	2490	3001	1915
Chromosome	168135	-	pilA	competence gene-DNA binding and transport	Mu	-0.118897	0.999205	0.144698	0.993615	1.00419	0.989996	0.917852	0.99993	0.769623	0.362454	1527	1519	2119	1232	1107	2241	1479	1755	2251	2235	3546	2929
Chromosome	168262	+	107bp upstream of pilA	competence gene-DNA binding and transport	Tn5	-0.261754	0.81965	-0.704541	0.508941	0.102355	0.999352	0.897715	0.998569	-0.226187	0.843996	3930	1984	1104	1180	732	709	6689	1444	483	2045	1015	1907
Chromosome	168734	+	nadC	nicotinate-nucleotide pyrophosphorylase	Tn5	-0.169745	0.877633	0.0466555	0.979164	-1.20753	0.999352	0.554321	0.998569	1.88901	0.000546299	4690	2018	1345	2193	2815	1	1276	668	5096	2148	4735	10529
Chromosome	169804	-	ampD	AmpD protein (anhydro-N-acetylmuramyl-tripeptide amidase)	Mu	-0.0162604	0.999205	0.0800025	0.995125	0.752407	0.994286	0.96626	0.99993	0.342956	0.797066	1407	1346	1604	1383	1217	1449	1948	1483	1490	1162	1664	801
Chromosome	170442	-	ampE	AmpE protein	Mu	-0.310699	0.999205	0.0232253	0.999305	1.77273	0.989996	0.877812	0.99993	0.524445	0.613492	2452	1534	2108	2214	2596	750	521	12445	5967	1334	1444	1768
Chromosome	171191	+	SL1344_0148	putatuve glycosysl hydrolase	Mu	0.757486	0.783679	0.951544	0.45675	2.40912	0.967375	2.24723	0.99993	0.42818	0.678774	1438	2410	2552	2646	3141	9798	8300	3586	1752	2914	3083	3419
Chromosome	171245	-	SL1344_0148	putatuve glycosysl hydrolase	Tn5	0.0439077	0.972747	-0.124523	0.930822	2.04097	0.999352	1.65555	0.998569	-0.769475	0.281866	3792	1498	1158	2632	1752	3408	4336	8370	8841	3556	2021	1337
Chromosome	171350	-	SL1344_0148	putatuve glycosysl hydrolase	Mu	0.17029	0.999205	0.161037	0.988369	0.261236	0.994286	0.231032	0.99993	-0.561128	0.571161	1742	2403	1400	1549	2339	846	768	1437	1634	2329	1232	1221
Chromosome	171500	+	SL1344_0148	putatuve glycosysl hydrolase	Tn5	-0.313497	0.757083	-0.298113	0.812279	1.42681	0.999352	0.722205	0.998569	-0.275185	0.763661	4725	1810	1512	1961	1625	866	1012	8587	6530	3224	1950	2496
Chromosome	172137	-	SL1344_0149	hypothetical symporter	Mu	0.433345	0.999205	0.684622	0.866705	1.19352	0.989996	0.897553	0.99993	-0.166133	0.898846	967	1623	1876	1079	1291	1852	1355	1235	919	2276	1567	1670
Chromosome	172210	+	SL1344_0149	hypothetical symporter	Tn5	0.799433	0.414887	0.707824	0.473302	0.60739	0.999352	1.03584	0.998569	0.201557	0.832614	2109	2571	1506	1646	1580	84	457	2048	4235	3406	3042	3636
Chromosome	173201	-	SL1344_0149	hypothetical symporter	Tn5	0.224116	0.835919	0.400311	0.743322	-1.49116	0.999352	0.226685	0.998569	0.430447	0.578576	4064	2888	2754	2079	1842	315	3780	2	194	2502	2677	3133
Chromosome	173376	-	156bp upstream of SL1344_0149	hypothetical symporter	Mu	-0.186293	0.999205	-0.417566	0.960906	0.807583	0.991043	0.802881	0.99993	0.105015	0.938516	3229	3426	2321	2138	2073	5896	3508	1418	3217	4400	2738	4941
Chromosome	174432	+	aroP	aromatic amino acid transport protein AroP	Mu	0.216813	0.999205	0.440223	0.957025	0.260603	0.994286	0.5961	0.99993	0.777784	0.462679	1706	2674	2314	1370	2217	2397	2796	87	74	3815	3164	8182
Chromosome	174609	-	aroP	aromatic amino acid transport protein AroP	Mu	0.178446	0.999205	0.426179	0.961786	1.48513	0.989996	0.973474	0.99993	0.10814	0.938516	1444	2029	2073	1273	1733	1850	719	3800	3304	1740	1110	1936
Chromosome	175155	-	398bp upstream of aroP	aromatic amino acid transport protein AroP	Tn5	0.500851	0.628576	1.16031	0.135037	1.15586	0.999352	1.352	0.998569	0.760947	0.250674	2011	1183	1930	2047	2250	784	1316	2251	4390	1418	2054	2158
Chromosome	175175	+	418bp upstream of aroP	aromatic amino acid transport protein AroP	Mu	-0.0699045	0.999205	0.000192466	0.999845	0.041969	0.998071	-0.184818	0.99993	0.35596	0.773368	1606	1779	1259	1238	1769	1675	1055	185	269	2387	3246	1839
Chromosome	175893	-	pdhR	pyruvate dehydrogenase complex repressor	Mu	-4.29916	1.66853e-09	-3.38721	7.52688e-05	-1.09354		-2.3156		-2.27046	0.00916352	802	15	30	18	11	0	17	167	28	2857	578	89
Chromosome	183007	-	SL1344_0155	probable secreted protein	Tn5	0.0936011	0.936413	0.330491	0.790184	0.675564	0.999352	0.883433	0.998569	-0.176543	0.861639	4555	1768	1814	3420	3202	73	1123	4815	7281	2912	2369	1932
Chromosome	183047	-	SL1344_0156	probable secreted protein	Tn5	1.07653	0.309146	1.59015	0.0474517	1.32771	0.999352	1.82789	0.998569	-0.0327537	0.97956	1356	939	1169	2914	3133	5	38	3320	7676	3170	2033	3208
Chromosome	184737	-	yacH	hypothetical exported protein	Mu	0.0395518	0.999205	-0.0292362	0.999305	0.707572	0.994286	0.215592	0.99993	-0.699562	0.439794	2046	1650	2113	2457	1646	2116	1259	1942	1393	2672	1347	1188
Chromosome	185444	+	yacH	hypothetical exported protein	Mu	0.278314	0.999205	0.193374	0.988369	-1.21476	0.989996	-0.936408	0.99993	0.0995578	0.938695	1379	1315	1569	2026	1459	125	375	283	169	1335	1276	1052
Chromosome	185504	+	40bp upstream of yacH	hypothetical exported protein	Tn5	0.84787	0.340385	0.742709	0.421708	1.08629	0.999352	1.93196	0.998569	0.0100135	0.995027	2883	2960	2273	2948	2013	2488	3213	1062	9880	2196	1955	1774
Chromosome	185836	+	372bp upstream of yacH	hypothetical exported protein	Mu	-1.44348	0.0600288	-1.99043	0.00932967	-5.62929	0.0444926	-4.29781	0.418998	-0.919734	0.313164	1965	649	323	598	385	3	16	2	2	2452	703	1230
Chromosome	186784	-	acnB	aconitate hydratase 2 (citrate hydro-lyase 2)	Mu	-1.47184	0.104232	-1.76616	0.0970241	0.787714	0.994286	0.92885	0.99993	-2.12662	0.000850769	1217	421	158	311	310	2110	625	655	2656	2057	256	380
Chromosome	187038	+	acnB	aconitate hydratase 2 (citrate hydro-lyase 2)	Mu	-2.18936	0.0010189	-2.61272	0.000326701	-0.347951	0.994286	-2.02202	0.99993	-2.30923	0.000624183	1707	363	163	218	181	308	48	931	204	1370	227	130
Chromosome	187272	-	acnB	aconitate hydratase 2 (citrate hydro-lyase 2)	Mu	-2.01348	0.00425092	-2.21018	0.00793398	-1.77245	0.989996	-1.1726	0.99993	-2.39368	6.39349e-05	1724	439	146	235	323	125	366	179	194	1960	279	219
Chromosome	187828	+	acnB	aconitate hydratase 2 (citrate hydro-lyase 2)	Tn5	-1.31627	0.134334	-1.83076	0.023473	0.432028	0.999352	-0.808977	0.998569	-2.52928	1.37623e-05	3058	484	282	524	275	302	177	2152	954	1530	162	203
Chromosome	188099	-	acnB	aconitate hydratase 2 (citrate hydro-lyase 2)	Mu	-1.6071	0.0462595	-2.10279	0.0226645	-2.14874	0.989996	-1.91883	0.99993	-2.81243	0.000138527	1384	440	269	312	117	134	30	13	178	1386	51	166
Chromosome	189560	+	207bp upstream of SL1344_0160	HNH endonuclease	Tn5	-0.209915	0.83946	0.0102542	0.997245	-0.571075	0.999352	-0.346406	0.998569	1.88558	2.17312e-05	6179	2156	1661	3288	3672	198	524	1717	3204	1449	4464	5367
Chromosome	190268	+	kdgT	2-keto-3-deoxygluconate permease	Tn5	0.32984	0.735557	0.0991741	0.946623	0.531254	0.999352	-0.523155	0.998569	-0.276941	0.771294	3942	2525	1727	2789	1838	3	206	3870	1771	2241	1376	1706
Chromosome	192881	+	pdxAb	4-hydroxythreonine-4-phosphate dehydrogenase	Mu	-0.658261	0.999205	-0.716122	0.907542	-0.440565	0.994286	0.0816928	0.99993	-0.850487	0.319042	1191	629	431	749	784	150	176	617	1364	2917	1411	1053
Chromosome	193355	+	pdxAb	4-hydroxythreonine-4-phosphate dehydrogenase	Mu	-1.20094	0.407663	-1.26661	0.471222	-1.87851	0.989996	-0.227523	0.99993	-1.28194	0.0788357	970	457	335	258	251	8	688	95	1	3082	830	1038
Chromosome	193888	-	SL1344_0165	hypothetical transcriptional regulator	Tn5	-0.0154613	0.989432	-0.271959	0.841345	1.2222	0.999352	0.822945	0.998569	-1.1058	0.0860105	3183	1661	1193	1560	929	5263	5930	2	12	2962	1287	881
Chromosome	194026	-	SL1344_0165	hypothetical transcriptional regulator	Tn5	0.288813	0.788196	0.192964	0.88695	-0.482087	0.999352	-1.31514	0.998569	-0.573839	0.462213	3881	2924	2059	2081	1689	343	312	891	578	3070	1351	2035
Chromosome	194336	+	speD	S-adenosylmethionine decarboxylase, proenzyme	Mu	-0.295198	0.999205	-0.22691	0.988369	-0.294943	0.994286	0.453717	0.99993	0.492405	0.630894	1372	931	911	1192	1238	1015	754	120	1560	2080	2659	2226
Chromosome	195650	+	speE	Spermidine synthase	Tn5	0.588996	0.539025	0.498222	0.65784	0.861143	0.999352	0.558934	0.998569	-0.11696	0.924252	2428	2065	1336	1992	1692	2097	2439	320	823	3618	1958	3664
Chromosome	196658	-	cueO	possible multicopper oxidase precursor	Tn5	-0.617697	0.522165	-0.766753	0.415629	-0.0493357	0.999352	0.219235	0.998569	0.191083	0.841482	4864	1195	1019	1857	1221	922	3819	1341	891	3445	3265	3428
Chromosome	197822	+	cueO	possible multicopper oxidase precursor	Mu	-0.464542	0.999205	-0.0467607	0.999188	1.10809	0.989996	0.690932	0.99993	-0.401708	0.727274	2477	1222	1987	2106	2513	1053	184	5807	5589	2505	1186	1778
Chromosome	198354	+	gcd	glucose dehydrogenase	Mu	0.114013	0.999205	0.0267541	0.999305	0.873121	0.989996	0.799011	0.99993	0.907932	0.261194	1567	1244	1303	2085	1714	1886	1961	1743	1320	1961	3356	2949
Chromosome	198975	+	gcd	glucose dehydrogenase	Mu	-0.102615	0.999205	-0.0973134	0.995125	-1.2447	0.989996	-1.48666	0.99993	-0.263987	0.841172	1844	1992	1263	1386	1954	445	304	148	124	1949	975	1584
Chromosome	199167	+	gcd	glucose dehydrogenase	Mu	0.170747	0.999205	0.0749547	0.995125	0.840004	0.992016	0.0233613	0.99993	0.146518	0.914958	1089	1002	679	1428	1513	2484	952	256	117	2770	1979	3013
Chromosome	199198	+	gcd	glucose dehydrogenase	Mu	0.356441	0.999205	0.171099	0.988369	-1.00337	0.989996	-1.12445	0.99993	0.438608	0.696935	928	1367	1046	1063	965	0	32	232	276	1363	1267	1810
Chromosome	199919	-	gcd	glucose dehydrogenase	Tn5	0.687639	0.508293	0.243599	0.884286	0.799748	0.999352	0.403337	0.998569	-0.0429804	0.97956	1213	1189	760	1070	471	1	2	1748	1641	536	492	380
Chromosome	200014	-	gcd	glucose dehydrogenase	Mu	0.458427	0.999205	-0.04773	0.999188	0.926767	0.989996	0.796484	0.99993	-0.100515	0.938516	1652	1456	1581	3154	1411	2041	1256	1956	2438	2667	2313	1681
Chromosome	200411	+	gcd	glucose dehydrogenase	Mu	0.169321	0.999205	0.218958	0.988369	-0.556756	0.994286	-0.35227	0.99993	0.132295	0.927382	1640	2152	1371	1554	2318	0	135	810	1268	675	725	486
Chromosome	201402	+	54bp upstream of hpt	hypoxanthine phosphoribosyltransferase	Tn5	-0.410657	0.674009	-0.652813	0.493818	-0.468951	0.999352	1.01076	0.998569	-0.658437	0.382328	5939	2222	1545	2144	1433	72	3298	1969	8497	2071	1111	1022
Chromosome	202152	-	84bp upstream of yadF	carbonic anhydrase	Mu	0.355026	0.999205	0.0281889	0.999305	0.535342	0.994286	0.669636	0.99993	0.836529	0.355136	1325	1472	1183	1943	1370	191	281	2030	2689	2009	3961	2239
Chromosome	203296	-	yadH	ABC transporter integral membrane protein	Tn5	0.0957746	0.933137	-0.113211	0.936595	0.279917	0.999352	0.160158	0.998569	1.02549	0.0800848	4580	2625	1688	2449	1825	1	3	3442	4548	1592	2526	3234
Chromosome	203449	+	yadH	ABC transporter integral membrane protein	Mu	0.491584	0.999205	0.376392	0.980486	-0.0498199	0.997634	1.25785	0.99993	0.863928	0.295991	1105	1611	994	1575	1851	512	713	587	3281	1956	3454	2646
Chromosome	207740	+	stiB	fimbrial usher protein	Tn5	0.0495161	0.970543	-0.0339983	0.985879	-2.25092	0.999352	-1.43801	0.998569	0.86606	0.158898	3923	1394	1410	2929	1807	99	542	0	0	2080	3621	3029
Chromosome	208342	+	11bp upstream of stiB	fimbrial usher protein	Mu	-0.0593337	0.999205	0.000723724	0.999812	-0.73529	0.994286	0.00232023	0.99993	0.433254	0.677621	1262	1350	1068	1034	1311	26	1	538	1567	2138	2347	2446
Chromosome	208508	-	stiA	fimbrial subunit	Mu	0.205208	0.999205	-0.17946	0.988369	0.956863	0.989996	0.321142	0.99993	-0.395658	0.724842	1868	1632	1861	2632	1176	2723	1300	1945	1347	4082	2953	1928
Chromosome	209412	+	yadI	hypothetical PTS system IIA component	Tn5	0.981376	0.294243	0.840973	0.381864	-4.38463	0.366127	-4.90002	0.197547	-0.47631	0.568243	2433	1976	1346	3851	2719	0	0	0	0	2114	1347	1147
Chromosome	210181	-	yadE	conserved hypothetical protein	Tn5	-0.193767	0.858499	-0.224228	0.863167	-0.509523	0.999352	0.174512	0.998569	-0.156374	0.902896	4689	2044	1438	2072	1880	58	1333	1475	3166	999	872	618
Chromosome	210625	+	yadE	conserved hypothetical protein	Mu	0.43409	0.999205	0.536356	0.951135	1.471	0.989996	0.883651	0.99993	0.248588	0.846335	1391	2239	2689	1621	1352	4156	1974	1544	1154	2292	1818	2649
Chromosome	211043	-	panD	aspartate 1-decarboxylase	Mu	0.268053	0.999205	0.183317	0.988369	-0.588854	0.994286	-0.837381	0.99993	0.271707	0.819709	1045	908	709	1606	1597	169	259	412	195	2998	3415	2544
Chromosome	211513	+	panC	Pantoate--beta-alanine ligase	Mu	-0.025364	0.999205	-0.191613	0.988369	1.19807	0.989996	0.774113	0.99993	-0.895768	0.287259	1622	1612	1269	1519	1351	5055	2455	519	762	2447	1056	941
Chromosome	212141	-	panC	Pantoate--beta-alanine ligase	Mu	-1.10778	0.364183	-0.861291	0.745041	0.116472	0.995322	-0.735149	0.99993	0.0636362	0.975099	1614	799	896	532	588	1919	637	109	121	336	368	205
Chromosome	212258	+	panC	Pantoate--beta-alanine ligase	Tn5	-3.88386	1.9352e-12	-3.94069	6.98053e-09	-6.21023	0.0493713	-5.92495	0.0479416	-0.806497	0.314506	4487	72	35	87	98	0	3	0	0	2246	1307	729
Chromosome	213326	-	53bp upstream of panB	3-methyl-2-oxobutanoate hydroxymethyltransferase	Mu	0.478601	0.999205	0.797674	0.910624	-1.173		-1.10205		1.16452	0.152032	240	501	613	237	360	14	15	11	2	467	938	916
Chromosome	215094	-	pcnB	poly(A) polymerase	Mu	-4.226	3.27703e-10	-3.08381	0.0002213	-4.78816		-4.46305		-1.17494	0.207485	1127	39	77	20	27	0	0	0	0	801	224	286
Chromosome	216517	-	dksA	dosage-dependent dnaK suppressor protein	Mu	-4.85082	1.39661e-12	-3.46744	1.54598e-05	-4.25911		-3.89244		-6.84112	3.20459e-22	938	12	30	13	30	0	0	0	0	1049	3	0
Chromosome	216956	+	107bp upstream of dksA	dosage-dependent dnaK suppressor protein	Tn5	0.329287	0.733788	0.0806028	0.95906	0.409368	0.999352	0.473893	0.998569	1.0285	0.069364	4396	2624	2160	3325	1724	26	1222	3648	4333	1914	3657	3240
Chromosome	217742	-	12bp upstream of sfsA	Sugar fermentation stimulation protein homolog.	Mu	-0.351284	0.999205	0.202316	0.988369	-0.422622	0.994286	0.172873	0.99993	-0.191565	0.885476	1410	816	1695	1256	1422	985	1568	3	13	1710	1058	1323
Chromosome	218013	+	ligT	2'-5' RNA ligase	Mu	0.453945	0.999205	0.430474	0.96246	1.24841	0.989996	0.785246	0.99993	-0.040484	0.983742	1541	2311	1609	2002	2486	244	1022	4912	2457	779	682	538
Chromosome	218277	-	ligT	2'-5' RNA ligase	Tn5	0.565831	0.529396	0.428224	0.705407	-0.967196	0.999352	-0.314993	0.998569	0.799548	0.216896	4460	3252	2891	4032	2269	167	1019	735	1711	1673	2755	2347
Chromosome	218511	-	hrpB	ATP-dependent helicase HrpB	Tn5	-0.117934	0.919163	-0.367776	0.774056	-0.676075	0.999352	-0.347503	0.998569	-0.333701	0.702784	3802	1429	1207	2173	1167	422	215	530	2046	3113	2203	1892
Chromosome	219223	+	hrpB	ATP-dependent helicase HrpB	Tn5	-0.64292	0.532592	-1.02572	0.313144	0.487117	0.999352	0.282531	0.998569	-0.00915985	0.995037	4418	1588	1038	985	513	2101	3642	1032	895	2097	1981	1524
Chromosome	219313	+	hrpB	ATP-dependent helicase HrpB	Mu	-0.112183	0.999205	-0.383376	0.97915	-1.20489	0.989996	-0.661717	0.99993	0.832621	0.325489	1882	2027	1099	1396	1510	463	364	169	777	1644	2874	2141
Chromosome	219413	+	hrpB	ATP-dependent helicase HrpB	Mu	-0.124905	0.999205	-0.317812	0.984529	-1.41847	0.989996	0.138894	0.99993	0.237941	0.85012	1468	1186	1089	1419	1047	268	1027	108	702	1857	1739	1852
Chromosome	220468	-	hrpB	ATP-dependent helicase HrpB	Tn5	-0.129007	0.915059	-0.738691	0.446351	0.351209	0.999352	0.624299	0.998569	0.541033	0.461109	4528	1324	999	2977	1125	2183	5067	579	1245	2665	2854	3877
Chromosome	220469	+	hrpB	ATP-dependent helicase HrpB	Tn5	1.06311	0.260452	1.02195	0.232638	0.255079	0.999352	0.104879	0.998569	-0.177781	0.853019	2639	4274	2895	2305	1985	73	228	1788	2203	4386	3463	3019
Chromosome	220925	-	mrcB	penicillin-binding protein 1b; peptidoglycan synthetase	Mu	0.0875403	0.999205	-0.200759	0.988369	2.6043	0.895527	3.06928	0.541272	-0.26324	0.829496	1091	1012	605	1273	1132	8487	4363	3580	12200	3154	1812	2349
Chromosome	222418	+	mrcB	penicillin-binding protein 1b; peptidoglycan synthetase	Mu	-1.88506	0.0185171	-2.12286	0.0286764	-0.659972	0.994286	-1.13752	0.99993	-7.07228	3.20459e-22	1108	190	195	262	90	181	95	396	283	925	0	1
Chromosome	224491	+	fhuA	ferrichrome-iron receptor	Tn5	1.2214	0.129323	1.71645	0.0106995	0.485545	0.999352	1.27618	0.998569	0.262842	0.784943	1391	1781	1694	2210	2901	2	2	1359	4998	3481	4279	2837
Chromosome	225159	-	fhuA	ferrichrome-iron receptor	Tn5	0.851369	0.383558	1.30179	0.0772061	3.26518	0.725516	3.18333	0.698775	-0.00539861	0.996475	1761	1359	1869	2453	2231	22415	27250	293	1341	3504	3683	2176
Chromosome	225236	+	fhuA	ferrichrome-iron receptor	Mu	-0.00402479	0.999205	0.675007	0.859461	0.870785	0.991043	0.428717	0.99993	0.496992	0.662882	1152	1583	1888	718	1817	2904	1718	152	4	2902	4605	2307
Chromosome	226225	+	fhuC	ferrichrome transport ATP-binding protein FhuC	Mu	0.62496	0.964181	0.46011	0.955107	1.35819	0.989996	1.62711	0.99993	-0.185965	0.900703	1816	2803	2107	2955	2802	3884	3635	2580	4077	1793	812	1680
Chromosome	226404	-	fhuC	ferrichrome transport ATP-binding protein FhuC	Mu	-0.43907	0.999205	-0.685535	0.905362	-1.78334	0.989996	-2.28578	0.99993	-0.161581	0.905988	1302	1163	588	665	796	133	10	81	109	2088	1271	1703
Chromosome	227398	-	fhuD	ferrichrome-binding periplasmic protein precursor	Mu	0.37884	0.999205	0.532969	0.935137	1.56205	0.989996	1.25909	0.99993	0.476847	0.662967	1238	2254	2002	1095	1560	4865	2315	916	1557	2790	4077	2435
Chromosome	228653	+	fhuB	ferrichrome transport protein FhuB precursor	Mu	0.359025	0.999205	0.464807	0.976619	-0.851803		0.609314	0.99993	1.74712	0.0099201	689	564	526	1230	1439	0	0	197	1840	1192	5000	2515
Chromosome	228791	-	fhuB	ferrichrome transport protein FhuB precursor	Mu	0.40565	0.999205	0.233159	0.988369	0.841657	0.989996	0.689968	0.99993	-0.0734711	0.96073	1801	1536	817	3278	3354	2733	971	1397	2800	1233	974	908
Chromosome	229633	+	fhuB	ferrichrome transport protein FhuB precursor	Mu	-0.584496	0.999205	-0.656902	0.879033	0.1304	0.995322	-0.598669	0.99993	1.21868	0.100134	2118	1722	1349	946	1002	2660	778	57	482	1243	2980	2123
Chromosome	229831	-	117bp upstream of fhuB	ferrichrome transport protein FhuB precursor	Tn5	0.238613	0.82094	0.382613	0.743089	-0.519504	0.999352	-1.28364	0.998569	0.363982	0.687862	4429	3054	2715	2433	2236	224	476	1183	592	1416	1478	1660
Chromosome	230370	-	656bp upstream of fhuB	ferrichrome transport protein FhuB precursor	Tn5	-0.00919581	0.993633	-0.362095	0.790666	1.44905	0.999352	1.04429	0.998569	0.592511	0.471733	3204	1423	1150	1880	829	1806	1690	4153	5042	1912	1793	3278
Chromosome	230598	-	884bp upstream of fhuB	ferrichrome transport protein FhuB precursor	Tn5	0.738848	0.472618	0.643842	0.53861	2.99822	0.781341	2.53515	0.992502	-0.264563	0.784734	2063	2561	1553	1386	1310	13609	16805	1580	939	2196	1356	1692
Chromosome	230600	-	886bp upstream of fhuB	ferrichrome transport protein FhuB precursor	Tn5	-0.715797	0.446981	-0.51502	0.608055	-0.111201	0.999352	0.244338	0.998569	-0.944687	0.224271	7060	2334	2007	1620	1954	232	796	3194	6522	2238	606	1235
Chromosome	230827	-	stfA	major fimbrial subunit stfa (hypothetical fimbrial subunit)	Tn5	-0.174606	0.884134	-0.388269	0.77725	0.918549	0.999352	0.790521	0.998569	-0.892894	0.198068	4778	1330	856	3039	2142	705	397	5212	7969	1970	785	917
Chromosome	231574	+	stfC	outer membrane usher protein stfc (hypothetical fimbrial outer membrane usher)	Tn5	0.810733	0.383302	0.551387	0.616772	1.17049	0.999352	0.975358	0.998569	0.877716	0.138712	2156	2156	1350	2174	1444	1262	1683	1858	2602	2132	3281	3597
Chromosome	231693	-	stfC	outer membrane usher protein stfc (hypothetical fimbrial outer membrane usher)	Tn5	-0.108818	0.923652	-0.637949	0.526927	-0.53267	0.999352	-0.711535	0.998569	-0.0556209	0.961397	5160	2651	1448	2160	1141	1198	1946	96	51	2870	2318	2329
Chromosome	231877	-	stfC	outer membrane usher protein stfc (hypothetical fimbrial outer membrane usher)	Tn5	-0.205019	0.864809	-0.267583	0.846395	-1.97202	0.999352	-1.93977	0.998569	0.257313	0.780141	4461	2398	1875	1369	1081	2	3	275	455	3654	3101	4381
Chromosome	232355	-	stfC	outer membrane usher protein stfc (hypothetical fimbrial outer membrane usher)	Mu	0.256055	0.999205	-0.115379	0.994002	-3.36214	0.796365	-3.38505	0.942739	-0.198561	0.888988	1602	1442	1423	2366	1326	1	23	32	24	3305	3125	1462
Chromosome	233902	+	stfC	outer membrane usher protein stfc (hypothetical fimbrial outer membrane usher)	Mu	0.00352493	0.999205	0.438751	0.974449	0.820578	0.992967	0.669699	0.99993	0.525404	0.60027	822	817	819	804	1422	767	875	1093	753	1753	2064	2153
Chromosome	234043	+	stfD	periplasmic fimbrial chaperone stfd	Mu	0.216275	0.999205	0.0803325	0.995125	1.09555	0.989996	0.183427	0.99993	-0.384005	0.72266	1213	1452	1490	1374	944	1947	555	1532	1046	3093	1877	1855
Chromosome	234779	+	53bp upstream of stfD	periplasmic fimbrial chaperone stfd	Tn5	0.778347	0.412773	0.536219	0.654177	1.08311	0.999352	1.60302	0.998569	0.432561	0.567592	1692	1644	1147	1701	1025	5	202	3110	6628	2822	3235	3315
Chromosome	234958	+	stfE	minor fimbrial subunit stfe (putaive minor fimbrial subunit)	Mu	0.277596	0.999205	-0.413315	0.980079	-1.78925	0.989996	-1.15241	0.99993	0.025446	0.986657	1239	1845	696	1214	961	167	256	2	0	1979	1680	1578
Chromosome	235015	+	stfE	minor fimbrial subunit stfe (putaive minor fimbrial subunit)	Mu	0.567323	0.999205	0.783608	0.713955	1.74321	0.989996	1.4163	0.99993	-0.562898	0.584427	2149	2667	2649	3832	4873	2933	2559	7458	5432	1720	888	917
Chromosome	236198	+	stfG	hypothetical minor fimbrial subunit	Mu	0.261244	0.999205	-0.0402739	0.999305	-0.570336	0.994286	0.222697	0.99993	1.02788	0.172795	1808	3085	1620	1375	1677	329	35	742	2750	3330	6367	5339
Chromosome	236516	-	SL1344_0202	hypothetical exported protein	Mu	0.206374	0.999205	0.228812	0.988369	0.452704	0.994286	1.26605	0.99993	-0.226764	0.862053	1425	1324	940	1940	2319	1028	2199	1229	2357	2217	1299	1706
Chromosome	236943	+	SL1344_0202	hypothetical exported protein	Tn5	-0.404494	0.69038	-0.509992	0.654822	0.973411	0.999352	0.136281	0.998569	0.808336	0.207737	3960	1393	1167	1532	1034	3056	2219	1280	1380	3443	4166	6457
Chromosome	238834	+	clcA	hypothetical membrane protein	Mu	0.717724	0.807058	0.362255	0.976458	-0.882475	0.991043	-1.34326	0.99993	-0.501963	0.632978	1850	3426	2439	2898	2181	688	297	172	231	2406	1198	1448
Chromosome	239340	-	clcA	hypothetical membrane protein	Mu	0.317955	0.999205	0.612063	0.88438	-0.322427	0.994286	0.623104	0.99993	0.0806353	0.953726	1500	2186	1986	1615	2591	889	1996	306	621	2633	2254	2264
Chromosome	240776	-	yadS	hypothetical membrane protein	Mu	0.141398	0.999205	0.0731938	0.995125	0.124614	0.995322	0.911685	0.99993	0.560168	0.587723	925	1403	730	673	1125	853	742	285	1652	1525	2233	1555
Chromosome	241140	+	yadS	hypothetical membrane protein	Tn5	-0.151249	0.891261	0.235078	0.856515	1.38662	0.999352	1.11219	0.998569	-0.483874	0.548524	4745	1941	1770	2407	3077	2094	4731	6284	5406	2215	1294	1312
Chromosome	241550	-	btuF	Vitamin B12 transport protein btuF precursor.	Tn5	0.20807	0.838288	0.363604	0.77418	0.501847	0.999352	0.951767	0.998569	0.288998	0.751205	6168	3946	4300	3516	2445	2110	5415	2534	5981	1948	2154	1915
Chromosome	243108	-	dgt	Deoxyguanosinetriphosphate triphosphohydrolase	Mu	0.0824296	0.999205	-0.0317198	0.999305	0.894834	0.989996	0.525018	0.99993	0.086489	0.949668	1511	1145	1736	1984	1029	1100	1362	2403	1181	3049	3103	2164
Chromosome	243714	-	dgt	Deoxyguanosinetriphosphate triphosphohydrolase	Tn5	-0.262749	0.796511	-0.709683	0.447437	0.683286	0.999352	0.184305	0.998569	0.215755	0.830052	5541	2071	1262	2571	1411	3559	4965	1007	223	3363	3885	2754
Chromosome	244209	+	dgt	Deoxyguanosinetriphosphate triphosphohydrolase	Tn5	0.952707	0.344629	1.43915	0.0414222	0.89904	0.999352	0.768119	0.998569	0.333818	0.708917	1808	1253	1863	3163	2872	1146	3131	847	38	2289	2794	2144
Chromosome	244506	+	htrA	protease DO precursor; heat shock protein HtrA	Tn5	-4.15905	2.80494e-10	-4.75204	7.25038e-10	-3.64076		-4.06722		-8.50877	2.09463e-36	1864	14	5	6	10	0	0	0	0	2026	0	0
Chromosome	246709	-	cdaR	conserved hypothetical protein	Mu	0.0823348	0.999205	0.507803	0.955107	2.34745	0.989996	2.11376	0.99993	-0.153325	0.90697	918	1264	1232	693	1380	7361	3987	1426	1885	2868	1994	2126
Chromosome	247231	+	6bp upstream of cdaR	conserved hypothetical protein	Mu	-0.0890567	0.999205	-0.311092	0.984529	0.186888	0.994286	-0.163888	0.99993	0.92679	0.264801	1684	1241	1229	1816	1242	734	486	1325	1150	1411	2061	2551
Chromosome	247280	+	55bp upstream of cdaR	conserved hypothetical protein	Tn5	-0.0648316	0.956127	-0.358708	0.774056	-0.555868	0.999352	-0.526777	0.998569	-0.310391	0.74577	4250	2339	1247	1753	1447	975	1918	21	35	1961	1140	1489
Chromosome	248705	-	SL1344_0213	hypothetical inner membrane protein	Mu	0.543799	0.999205	0.266228	0.988369	-1.69926	0.989996	-0.137467	0.99993	0.613024	0.512397	1085	1835	978	1442	1569	2	91	134	1049	2323	3007	2959
Chromosome	249292	+	dapD	2,3,4,5-tetrahydropyridine-2-carboxylate N-succinyltransferase	Tn5	-0.377699	0.706425	-0.659651	0.545103	0.263062	0.999352	0.471394	0.998569	0.604437	0.368957	5873	2432	1859	1958	969	1214	2543	2498	4718	2959	3576	4229
Chromosome	253013	+	202bp upstream of glnD	[Protein-PII] uridylyltransferase	Mu	-0.469842	0.999205	-0.56858	0.935137	0.329618	0.994286	0.51531	0.99993	0.0978173	0.943852	1519	841	812	1198	987	858	1640	1275	815	1304	1404	872
Chromosome	264875	-	86bp upstream of yaeT	outer membrane protein precursor	Tn5	-2.01859	0.0195721	-2.74771	0.00417222	-1.3082		-1.57771		-6.45087	2.42279e-16	1184	67	37	73	16	72	55	4	63	609	0	0
Chromosome	269299	-	rnhB	ribonuclease HII	Mu	-0.523368	0.999205	-0.241417	0.988369	2.1871	0.989996	1.33573	0.99993	-1.46297	0.0531937	987	735	891	549	621	1096	980	6536	2712	1305	326	351
Chromosome	275082	+	SL1344_0234	hypothetical secreted chitinase	Mu	0.158257	0.999205	0.08567	0.995125	-0.0831532	0.995322	-0.320346	0.99993	0.108844	0.933126	1247	1374	721	1398	1813	271	378	891	633	1741	1394	1657
Chromosome	275575	-	SL1344_0234	hypothetical secreted chitinase	Tn5	0.215707	0.832555	-0.36467	0.776906	1.60209	0.999352	1.29973	0.998569	0.780442	0.641459	4662	2417	1081	3362	1891	7870	9730	1031	2063	2949	2463	19196
Chromosome	275612	-	SL1344_0234	hypothetical secreted chitinase	Tn5	0.0742812	0.953479	-0.220907	0.88695	0.199572	0.999352	1.4501	0.998569	0.326346	0.698499	3434	1204	663	2670	1801	1606	7451	179	2474	3736	3485	4554
Chromosome	276175	-	ldcC	lysine decarboxylase	Mu	0.154099	0.999205	-0.0404738	0.999305	-1.21771	0.989996	-1.35064	0.99993	0.867455	0.307983	1111	1264	1189	1203	830	0	51	217	247	921	1401	1484
Chromosome	276799	+	ldcC	lysine decarboxylase	Mu	-0.13522	0.999205	-0.317738	0.980486	-0.282072	0.994286	-0.107424	0.99993	-0.18375	0.890659	2694	3252	1866	1595	2094	1988	1620	301	885	2360	1987	1329
Chromosome	277013	-	ldcC	lysine decarboxylase	Mu	0.465598	0.999205	0.327942	0.980486	-0.0663461	0.995944	-0.416089	0.99993	-0.32622	0.77676	1862	1680	1838	3539	2710	1949	1026	6	189	2977	1762	1987
Chromosome	277874	+	ldcC	lysine decarboxylase	Mu	0.0464739	0.999205	0.109379	0.994002	0.68443	0.994286	0.861444	0.99993	0.561829	0.568505	1773	1541	1532	2047	2113	2742	2135	869	1806	1430	1758	1782
Chromosome	278246	-	yaeR	conserved hypothetical protein	Mu	0.154885	0.999205	0.0462395	0.999305	1.62801	0.989996	1.09182	0.99993	0.345842	0.758693	1455	1908	1823	1347	1014	2265	1581	4183	2559	3491	3225	4093
Chromosome	280523	+	16bp upstream of yaeP	Hypothetical UPF0253 protein <ORFName>.	Mu	-0.102073	0.999205	0.0676863	0.995125	-0.958991	0.989996	-0.902642	0.99993	-0.512369	0.635247	1493	1898	1722	859	1241	459	501	166	3	4437	3040	1807
Chromosome	281526	+	yaeJ	hypothetical release factor	Mu	-0.0771967	0.999205	-0.211621	0.988369	-1.54709	0.989996	-0.996996	0.99993	1.22424	0.132889	1011	1065	977	817	610	3	1	150	363	387	866	752
Chromosome	286534	-	yaeE	hypothetical ABC transporter permease protein	Tn5	0.862899	0.343585	0.886857	0.303922	-0.0117942	0.999352	-0.0295126	0.999824	-0.402553	0.63009	2654	2972	2338	2542	2078	1089	2010	3	1	3348	1816	2385
Chromosome	287015	-	yaeE	hypothetical ABC transporter permease protein	Mu	0.439397	0.999205	0.672585	0.915336	1.44109	0.989996	0.771777	0.99993	-0.801005	0.365256	1515	2690	3955	1565	1088	834	416	4963	3237	2421	1213	908
Chromosome	287223	-	abc	hypothetical ABC transporter ATP-binding protein	Mu	0.0726176	0.999205	-0.0454151	0.999188	2.25901	0.989996	2.13411	0.99993	-1.00245	0.2298	1855	1252	1938	2547	1425	2516	2392	12146	11059	2558	1097	824
Chromosome	287297	+	abc	hypothetical ABC transporter ATP-binding protein	Mu	0.800975	0.999205	0.437518	0.960906	1.08877	0.989996	0.83104	0.99993	-0.342978	0.774141	1783	2389	1977	17036	2765	746	718	4162	3661	1906	1034	1329
Chromosome	295560	+	dkgB	hypothetical oxidoreductase	Mu	-0.35507	0.999205	0.012552	0.999305	-1.58237	0.989996	-0.595044	0.99993	-0.161908	0.909053	1737	1277	1946	1312	1351	317	844	1	4	2306	2100	1194
Chromosome	295976	-	yafC	hypothetical transcriptional regulator	Mu	0.315186	0.999205	0.270748	0.988369	2.24158	0.989996	1.47702	0.99993	0.106363	0.933206	972	1184	1126	1260	1157	3691	1642	3852	2226	1909	1609	1731
Chromosome	296012	+	yafC	hypothetical transcriptional regulator	Mu	-0.118828	0.999205	0.0358946	0.999305	0.131633	0.995322	0.0120824	0.99993	1.01245	0.20669	2310	2373	2045	1800	2430	1582	1622	1176	739	1950	3953	2865
Chromosome	296863	-	65bp upstream of yafC	hypothetical transcriptional regulator	Tn5	-0.364587	0.711605	-0.274675	0.841345	1.41886	0.999352	0.892078	0.998569	0.466602	0.575754	4868	1745	988	1990	2361	887	530	8769	8772	2615	3775	2453
Chromosome	297411	-	SL1344_0252	hypothetical drug efflux protein	Mu	0.183899	0.999205	0.672464	0.919482	1.28264	0.989996	1.10286	0.99993	0.752648	0.458296	1433	2055	3776	1240	1009	2496	1512	2274	2629	2653	2465	5216
Chromosome	297581	+	SL1344_0252	hypothetical drug efflux protein	Mu	-0.38829	0.999205	-0.131048	0.993615	-0.195265	0.995322	-0.394289	0.99993	0.259111	0.837368	1591	1111	1430	1194	1265	2	2	1248	1272	1572	1346	1744
Chromosome	297605	-	SL1344_0252	hypothetical drug efflux protein	Mu	0.392462	0.999205	0.587438	0.910848	1.36581	0.989996	1.60035	0.99993	0.844892	0.313164	1484	2078	2627	1881	1817	2722	4388	2572	1592	2380	3099	4202
Chromosome	298533	+	yafD	hypothetical protein	Mu	-0.176587	0.999205	-0.01011	0.999305	1.71115	0.989996	1.71013	0.99993	-0.0684419	0.963662	931	879	1105	719	628	3510	1977	1314	2496	2503	1675	2155
Chromosome	298543	+	yafD	hypothetical protein	Mu	-0.194268	0.999205	-0.272704	0.988369	-0.350633	0.994286	0.425247	0.99993	-0.134431	0.921635	1181	748	405	1214	1348	361	1309	506	441	3075	1743	2724
Chromosome	299806	+	yafE	hypothetical methyltransferase	Mu	0.364782	0.999205	0.57905	0.935137	1.21992	0.989996	1.03518	0.99993	-0.278092	0.837368	1473	2451	3169	1451	1288	3212	2536	1551	1183	1773	822	1476
Chromosome	300962	-	dniR	membrane-bound lytic murein transglycosylase d precursor	Mu	-0.0123716	0.999205	0.799289	0.717631	1.7959	0.989996	1.46479	0.99993	-0.293979	0.813549	1064	1263	1990	830	1789	1324	50	4281	5599	2094	1652	1050
Chromosome	301000	+	dniR	membrane-bound lytic murein transglycosylase d precursor	Mu	-0.269743	0.999205	-0.388153	0.97404	0.464493	0.994286	1.10118	0.99993	-0.49946	0.662967	2572	2533	1603	1617	1971	1629	1255	2405	6591	3406	2487	1257
Chromosome	301761	+	gloB	probable hydroxyacylglutathione hydrolase	Tn5	-0.0220588	0.986561	0.104151	0.942792	-1.57824	0.999352	-0.744992	0.998569	0.993777	0.0738311	4715	2366	2113	2395	2160	15	592	481	1346	2593	4118	4995
Chromosome	302081	+	gloB	probable hydroxyacylglutathione hydrolase	Mu	-0.571721	0.999205	-0.57855	0.916202	-0.78808	0.994286	-1.15036	0.99993	0.668915	0.481594	2088	1498	1141	1154	1340	624	387	434	365	2090	3384	2255
Chromosome	302219	+	yafS	conserved hypothetical protein	Mu	-0.664653	0.999205	-1.16402	0.593301	2.54556	0.989996	2.11454	0.99993	-0.304241	0.792996	1023	525	231	645	446	16308	7471	161	127	4215	2422	2974
Chromosome	302549	-	yafS	conserved hypothetical protein	Tn5	0.730613	0.470363	0.317331	0.825074	0.334001	0.999352	-0.451992	0.998569	0.384212	0.678974	1647	1843	991	1291	781	588	669	495	131	1997	1706	2810
Chromosome	302739	-	yafS	conserved hypothetical protein	Tn5	0.436367	0.642758	0.830873	0.31958	1.23667	0.999352	1.57825	0.998569	-0.362527	0.710881	4567	3335	3979	3339	3220	287	302	7854	17166	1561	834	1175
Chromosome	304642	+	311bp upstream of tRNA	tRNA-Asp	Mu	0.105226	0.999205	0.305616	0.988369	0.767519	0.994286	0.916313	0.99993	-0.100439	0.938695	1233	1324	1880	1308	1093	2804	2615	147	191	1503	1241	1008
Chromosome	304898	+	sciA	conserved hypothetical protein (SPI-6 associated)	Mu	0.605144	0.984374	0.859033	0.642938	0.87498	0.989996	1.01991	0.99993	-0.0895787	0.955134	1412	2373	2033	2067	3225	3191	1923	400	1718	1449	1484	704
Chromosome	305031	-	sciA	conserved hypothetical protein (SPI-6 associated)	Mu	0.55416	0.999205	0.318083	0.982903	1.46031	0.989996	1.16256	0.99993	0.584504	0.640712	1253	1638	1623	2134	1418	1133	1141	3721	2802	544	975	434
Chromosome	305078	+	sciA	conserved hypothetical protein (SPI-6 associated)	Mu	0.771006	0.754465	0.729267	0.754288	1.69938	0.989996	1.28744	0.99993	1.0273	0.181291	1378	2743	2249	2190	2348	1504	828	5067	4238	1703	3086	2906
Chromosome	305138	-	sciA	conserved hypothetical protein (SPI-6 associated)	Mu	-0.052234	0.999205	0.048455	0.999188	1.30348	0.989996	1.43755	0.99993	-0.239384	0.860232	1962	1340	2300	2311	1531	6978	4425	526	2438	1494	1211	798
Chromosome	306014	-	sciB	conserved hypothetical protein (SPI-6 associated)	Tn5	0.367554	0.711345	0.109339	0.940472	0.678342	0.999352	-0.218473	0.998569	0.587836	0.436655	4038	2219	1727	3482	1961	3125	2235	183	362	1480	1673	2209
Chromosome	306808	+	sciC	conserved hypothetical protein (SPI-6 associated)	Mu	-0.298045	0.999205	-0.115493	0.994002	0.385273	0.994286	0.918491	0.99993	0.240379	0.851974	1624	1340	1086	1199	1704	2792	3067	5	556	2186	2539	1711
Chromosome	307869	-	sciC	conserved hypothetical protein (SPI-6 associated)	Tn5	0.414368	0.676872	0.418222	0.711117	-0.18367	0.999352	-0.363317	0.998569	-0.0135842	0.99357	3427	2010	1871	3014	2108	1095	1405	123	533	3445	3004	2745
Chromosome	308130	-	sciC	conserved hypothetical protein (SPI-6 associated)	Mu	0.0322805	0.999205	-0.222411	0.988369	0.535202	0.994286	0.594274	0.99993	0.919334	0.27194	1786	1185	1687	2358	1118	6	3	3139	4171	1226	2235	1762
Chromosome	308727	+	sciD	conserved hypothetical protein (SPI-6 associated)	Mu	-0.0658697	0.999205	0.0104386	0.999305	1.62491	0.989996	1.95946	0.99993	0.151171	0.907228	2309	1821	2509	2459	1867	2068	1719	8057	13354	2881	2442	2770
Chromosome	308754	+	sciD	conserved hypothetical protein (SPI-6 associated)	Tn5	0.603966	0.569872	0.536082	0.653323	0.459535	0.999352	0.537451	0.998569	0.377326	0.660753	2056	2205	1541	1294	1077	1028	1569	422	1176	2349	2923	2310
Chromosome	308972	+	sciD	conserved hypothetical protein (SPI-6 associated)	Mu	0.0681558	0.999205	0.0443131	0.999305	0.832205	0.989996	-0.216078	0.99993	1.39512	0.0365484	1906	1771	2436	2159	1272	1901	333	2291	1494	1660	4374	3374
Chromosome	309835	-	sciE	conserved hypothetical protein (SPI-6 associated)	Mu	0.0387129	0.999205	-0.257136	0.988369	1.76338	0.989996	1.48131	0.99993	0.433713	0.677621	2046	1396	1715	2686	1424	4136	2125	5931	6125	2987	3737	2971
Chromosome	310465	-	sciF	conserved hypothetical protein (SPI-6 associated)	Tn5	0.903697	0.358883	0.691786	0.457817	1.77691	0.999352	1.46225	0.998569	-0.310042	0.732711	2992	4268	2175	2242	2105	6357	8013	582	1038	3519	1936	2795
Chromosome	311389	+	sciG	conserved hypothetical protein (SPI-6 associated)	Mu	0.342582	0.999205	0.348837	0.980486	-0.782287	0.994286	-0.28836	0.99993	0.694634	0.451606	1399	1480	1611	2087	1865	8	102	570	1169	2037	3294	2304
Chromosome	313201	-	sciG	conserved hypothetical protein (SPI-6 associated)	Mu	-0.187681	0.999205	-0.363432	0.984529	-0.750482	0.994286	-0.111375	0.99993	-0.931894	0.272992	1468	1140	1468	1341	545	691	1208	1	2	2056	777	850
Chromosome	314498	-	sciI	conserved hypothetical protein (SPI-6 associated)	Mu	0.152179	0.999205	0.12458	0.993615	0.0710573	0.995944	-0.0806903	0.99993	0.965531	0.235462	1874	1435	1934	2660	1956	160	279	1829	1785	2529	5001	3529
Chromosome	314956	-	sciI	conserved hypothetical protein (SPI-6 associated)	Tn5	-0.201457	0.863246	-0.146338	0.914035	-2.04053	0.999352	-4.57245	0.192354	-0.567729	0.541007	5851	3140	1833	1831	2580	282	43	7	10	1080	516	666
Chromosome	315457	+	sciI	conserved hypothetical protein (SPI-6 associated)	Mu	-0.231073	0.999205	-0.203251	0.988369	0.530081	0.994286	0.821345	0.99993	0.465095	0.659534	1432	932	785	1388	1499	2748	2667	40	284	2322	2294	3041
Chromosome	316109	-	126bp upstream of sciI	conserved hypothetical protein (SPI-6 associated)	Tn5	0.519962	0.607091	0.644755	0.539398	0.418271	0.999352	1.39197	0.998569	0.279728	0.767172	2046	1359	1569	1938	1272	131	822	1549	5361	1613	1609	1745
Chromosome	316278	+	sciJ	conserved hypothetical protein (SPI-6 associated)	Tn5	0.0694399	0.952471	-0.17202	0.898391	0.263913	0.999352	0.349976	0.998569	0.825894	0.266258	4732	2196	1612	3012	1863	1420	4147	1440	1011	2007	2116	4250
Chromosome	316372	+	sciJ	conserved hypothetical protein (SPI-6 associated)	Tn5	0.321521	0.733788	-0.348896	0.795187	0.657601	0.999352	0.999962	0.998569	0.57479	0.401702	5466	246238	2173	2531	1222	2169	7872	2562	2639	2764	3483	3641
Chromosome	317022	-	sciK	conserved hypothetical protein (SPI-6 associated)	Tn5	-0.552617	0.596233	-0.241207	0.845062	1.80468	0.999352	1.67554	0.998569	-0.111374	0.933412	6432	2654	1772	1364	2748	5188	8022	10504	14187	4086	4177	2120
Chromosome	317175	+	sciK	conserved hypothetical protein (SPI-6 associated)	Mu	0.00271493	0.999205	-0.166334	0.988369	0.374238	0.994286	0.538681	0.99993	-0.680871	0.462679	3348	3260	3782	3331	1713	2850	2866	2093	2740	3486	1937	1418
Chromosome	317585	-	231bp upstream of sciK	conserved hypothetical protein (SPI-6 associated)	Mu	0.239861	0.999205	0.109862	0.994162	0.559212	0.994286	1.01827	0.99993	-0.455627	0.770842	1436	1636	1602	1758	1347	2641	1933	147	1766	550	146	456
Chromosome	317626	-	272bp upstream of sciK	conserved hypothetical protein (SPI-6 associated)	Tn5	0.715538	0.444706	1.24063	0.0923552	-0.0528784	0.999352	1.90856	0.998569	0.364072	0.707766	2196	1695	2487	2450	2327	808	7101	76	2540	1936	2682	1597
Chromosome	317814	+	SL1344_0272	conserved hypothetical protein (SPI-6 associated)	Tn5	-0.319316	0.746427	-0.0856052	0.952348	-0.058233	0.999352	0.115932	0.998569	0.487906	0.542189	7005	2197	2154	3459	3404	1565	3970	1592	2251	2702	2557	4028
Chromosome	318143	+	SL1344_0272	conserved hypothetical protein (SPI-6 associated)	Tn5	0.663925	0.49416	1.25532	0.0943166	1.29748	0.999352	0.756583	0.998569	-0.0630665	0.963727	1907	1439	1806	2024	2497	433	455	3069	2814	945	663	860
Chromosome	318212	-	SL1344_0273	conserved hypothetical protein (SPI-6 associated)	Tn5	-0.440311	0.651241	-0.380026	0.768788	-0.340822	0.999352	-0.299785	0.998569	1.0435	0.0625399	5625	2123	2113	1892	1313	623	839	1438	2691	1805	3077	3513
Chromosome	318272	-	SL1344_0273	conserved hypothetical protein (SPI-6 associated)	Tn5	0.556772	0.591966	0.936196	0.314751	2.0865	0.999352	1.61981	0.998569	0.315718	0.712551	2012	1178	1257	2230	2366	9838	9154	2	9	2468	2563	2697
Chromosome	319375	-	sciN	lipoprotein (SPI-6 associated)	Tn5	-0.267307	0.798622	-0.0201082	0.993036	1.50315	0.999352	1.46477	0.998569	0.163067	0.875284	4628	1890	1329	1936	2555	7622	11702	571	1938	2249	1804	2493
Chromosome	319440	+	sciN	lipoprotein (SPI-6 associated)	Tn5	0.041176	0.97693	0.133404	0.926991	-1.16373	0.999352	-0.976109	0.998569	0.324034	0.738491	4528	2892	2546	1842	1598	132	13	620	1359	1907	1561	2562
Chromosome	320526	-	sciO	conserved hypothetical protein (SPI-6 associated)	Mu	-0.222006	0.999205	-0.264521	0.988369	-4.25244	0.307544	-2.02176	0.99993	-0.592102	0.569332	1233	1071	947	970	921	7	25	1	129	1239	651	617
Chromosome	322666	-	sciQ	hypothetical membrane protein, virulence associated protein	Tn5	0.313585	0.769263	0.066692	0.963459	1.15498	0.999352	0.886029	0.998569	0.993095	0.0904158	5143	2168	1886	4917	2690	8	14	9745	10801	2286	4548	3481
Chromosome	323001	-	sciQ	hypothetical membrane protein, virulence associated protein	Tn5	0.407507	0.699359	0.579038	0.590166	1.66066	0.999352	2.27181	0.998569	0.979188	0.0758549	2152	1693	1419	1406	1426	4161	10484	406	2620	2505	4264	4425
Chromosome	323204	+	35bp upstream of sciQ	hypothetical membrane protein, virulence associated protein	Tn5	-0.777992	0.396159	-0.731095	0.422703	0.866797	0.999352	0.372657	0.998569	-0.453782	0.604592	7357	2237	1388	1714	2145	6900	8519	244	6	2009	1345	1061
Chromosome	323383	-	sciR	conserved hypothetical protein (SPI-6 associated)	Tn5	0.2781	0.827578	-0.106868	0.955891	-2.45303		-2.83625		0.267807	0.802934	1137	456	388	1111	484	0	0	2	1	1019	941	1168
Chromosome	324978	+	sciS	probable IcmF-related integral membrane ATP-binding protein, virulence associated protein	Mu	-0.372945	0.999205	-0.339015	0.980486	1.69254	0.989996	1.29421	0.99993	0.466767	0.690691	2051	1513	1075	1509	1869	5466	3811	4182	2604	902	1309	790
Chromosome	325683	-	sciS	probable IcmF-related integral membrane ATP-binding protein, virulence associated protein	Tn5	-0.170814	0.885295	-0.137628	0.928088	-5.01792	0.178449	-5.703	0.0627002	-0.474125	0.582878	3452	1721	1566	1320	978	0	3	2	1	1740	928	1132
Chromosome	326305	+	sciS	probable IcmF-related integral membrane ATP-binding protein, virulence associated protein	Mu	-0.0368965	0.999205	-0.0925193	0.995125	1.68797	0.989996	1.07148	0.99993	0.0545918	0.976966	1072	1056	1005	994	863	3451	1739	1829	1157	1553	795	1812
Chromosome	329035	+	sciV	conserved hypothetical protein (SPI-6 associated)	Tn5	0.370115	0.737061	0.694399	0.495778	2.30523	0.999352	2.18976	0.998569	0.848249	0.153468	2023	975	1151	1965	1833	1749	1948	6830	10166	3975	5343	7221
Chromosome	329190	-	sciV	conserved hypothetical protein (SPI-6 associated)	Mu	0.0747814	0.999205	-0.172985	0.988369	1.02091	0.989996	0.734726	0.99993	0.604844	0.572813	1640	1867	1373	1564	1315	4004	3044	668	99	4205	7389	3511
Chromosome	329834	+	382bp upstream of sciV	conserved hypothetical protein (SPI-6 associated)	Tn5	0.692185	0.506742	1.33905	0.085595	0.623602	0.999352	1.57125	0.998569	0.208005	0.84153	1751	1048	1507	2341	2820	597	747	987	5573	1617	1480	1710
Chromosome	331311	-	vgrS	Type VI secretion protein	Mu	0.446695	0.999205	0.489262	0.955107	-0.186467	0.995322	0.980836	0.99993	0.870612	0.31819	1153	1674	1839	1540	1374	788	905	256	2229	843	1515	1146
Chromosome	331913	-	vgrS	Type VI secretion protein	Mu	-0.177429	0.999205	-0.332183	0.980486	0.276624	0.994286	0.235192	0.99993	0.510623	0.648067	2131	2384	1497	1316	1590	1421	1420	1448	1360	1436	2169	1280
Chromosome	332185	-	sciW	conserved hypothetical protein (SPI-6 associated)	Mu	-2.41723	0.00155877	-1.41902	0.43823	-3.13811		-3.55434		0.622111	0.509563	835	115	94	93	295	7	0	0	0	1897	2537	2374
Chromosome	333030	-	SL1344_0286	Rhs-family protein (SPI-6 associated)	Mu	-0.0812366	0.999205	0.499465	0.960906	-0.287574	0.994286	0.847677	0.99993	-0.539102	0.654483	621	548	826	592	958	486	1511	2	5	716	443	314
Chromosome	333924	-	SL1344_0286	Rhs-family protein (SPI-6 associated)	Mu	-0.00817573	0.999205	-0.0119701	0.999305	0.752626	0.994286	1.48879	0.99993	0.609565	0.532238	1801	1678	1334	1832	2030	1892	1351	1833	6308	1136	1435	1485
Chromosome	339315	+	77bp upstream of IsrA	small RNA; experimentally verified	Tn5	0.758201	0.42897	0.61189	0.554909	0.420232	0.999352	-0.868288	0.998569	1.24125	0.0130437	2164	2398	1340	1766	1610	359	354	1324	358	2584	4930	5955
Chromosome	339995	+	SL1344_0292	conserved hypothetical protein (SPI-6 associated)	Tn5	0.898075	0.403681	1.28451	0.0980015	3.01161	0.645697	2.45293	0.974239	0.971384	0.0815792	2234	3784	3061	1264	2029	5306	2598	11086	14165	3149	4788	6100
Chromosome	340059	+	SL1344_0292	conserved hypothetical protein (SPI-6 associated)	Tn5	0.448367	0.677422	0.162985	0.916975	1.57507	0.999352	1.18295	0.998569	-1.17678	0.0407185	2347	2101	1280	1383	935	2636	3033	1973	2455	4671	1346	1950
Chromosome	340081	-	SL1344_0292	conserved hypothetical protein (SPI-6 associated)	Tn5	-0.221513	0.831056	-0.294226	0.820015	0.740875	0.999352	0.259591	0.998569	1.06372	0.0495006	5415	1995	1282	2710	2377	2614	2681	2341	2835	2654	5276	4515
Chromosome	341039	-	64bp upstream of SL1344_0294	transposase (pseudogene)	Tn5	0.0552637	0.963062	0.135707	0.921616	-0.575091	0.999352	0.173713	0.998569	-0.152062	0.875284	4722	1831	2183	3368	2200	495	472	858	4138	4604	3102	3856
Chromosome	341390	-	415bp upstream of SL1344_0294	transposase (pseudogene)	Tn5	1.05525	0.224202	0.963325	0.268458	-1.52288	0.999352	-2.56064		1.02634	0.109061	1912	2470	1662	2223	1755	27	52	136	1	1315	1879	2929
Chromosome	341443	+	468bp upstream of SL1344_0294	transposase (pseudogene)	Tn5	-1.21223	0.110007	-0.520868	0.650778	-0.0379961	0.999352	0.0955294	0.998569	0.640943	0.361608	7013	1300	1200	1395	2774	2803	6011	5	37	1718	2146	2524
Chromosome	341532	-	557bp upstream of SL1344_0294	transposase (pseudogene)	Tn5	0.341504	0.729713	0.603744	0.518905	-0.213791	0.999352	-0.57417	0.998569	1.58327	0.00414058	4735	3468	3473	2914	2796	1553	2006	1	4	822	1796	2780
Chromosome	341627	+	652bp upstream of SL1344_0294	transposase (pseudogene)	Tn5	-0.687642	0.461274	-0.961748	0.284283	0.624239	0.999352	0.447117	0.998569	1.1737	0.0279218	5552	1687	1219	1548	932	2999	4994	1422	1589	1638	3125	3457
Chromosome	341759	-	safA	salmonella atypical fimbria lipoprotein	Tn5	0.303539	0.738867	0.0756037	0.955891	-0.345296	0.999352	-0.788631	0.998569	0.347551	0.644075	10596	6312	4698	7630	4677	598	210	3475	4037	13326	13536	15483
Chromosome	342033	+	safA	salmonella atypical fimbria lipoprotein	Tn5	0.184886	0.859167	-0.0198436	0.992113	1.18208	0.999352	1.00921	0.998569	0.616721	0.374307	6008	3119	2160	4120	2826	5595	11050	2191	891	2294	3280	2819
Chromosome	342156	-	safA	salmonella atypical fimbria lipoprotein	Tn5	0.873821	0.321885	0.884439	0.298243	1.68157	0.999352	1.19022	0.998569	-0.465762	0.632353	3627	4041	3405	3497	2576	6101	6377	1355	1982	1295	619	918
Chromosome	342167	-	safA	salmonella atypical fimbria lipoprotein	Tn5	-0.0830157	0.94468	-0.134802	0.925248	0.232021	0.999352	1.32268	0.998569	-0.0714303	0.955245	4478	2470	1466	1769	1932	933	3815	1819	7826	1334	921	1217
Chromosome	342797	-	safB	salmonella atypical fimbria chaperone	Mu	0.148378	0.999205	0.273884	0.988369	1.44785	0.989996	1.11515	0.99993	0.255399	0.845671	1261	977	889	1775	2107	5771	3346	178	137	3161	2287	3908
Chromosome	345810	+	safD	fimbrial structural subunit	Mu	-0.282368	0.999205	-0.478095	0.961786	-1.41661	0.989996	-1.77873	0.99993	0.751245	0.412608	1329	1360	941	757	743	41	0	253	161	1612	2796	1843
Chromosome	345859	+	safD	fimbrial structural subunit	Mu	0.605535	0.999205	0.113698	0.994002	0.883362	0.989996	0.260771	0.99993	-0.664754	0.511968	1996	92758	1796	2279	2317	2139	188	2452	2905	1654	931	672
Chromosome	346044	+	safD	fimbrial structural subunit	Tn5	-0.488358	0.619015	-0.601405	0.588146	-0.770466	0.999352	-2.06939	0.998569	0.0633388	0.957565	5634	2126	1812	1715	1050	0	17	1260	565	1864	1606	1692
Chromosome	346089	-	43bp upstream of safD	fimbrial structural subunit	Tn5	-0.320597	0.747891	-0.172051	0.904591	-0.287596	0.999352	-0.422104	0.998569	0.739741	0.405012	5242	2042	2219	2114	1565	1284	2036	508	811	946	888	1961
Chromosome	346945	+	ybeJ	conserved hypothetical protein	Tn5	0.779692	0.387197	0.950977	0.229914	0.978956	0.999352	1.07821	0.998569	-0.128576	0.905267	3222	3226	2658	3003	2969	3142	5947	382	913	3346	2157	2990
Chromosome	347027	+	ybeJ	conserved hypothetical protein	Tn5	-0.341166	0.757692	-0.171034	0.907241	0.577692	0.999352	0.0355669	0.999824	0.928546	0.122234	3329	1476	1105	1048	1340	1957	1874	578	878	1574	2682	2598
Chromosome	348012	+	739bp upstream of ybeJ	conserved hypothetical protein	Tn5	0.978719	0.25127	0.945371	0.264136	0.716506	0.999352	0.60599	0.998569	-0.00670636	0.996475	2502	2727	2251	3001	2112	1063	2064	1296	1452	957	652	960
Chromosome	348013	-	740bp upstream of ybeJ	conserved hypothetical protein	Tn5	-0.914851	0.309146	-0.442242	0.745342	-2.32488	0.999352	-2.57747	0.998569	0.00424362	0.997105	6894	1420	963	1992	3190	96	159	286	356	1125	874	1033
Chromosome	348023	-	750bp upstream of ybeJ	conserved hypothetical protein	Tn5	1.02011	0.190016	0.957097	0.207485	1.73644	0.999352	1.76304	0.998569	0.333869	0.746026	4271	4765	3419	5189	4048	1643	3564	9212	13064	843	831	1005
Chromosome	348093	-	sinR	LysR-family transcriptional regulator (SPI-6 associated)	Tn5	0.452545	0.646548	0.658645	0.503152	2.29056	0.999352	2.00211	0.998569	0.314955	0.719299	3723	2045	3110	3637	2047	3297	2578	11602	15933	2310	2584	2332
Chromosome	348094	+	sinR	LysR-family transcriptional regulator (SPI-6 associated)	Tn5	-0.335352	0.735975	-0.326897	0.790184	-1.35368	0.999352	-1.17419	0.998569	-0.261289	0.875021	4997	1643	1413	2314	1852	277	1168	381	56	473	122	521
Chromosome	348274	+	sinR	LysR-family transcriptional regulator (SPI-6 associated)	Tn5	-0.434236	0.647002	-0.619487	0.531979	-0.701966	0.999352	-0.244218	0.998569	0.596201	0.387083	6665	2469	1954	2340	1443	668	3283	1043	972	2492	2996	3543
Chromosome	348649	+	sinR	LysR-family transcriptional regulator (SPI-6 associated)	Tn5	0.676344	0.456578	0.586784	0.581172	1.34028	0.999352	1.43038	0.998569	0.113049	0.927579	3399	3179	2695	2860	1763	1406	3277	4470	6515	1600	1702	1228
Chromosome	349142	+	107bp upstream of sinR	LysR-family transcriptional regulator (SPI-6 associated)	Mu	-0.335274	0.999205	-0.501808	0.955107	-2.72734	0.989996	-1.65347	0.99993	1.06661	0.158693	1678	1453	1106	1105	1000	42	20	63	339	1927	3793	3198
Chromosome	349190	+	SL1344_0301	conserved hypothetical protein (SPI-6 associated)	Tn5	0.0719867	0.953661	-0.398242	0.757458	-0.0654171	0.999352	-0.467381	0.998569	0.121656	0.912782	3648	1344	851	2749	1403	31	4	1837	1834	2168	2220	1776
Chromosome	350704	-	sciZ	probable secreted protein (SPI-6 associated)	Mu	-0.330531	0.999205	-0.472948	0.980486	-2.21453		-1.89775		-1.38637	0.107958	398	226	100	352	350	0	0	0	2	826	257	188
Chromosome	351441	+	yafV	possible hydrolase	Tn5	-0.316675	0.767004	-0.277941	0.834613	1.31401	0.999352	0.799659	0.998569	0.507422	0.487332	4987	2286	2032	1594	1259	4599	5208	2821	2868	2537	3284	2936
Chromosome	351785	+	yafV	possible hydrolase	Mu	0.138365	0.999205	0.206061	0.988369	1.27174	0.989996	0.338512	0.99993	0.278378	0.827575	900	870	1028	1094	980	527	194	2504	1298	2270	1726	2803
Chromosome	351993	-	27bp upstream of yafV	possible hydrolase	Mu	0.466325	0.999205	0.533842	0.930862	-1.67792	0.989996	-0.387851	0.99993	-0.328865	0.788788	1346	1919	1823	1878	2043	26	240	193	828	1650	891	1175
Chromosome	353095	-	fadE	possible acyl-CoA dehydrogenase	Tn5	-1.06431	0.264566	-1.46165	0.0476293	-1.79129	0.999352	-0.972091	0.998569	-0.507986	0.528509	7005	1828	1050	1020	781	116	13	547	2174	3376	2284	1601
Chromosome	353281	+	fadE	possible acyl-CoA dehydrogenase	Mu	-0.511217	0.999205	-0.456986	0.963428	0.465571	0.994286	0.893228	0.99993	-0.0287298	0.984992	1457	798	891	1096	1000	187	309	2090	3701	2553	1612	2411
Chromosome	354436	-	fadE	possible acyl-CoA dehydrogenase	Tn5	-0.49878	0.592802	-0.818006	0.356476	-1.01571	0.999352	-1.16431	0.998569	-0.867721	0.180728	6292	1986	1416	2364	1363	6	311	1189	1455	3638	1795	1417
Chromosome	354644	-	125bp upstream of fadE	possible acyl-CoA dehydrogenase	Tn5	0.709347	0.478833	0.871897	0.352903	-3.7586		-2.17738	0.998569	0.00500972	0.996475	2039	1288	1316	2663	2140	1	80	5	55	2744	2623	2012
Chromosome	355957	+	yafJ	conserved hypothetical protein	Mu	-0.00868503	0.999205	0.478963	0.95636	2.04123	0.989996	1.69025	0.99993	0.735717	0.420084	1154	1272	1382	995	1813	2998	1007	4421	4999	1757	2060	2911
Chromosome	357044	+	16bp upstream of yafK	hypothetical exported protein	Mu	0.219867	0.999205	0.0427435	0.999305	0.59247	0.994286	0.610884	0.99993	0.134876	0.925006	1291	1906	1586	1149	925	2722	1883	17	334	2111	1258	2515
Chromosome	357958	+	dbh	DNA polymerase IV	Tn5	0.251123	0.834264	0.326179	0.820015	2.09584	0.999352	1.74246	0.998569	0.385603	0.621431	1799	723	698	1661	1305	1088	983	5481	6496	3413	3883	3762
Chromosome	357963	+	dbh	DNA polymerase IV	Tn5	0.18648	0.870266	0.219921	0.861694	0.981425	0.999352	0.714668	0.998569	0.333892	0.700861	4806	1921	2377	4011	2382	220	325	6519	7546	2361	2733	2361
Chromosome	358103	-	dbh	DNA polymerase IV	Tn5	1.06494	0.221185	0.457423	0.709706	2.52646	0.999352	1.91533	0.998569	0.555697	0.444197	1947	1883	1104	3057	1250	535	27	11570	12292	1903	2261	2591
Chromosome	358183	+	dbh	DNA polymerase IV	Tn5	-0.0170538	0.989085	-0.29765	0.812492	1.12428	0.999352	0.739182	0.998569	0.892582	0.246528	5489	1886	1958	3827	1660	742	11	7566	9916	998	1136	2216
Chromosome	358281	+	dbh	DNA polymerase IV	Tn5	-0.120579	0.914987	-0.0588077	0.968572	0.342743	0.999352	-0.295928	0.998569	0.0655929	0.956835	4728	1902	1950	2553	1815	1813	1122	1168	1826	3848	4152	2637
Chromosome	359274	-	SL1344_0310	conserved hypothetical protein	Mu	-0.00526259	0.999205	-0.345957	0.988369	-2.03653		-3.28716		0.129449	0.929799	767	644	638	847	424	40	1	0	0	1528	869	1852
Chromosome	359613	+	SL1344_0310	conserved hypothetical protein	Mu	-0.250878	0.999205	0.198782	0.988369	0.794918	0.991612	1.70438	0.99993	0.416406	0.707483	2087	1556	2228	1809	2360	3178	3689	1419	5925	1523	1476	1900
Chromosome	359960	+	prfH	hypothetical peptide chain release factor	Mu	0.273391	0.999205	0.185083	0.993615	1.33014	0.989996	1.02562	0.99993	0.411892	0.762416	489	783	794	441	298	1220	830	678	558	1693	1027	2753
Chromosome	360299	-	4bp upstream of prfH	hypothetical peptide chain release factor	Mu	-0.299748	0.999205	0.153323	0.988369	0.0430056	0.998071	-0.227546	0.99993	0.440788	0.711506	1592	943	1655	1495	1729	1878	1156	5	4	3229	2415	4905
Chromosome	360308	-	13bp upstream of prfH	hypothetical peptide chain release factor	Mu	0.0616202	0.999205	0.408869	0.980486	-1.83378		-0.973786	0.99993	0.492478	0.658965	764	1075	1060	532	959	73	200	1	28	1092	1564	1020
Chromosome	360418	+	123bp upstream of prfH	hypothetical peptide chain release factor	Mu	0.166628	0.999205	0.159184	0.993615	1.76121	0.989996	1.52064	0.99993	0.706442	0.425594	1083	981	704	1427	1638	5249	3303	891	868	1667	2300	2301
Chromosome	361613	+	pepD	aminoacyl-histidine dipeptidase precursor	Tn5	-0.261418	0.809772	-0.563526	0.620183	-0.712743	0.999352	-1.01005	0.998569	-0.205453	0.833041	3499	1345	764	1568	1123	641	868	1	1	3003	2075	2281
Chromosome	362113	-	205bp upstream of pepD	aminoacyl-histidine dipeptidase precursor	Mu	-0.00472965	0.999205	0.170634	0.988369	0.00360207	0.999093	0.386693	0.99993	-0.722664	0.450981	1658	1622	1684	1625	1889	1009	1644	754	728	2424	901	1339
Chromosome	362281	-	gpt	xanthine-guanine phosphoribosyltransferase	Tn5	-0.144342	0.906568	-0.19613	0.887477	-0.497198	0.999352	-2.07485	0.998569	0.349519	0.739386	4200	2338	1674	1406	1309	2	13	1334	387	1086	876	1529
Chromosome	362781	+	frsA	conserved hypothetical protein	Mu	0.146062	0.999205	0.0656885	0.995125	-1.47582	0.989996	-0.671505	0.99993	0.866625	0.293283	2116	2926	2271	1790	1919	472	902	3	190	1532	2592	2192
Chromosome	364451	+	44bp upstream of crl	curlin genes transcriptional activator	Tn5	-0.804265	0.436485	-0.265791	0.831269	-2.04897	0.999352	-5.1164	0.110833	-0.724271	0.417538	4550	1497	1592	757	1490	2	15	259	3	1854	1182	595
Chromosome	364698	+	phoE	outer membrane pore protein E precursor	Mu	0.211727	0.999205	0.20782	0.988369	0.660621	0.994286	1.18797	0.99993	0.0564263	0.971436	1837	2303	1787	1964	2290	1774	2251	1726	3294	3033	2574	2536
Chromosome	365922	-	proB	glutamate 5-kinase	Mu	-0.0812674	0.999205	-0.0592708	0.996189	-0.275725	0.994286	-0.00771374	0.99993	-0.768408	0.417291	1514	1971	1128	873	1593	487	49	718	1797	1352	661	547
Chromosome	365944	+	proB	glutamate 5-kinase	Mu	0.418928	0.999205	0.918552	0.497199	1.7622	0.989996	1.95266	0.99993	-0.26844	0.834878	1536	2046	2593	2122	3332	8004	4450	856	4018	1350	1014	761
Chromosome	366855	+	proB	glutamate 5-kinase	Tn5	0.858511	0.316406	1.10895	0.120878	1.96555	0.999352	1.52959	0.998569	-0.883087	0.166224	3712	3505	3283	4155	4025	7287	7666	2517	3712	3779	1408	1909
Chromosome	367148	+	proA	gamma-glutamyl phosphate reductase	Mu	-0.685881	0.958537	-0.0410194	0.999305	0.427929	0.994286	0.304304	0.99993	-1.85743	0.0032842	1834	941	1903	1154	1434	0	0	3026	3236	2045	413	380
Chromosome	368045	-	proA	gamma-glutamyl phosphate reductase	Mu	-0.167925	0.999205	-0.224224	0.988369	-0.116826	0.995322	0.627889	0.99993	-0.722007	0.495827	1099	1376	977	548	737	563	340	472	1998	789	370	354
Chromosome	368117	+	proA	gamma-glutamyl phosphate reductase	Mu	0.142924	0.999205	0.29517	0.988369	0.0988415	0.995322	-0.799477	0.99993	-0.760959	0.374454	1115	1152	1262	1293	1403	619	204	664	338	3393	1518	1557
Chromosome	368486	-	140bp upstream of tRNA	tRNA-Thr	Mu	0.543806	0.999205	0.330412	0.98549	-1.02347	0.989996	-0.936346	0.99993	0.279191	0.827575	835	1483	901	1059	1169	268	174	14	131	3130	4037	2247
Chromosome	369357	-	SL1344_0319	hypothetical IS3 transposase	Mu	-0.48166	0.999205	-0.448284	0.960906	-1.16427	0.989996	-0.568733	0.99993	0.385698	0.735667	1955	1647	1342	1021	1232	470	642	216	583	1177	1396	1159
Chromosome	370035	+	dhaF	glycerol dehydratase reactivation factor large subunit (pseudogene)	Tn5	-0.82866	0.417155	-0.985227	0.252802	-1.14843	0.999352	-0.666324	0.998569	-0.47748	0.591314	6776	2269	1474	1016	1117	728	2679	306	146	2639	1910	1182
Chromosome	370203	+	96bp upstream of dhaF	glycerol dehydratase reactivation factor large subunit (pseudogene)	Tn5	0.436886	0.678482	0.217563	0.88695	1.8829	0.999352	1.39114	0.998569	0.343139	0.679621	3263	2922	2176	1844	1008	1419	981	8173	8728	2797	3027	3051
Chromosome	371258	+	SL1344_0323	hypothetical permease/MSF transporter	Tn5	0.393736	0.69038	0.200636	0.882631	0.646899	0.999352	0.252515	0.998569	0.436928	0.572021	3515	2041	1474	3021	1995	2297	1566	532	2027	2401	2584	3019
Chromosome	371509	+	SL1344_0323	hypothetical permease/MSF transporter	Tn5	0.276045	0.789993	0.115746	0.931841	2.81567	0.769028	2.32229	0.998569	-0.131413	0.902228	4623	2234	1997	3848	2243	8694	6687	19157	22228	3271	2767	2229
Chromosome	371655	+	SL1344_0323	hypothetical permease/MSF transporter	Tn5	0.237744	0.824681	0.578078	0.542882	1.33609	0.999352	1.39145	0.998569	-0.2891	0.741695	5177	2200	2601	4453	4269	4098	6020	3927	8005	5417	4144	3220
Chromosome	371751	+	SL1344_0323	hypothetical permease/MSF transporter	Tn5	-0.737331	0.412773	-0.328086	0.798628	-5.0547	0.142908	-3.39621	0.698775	-1.13482	0.0682528	6610	1921	1435	1797	2926	1	170	18	30	3853	1068	1722
Chromosome	371797	-	SL1344_0323	hypothetical permease/MSF transporter	Mu	0.0575639	0.999205	-0.14922	0.993615	-0.00999628	0.999093	0.190386	0.99993	-0.156785	0.90697	1607	1446	665	1838	2010	115	244	1459	2055	2213	1440	1727
Chromosome	371799	+	SL1344_0323	hypothetical permease/MSF transporter	Tn5	0.591837	0.547145	0.172439	0.909795	1.64345	0.999352	2.2018	0.998569	0.716902	0.261492	2415	2232	1242	1805	1063	1275	2812	4318	11385	2832	3580	4547
Chromosome	372590	-	leuC2	3-isopropylmalate dehydratase large subunit 2 (ec 4.2.1.33) (isopropylmalate isomerase 2) (alpha-ipm isomerase 2) (ipmi 2). 3-isopropylmalate dehydratase large subunit 2 (ec 4.2.1.33) (isopropylmalate isomerase 2) (alpha-ipm isomerase 2) (ipmi 2)	Tn5	-0.0857356	0.941509	-0.104172	0.946609	-1.36751	0.999352	-1.36819	0.998569	0.623674	0.348612	4000	1992	1639	1825	1427	5	4	488	753	2680	3434	3730
Chromosome	373049	+	leuC2	3-isopropylmalate dehydratase large subunit 2 (ec 4.2.1.33) (isopropylmalate isomerase 2) (alpha-ipm isomerase 2) (ipmi 2). 3-isopropylmalate dehydratase large subunit 2 (ec 4.2.1.33) (isopropylmalate isomerase 2) (alpha-ipm isomerase 2) (ipmi 2)	Tn5	-0.449372	0.646942	-0.0765112	0.961768	-0.726929	0.999352	-0.374677	0.998569	-0.187676	0.852816	4453	1425	1313	1766	2250	837	2326	75	95	3297	2017	2837
Chromosome	374172	+	leuD2	3-isopropylmalate dehydratase small subunit 2 (ec 4.2.1.33) (isopropylmalate isomerase 2) (alpha-ipm isomerase 2) (ipmi 2)	Mu	0.325975	0.999205	-0.111969	0.99448	-1.95226	0.989996	-0.522969	0.99993	0.23101	0.854711	1478	1747	1021	1982	1524	181	458	25	505	1867	1710	1881
Chromosome	374532	-	SL1344_0326	hypothetical fumarylacetoacetate (faa) hydrolase	Mu	-0.0535668	0.999205	-0.0739454	0.996189	1.10699	0.989996	1.5777	0.99993	-0.31771	0.790668	1381	1072	597	1508	1853	431	556	3512	6352	1857	1292	1062
Chromosome	374697	-	SL1344_0326	hypothetical fumarylacetoacetate (faa) hydrolase	Mu	0.460489	0.999205	-0.34822	0.980486	-0.154235	0.995322	-0.410221	0.99993	-0.44204	0.674088	2035	1781	1180	222698	1725	1723	1220	225	63	3641	1993	2209
Chromosome	375863	-	SL1344_0327	hypothetical hydrolase or acyltransferase	Mu	-0.384606	0.999205	-0.648266	0.892142	-0.588893	0.994286	-0.260294	0.99993	0.147391	0.915389	1760	1521	1002	1065	961	4	22	896	1644	3713	2517	4178
Chromosome	376555	+	SL1344_0328	hypothetical lysR family transcriptional regulator	Mu	-0.11432	0.999205	0.468581	0.95107	1.4323	0.989996	1.50104	0.99993	-0.107777	0.934274	2202	1721	2699	2215	3266	3130	3786	4964	4621	2163	1897	1324
Chromosome	377725	-	402bp upstream of SL1344_0329	conserved hypothetical protein	Tn5	-0.35012	0.711605	-0.710126	0.464953	-0.288427	0.999352	0.2609	0.998569	0.196434	0.853209	7123	2573	2005	2985	1361	2184	7194	63	45	1330	1311	1288
Chromosome	378353	-	SL1344_0330	probable secreted protein	Tn5	-0.0734064	0.951706	-0.345017	0.796933	0.532146	0.999352	1.51898	0.998569	1.23727	0.0531243	5028	2788	1963	2013	1177	1141	8227	2980	6853	919	1459	2517
Chromosome	378756	-	stbE	fimbrial chaperone protein	Tn5	0.139446	0.903794	-0.168131	0.909562	0.980446	0.999352	0.721268	0.998569	0.141625	0.896912	3275	1616	1039	2205	1378	2949	4143	639	894	2241	1769	2445
Chromosome	378808	-	stbE	fimbrial chaperone protein	Mu	0.437385	0.999205	0.43732	0.974166	2.31015	0.989996	2.34335	0.99993	-0.0563784	0.973201	1438	1059	1102	2903	2806	6696	5280	5023	5739	1121	925	809
Chromosome	379150	-	stbE	fimbrial chaperone protein	Tn5	-0.715146	0.42897	-1.05031	0.242569	-0.912267	0.999352	-0.41684	0.998569	0.614897	0.37435	6356	1894	1395	1739	873	36	1702	1362	1852	2932	3311	4506
Chromosome	379513	-	stbD	hypothetical fimbrial protein	Mu	-0.238238	0.999205	0.457032	0.960906	1.89358	0.989996	1.75575	0.99993	-0.0566844	0.976151	1333	1400	2048	799	1560	2870	1836	4608	5034	592	579	337
Chromosome	380987	+	stbC	outer membrane fimbrial usher protein	Mu	-0.624228	0.999205	-0.0528107	0.996189	1.58781	0.989996	1.45209	0.99993	0.373055	0.738145	2427	1138	2088	1752	2298	651	742	10262	9953	2166	2102	2537
Chromosome	380990	-	stbC	outer membrane fimbrial usher protein	Mu	0.151788	0.999205	0.0715719	0.995125	0.379552	0.994286	0.00945799	0.99993			1373	1187	1635	1824	1099	2131	398	113	1188
Chromosome	382678	+	stbC	outer membrane fimbrial usher protein	Mu	0.421382	0.999205	0.0791577	0.995125	2.20594	0.989996	1.99088	0.99993	0.107575	0.938516	1736	1824	1821	2872	1656	6921	5873	5843	3798	1338	857	1485
Chromosome	383202	-	stbB	fimbrial chaperone protein	Tn5	-0.205426	0.852197	0.0879958	0.959991	-0.633132	0.999352	-1.61548	0.998569	0.562319	0.422749	5633	2770	3574	2061	1342	1184	525	102	490	2341	3048	2932
Chromosome	383741	-	stbB	fimbrial chaperone protein	Tn5	0.122392	0.912541	0.104861	0.9458	-0.896498	0.999352	0.792712	0.998569	0.683841	0.287933	4748	2608	2422	2793	1847	721	6862	128	876	2749	3501	4190
Chromosome	383918	+	stbA	probable fimbrial protein	Tn5	-0.318596	0.742413	-0.270289	0.826342	0.0678015	0.999352	0.237539	0.998569	0.207679	0.825191	10221	3104	2337	5186	4736	4344	9483	261	521	6008	6575	5210
Chromosome	384044	+	stbA	probable fimbrial protein	Tn5	0.571927	0.601262	1.15577	0.175442	3.30923	0.653474	2.91953	0.790552	-0.0846583	0.942019	2058	971	1448	2673	2977	25033	20783	546	2597	2762	2348	2022
Chromosome	384545	+	122bp upstream of stbA	probable fimbrial protein	Tn5	-0.645706	0.4725	-0.598057	0.555542	0.730409	0.999352	0.80741	0.998569	0.196691	0.859363	6788	1971	2053	2186	1459	4892	8286	865	2700	1037	951	1081
Chromosome	385337	-	SL1344_0336	possible transmembrane regulator	Tn5	-0.581684	0.582513	-0.34037	0.776191	0.91077	0.999352	1.48076	0.998569	-0.133388	0.905683	6852	2810	1779	1341	2678	3516	9721	3806	10043	2170	1876	1429
Chromosome	385338	+	SL1344_0336	possible transmembrane regulator	Tn5	0.113214	0.92277	-0.016684	0.994061	0.745754	0.999352	0.270039	0.998569	0.169626	0.875446	4145	1698	1580	3089	1856	3692	4346	35	3	1328	1175	1373
Chromosome	385524	+	SL1344_0336	possible transmembrane regulator	Tn5	-0.557986	0.559252	-0.576127	0.572588	-0.149048	0.999352	-0.158353	0.998569	0.296468	0.779152	5061	1666	1349	1622	1347	305	1253	2018	2334	880	949	909
Chromosome	385817	+	SL1344_0336	possible transmembrane regulator	Tn5	-0.760102	0.398338	-1.06556	0.201605	-0.62091	0.999352	0.336966	0.998569	0.845616	0.207149	5934	1558	1122	1741	1023	783	4862	805	1514	1071	1595	1807
Chromosome	386174	-	SL1344_0337	hypothetical periplasmic protein	Tn5	0.073956	0.958196	0.0051584	0.99865	-2.23351		-2.15423		1.17093	0.420943	812	412	375	490	302	1	1	1	0	1221	19628	2892
Chromosome	386904	-	SL1344_0338	hypothetical rtn protein	Tn5	0.168347	0.875453	-0.338204	0.793585	1.34393	0.999352	1.09837	0.998569	0.334646	0.746621	5051	2603	1886	3405	1308	2652	2850	5699	8052	2266	3248	1653
Chromosome	387460	+	SL1344_0338	hypothetical rtn protein	Tn5	0.464781	0.661451	0.810125	0.391145	-0.996977	0.999352	-1.49535	0.998569	-0.160289	0.875497	1918	1091	1409	1904	1647	228	235	2	3	3023	1911	2630
Chromosome	387889	-	SL1344_0338	hypothetical rtn protein	Tn5	-0.161599	0.891261	-0.723354	0.492782	-0.457532	0.999352	-0.61326	0.998569	0.853892	0.268044	3155	1122	725	1759	750	0	1	989	1311	2766	6121	2766
Chromosome	387961	-	SL1344_0338	hypothetical rtn protein	Tn5	-0.429203	0.636027	-0.32244	0.779279	0.342171	0.999352	0.176144	0.998569	1.44575	0.00111121	9911	3291	2588	4001	3966	3743	6125	2446	3123	5702	13709	13978
Chromosome	388493	+	SL1344_0339	possible transmembrane regulator	Tn5	0.0538001	0.965806	-0.0845852	0.956848	-1.46327	0.999352	-0.268986	0.998569	-0.259938	0.784943	3842	1361	1250	2890	1788	261	2246	0	54	2225	1590	1502
Chromosome	388531	-	SL1344_0339	possible transmembrane regulator	Tn5	0.0754172	0.950058	0.168148	0.902295	1.69012	0.999352	1.57828	0.998569	0.633333	0.523554	3861	1557	1697	2761	1999	3312	4324	5206	8197	1113	829	2284
Chromosome	389473	-	1bp upstream of SL1344_0340	hypothetical protein	Tn5	0.0955127	0.933137	0.242779	0.838032	1.4408	0.999352	1.83403	0.998569	-0.130975	0.898796	5200	2291	2610	3585	2629	1779	6719	8142	14088	5042	4227	3482
Chromosome	389781	-	309bp upstream of SL1344_0340	hypothetical protein	Tn5	-0.337209	0.733788	-0.375967	0.753921	1.57412	0.999352	1.20688	0.998569	0.72516	0.409039	4937	1820	1565	2053	1508	8383	8960	847	2469	1019	959	2069
Chromosome	390054	-	SL1344_0341	possible outer membrane protein	Tn5	0.580187	0.594272	1.11112	0.213971	-0.950382	0.999352	0.0309206	0.999824	0.620717	0.35006	1701	878	1181	2142	2371	213	1372	7	9	3658	5274	4459
Chromosome	390216	-	SL1344_0341	possible outer membrane protein	Tn5	-0.795809	0.387197	-0.513516	0.625871	-1.02529	0.999352	0.280267	0.998569	0.5447	0.497827	7721	2298	1603	1800	2800	369	73	1163	8421	2578	4016	2496
Chromosome	390417	-	19bp upstream of SL1344_0341	possible outer membrane protein	Tn5	0.448567	0.661451	0.133394	0.92996	1.83151	0.999352	1.82195	0.998569	0.830761	0.286247	2138	1379	902	1856	1099	4603	5798	649	2877	1389	1447	2998
Chromosome	390589	-	SL1344_0342	possible transcriptionl regulator	Tn5	-0.355922	0.714776	-0.0932195	0.951433	0.324808	0.999352	0.426741	0.998569	2.1351	3.3044e-05	5636	1815	1488	2581	2983	6	90	4369	7062	668	2058	3619
Chromosome	390930	+	SL1344_0342	possible transcriptionl regulator	Tn5	-0.769997	0.387254	-0.418881	0.715379	0.825545	0.999352	0.94331	0.998569	-0.778184	0.422749	8349	1859	1731	2820	3405	3513	9392	4873	5724	706	357	285
Chromosome	390973	+	SL1344_0342	possible transcriptionl regulator	Tn5	0.375875	0.712651	0.408847	0.735188	-1.12655	0.999352	-0.5234	0.998569	0.360094	0.663039	2934	2219	1319	1873	2117	339	1097	24	299	2853	3283	2990
Chromosome	391061	-	SL1344_0342	possible transcriptionl regulator	Tn5	0.108681	0.929306	0.269214	0.820015	1.25811	0.999352	1.2868	0.998569	0.133758	0.903945	5939	1997	3216	4920	2866	3530	12433	5291	2350	1726	1662	1553
Chromosome	391209	-	SL1344_0343	probable secreted protein	Tn5	-0.410809	0.675403	-0.561463	0.616772	0.959029	0.999352	0.527686	0.998569	0.208112	0.830052	6530	2556	2179	2222	1253	2396	4455	5265	3893	2787	2460	3035
Chromosome	391403	+	SL1344_0343	probable secreted protein	Tn5	0.0347138	0.980739	0.229985	0.860853	-1.77142	0.999352	-0.764314	0.998569	0.900654	0.195562	5106	3145	2934	2179	2119	326	1668	22	299	1128	1480	2283
Chromosome	391449	-	31bp upstream of SL1344_0343	probable secreted protein	Tn5	-0.519047	0.592289	-0.723556	0.482183	0.448245	0.999352	1.11029	0.998569	0.738747	0.284626	5185	1805	1466	1665	931	1765	8697	1949	2326	1385	2183	1863
Chromosome	391597	+	SL1344_0344	probable lipoprotein	Mu	0.132282	0.999205	0.562738	0.915336	2.18967	0.989996	1.80183	0.99993	0.0649241	0.966078	3036	4609	5758	2137	3109	15473	6578	6930	8050	2503	2447	1805
Chromosome	391766	+	SL1344_0344	probable lipoprotein	Mu	0.254129	0.999205	0.785005	0.713955	1.60653	0.989996	1.2828	0.99993	-0.494388	0.634974	1707	2567	3659	1573	2297	1212	1145	6303	4945	2619	1348	1552
Chromosome	391961	-	SL1344_0345	hypothetical outer membrane efflux lipoprotein	Mu	0.564739	0.999205	0.345537	0.980486	-0.977051	0.990942	-1.15407	0.99993	0.213777	0.869924	1252	1648	1129	2152	2003	404	259	0	0	2633	2120	2875
Chromosome	391982	+	SL1344_0345	hypothetical outer membrane efflux lipoprotein	Mu	0.119501	0.999205	0.460209	0.960906	-0.674624	0.994286	-1.09531	0.99993	-0.40219	0.723356	1177	1723	1792	866	1410	304	164	322	250	1947	1337	976
Chromosome	392569	+	SL1344_0345	hypothetical outer membrane efflux lipoprotein	Tn5	-0.553718	0.567315	-0.00307517	0.998792	-0.686782	0.999352	-1.56226	0.998569	-0.403013	0.675124	4487	1377	1296	1562	2522	469	629	666	150	1668	1197	872
Chromosome	393097	+	SL1344_0345	hypothetical outer membrane efflux lipoprotein	Mu	-0.262103	0.999205	0.0824336	0.995125	1.42832	0.989996	0.979487	0.99993	0.167212	0.901811	1268	1110	1166	928	1387	2511	1116	2309	2253	1761	1398	1828
Chromosome	393953	-	SL1344_0346	hypothetical cation efflux protein	Tn5	0.171997	0.872545	-0.171567	0.901976	-0.623995	0.999352	-1.7963	0.998569	0.511121	0.51341	5008	2965	2013	2947	1621	3	39	1402	655	1450	1694	1889
Chromosome	394149	-	SL1344_0346	hypothetical cation efflux protein	Mu	0.198932	0.999205	0.630987	0.879033	-0.546839	0.994286	-0.440641	0.99993	0.0191492	0.989725	1221	1803	1804	1044	1987	657	684	116	2	1580	1437	1154
Chromosome	395555	+	SL1344_0346	hypothetical cation efflux protein	Tn5	-0.661419	0.498471	-0.873706	0.37631	0.037773	0.999352	0.00116826	0.999824	0.670482	0.325094	4783	1573	1186	1231	770	346	1138	2272	2791	2728	3143	4445
Chromosome	395974	-	SL1344_0346	hypothetical cation efflux protein	Tn5	0.47673	0.646942	0.344668	0.796527	1.05259	0.999352	1.3299	0.998569	-0.474173	0.602221	2154	1858	1042	1425	1347	1590	3521	1087	2219	2109	940	1558
Chromosome	396705	-	SL1344_0347	hypothetical cation efflux pump	Mu	0.164165	0.999205	-0.17359	0.988369	-1.73972	0.989996	-1.24332	0.99993	-0.31936	0.787426	1399	2251	1444	953	832	20	13	191	430	2160	1476	1260
Chromosome	397221	-	SL1344_0347	hypothetical cation efflux pump	Tn5	0.618503	0.57425	1.24747	0.108129	1.63434	0.999352	0.817037	0.998569	0.47828	0.52852	2011	947	1698	2788	2867	10	144	6555	3638	2394	2563	3203
Chromosome	399122	-	SL1344_0348	hypothetical cation transport atpase (ec 3.6.1.-)	Mu	0.420301	0.999205	0.422683	0.974166	2.40512	0.949715	1.4741	0.99993	-0.337547	0.767756	1427	2384	2511	1549	1270	7411	2401	5253	3074	3041	1984	1818
Chromosome	399371	-	SL1344_0348	hypothetical cation transport atpase (ec 3.6.1.-)	Mu	-0.062853	0.999205	-0.140062	0.993615	-0.0106275	0.999093	-0.714787	0.99993	-0.326416	0.77676	1590	1452	1643	1521	1022	40	124	1506	814	2450	1583	1504
Chromosome	399542	+	SL1344_0348	hypothetical cation transport atpase (ec 3.6.1.-)	Tn5	-0.231208	0.836337	-0.330494	0.820015	1.62723	0.999352	1.70898	0.998569	0.125993	0.905784	4481	2267	1943	1458	839	3585	6371	5726	9653	2206	1939	2151
Chromosome	400001	-	SL1344_0348	hypothetical cation transport atpase (ec 3.6.1.-)	Mu	0.0180892	0.999205	-0.470892	0.960906	-2.37471	0.989996	-1.79946	0.99993	0.790593	0.350613	1673	1341	1158	1963	994	2	5	110	280	1510	2195	2249
Chromosome	400400	-	SL1344_0349	hypothetical transcriptional regulatory protein	Mu	0.169173	0.999205	-0.0216739	0.999305	2.07626	0.989996	1.6504	0.99993	0.244769	0.844462	1617	1340	1231	2248	1765	14589	7020	225	229	1985	2167	1699
Chromosome	402202	-	SL1344_0351	hypothetical metabolite transport protein	Tn5	0.371209	0.719884	0.689854	0.44646	0.938755	0.999352	0.34813	0.998569	-0.557272	0.49575	3626	1683	2270	3553	2937	2896	4055	938	20	3034	2041	1313
Chromosome	402551	-	SL1344_0351	hypothetical metabolite transport protein	Mu	-0.24574	0.999205	0.0698563	0.995125	-0.516782	0.994286	-0.452183	0.99993	0.948026	0.235529	2489	2514	2314	1578	2635	210	711	1307	1118	1669	2782	2748
Chromosome	402579	+	SL1344_0351	hypothetical metabolite transport protein	Mu	-0.16727	0.999205	0.134397	0.993615	-1.84265	0.989996	-1.83788	0.99993	-1.48676	0.043602	2280	1409	2113	2464	2658	35	309	318	14	1590	457	357
Chromosome	403214	+	mod	type III restriction-modification system enzyme (StyLTI) modification methylase	Tn5	0.747752	0.412773	0.701466	0.488505	-4.72522	0.225075	-2.29095	0.998569	0.448783	0.641459	3145	2273	1510	3824	3187	2	184	4	37	1349	2006	1180
Chromosome	403975	-	mod	type III restriction-modification system enzyme (StyLTI) modification methylase	Mu	0.607324	0.999205	0.324719	0.980486	0.111591	0.995322	0.327671	0.99993	-0.115799	0.927515	2211	2754	2530	4142	2827	93	173	2339	3489	2841	2228	1975
Chromosome	404223	-	mod	type III restriction-modification system enzyme (StyLTI) modification methylase	Mu	0.160153	0.999205	0.420649	0.97404	1.15261	0.989996	0.801226	0.99993	0.475809	0.650473	1035	1478	1388	864	1348	1801	1042	1356	1269	2457	3322	2387
Chromosome	404460	+	mod	type III restriction-modification system enzyme (StyLTI) modification methylase	Tn5	0.734942	0.424093	1.33006	0.055863	3.85905	0.211229	3.4778	0.306425	0.0126304	0.994322	2276	2070	2714	2229	2619	17121	19004	16325	18108	2270	2055	1806
Chromosome	404616	-	mod	type III restriction-modification system enzyme (StyLTI) modification methylase	Tn5	0.808431	0.396159	1.3068	0.0696387	1.51503	0.999352	0.759602	0.998569	0.710203	0.305173	2064	1527	2014	2758	2817	4726	3743	4	4	3551	6126	3997
Chromosome	404886	+	res	type III restriction-modification system enzyme (StyLTI) (ec 3.1.21.5)	Tn5	0.0188524	0.988697	-0.571165	0.58298	0.25127	0.999352	-0.316155	0.998569	0.63612	0.349885	4540	2016	1180	2781	1248	1612	98	1021	2683	3159	4753	3756
Chromosome	404978	-	res	type III restriction-modification system enzyme (StyLTI) (ec 3.1.21.5)	Tn5	0.136257	0.9082	0.888359	0.268442	2.25281	0.999352	3.00151	0.689673	0.720288	0.246659	6701	4765	6309	2795	4677	16760	64297	5664	11828	2858	3849	4354
Chromosome	407182	+	res	type III restriction-modification system enzyme (StyLTI) (ec 3.1.21.5)	Mu	0.481954	0.999205	0.317522	0.984978	1.7227	0.989996	1.44997	0.99993	0.227642	0.871121	1612	2510	1286	2102	2655	1945	1645	5821	4773	2063	2635	1353
Chromosome	407314	-	res	type III restriction-modification system enzyme (StyLTI) (ec 3.1.21.5)	Tn5	-0.111397	0.923652	-0.240789	0.859488	0.791696	0.999352	1.82626	0.998569			3950	2018	1087	1654	1680	856	7257	3373	8312
Chromosome	407392	+	res	type III restriction-modification system enzyme (StyLTI) (ec 3.1.21.5)	Tn5	0.811542	0.407127	1.48245	0.0266734	2.85977	0.792036	2.43906	0.953217	-0.0478253	0.971717	2449	1564	2474	3633	4121	10254	11137	4352	5477	2035	1443	1878
Chromosome	407515	+	res	type III restriction-modification system enzyme (StyLTI) (ec 3.1.21.5)	Mu	0.0405259	0.999205	-0.16035	0.988369	-0.399393	0.994286	-0.626621	0.99993	-0.827684	0.418193	2131	1553	1864	2713	1670	1042	279	537	1109	2809	1664	709
Chromosome	408372	+	SL1344_0355	probable terminal oxidase subunit I	Tn5	0.359156	0.759305	0.401974	0.803494	-1.07872	0.999352	-0.142998	0.998569	0.22589	0.830052	1926	1773	1717	889	495	162	1252	98	46	1346	1345	1344
Chromosome	409406	+	SL1344_0355	probable terminal oxidase subunit I	Mu	-0.133127	0.999205	-0.388286	0.97915	-1.70309	0.989996	-1.12767	0.99993	0.113863	0.932107	1685	1925	1270	1100	1048	19	152	255	492	1044	957	883
Chromosome	410133	-	SL1344_0356	probable terminal oxidase subunit II	Mu	-0.0604415	0.999205	-0.295629	0.980486	-0.331245	0.994286	-0.0840904	0.99993	0.430149	0.678568	3765	3780	2470	3312	3177	1317	409	1602	3787	2338	2642	2587
Chromosome	410610	-	SL1344_0356	probable terminal oxidase subunit II	Mu	-0.0315008	0.999205	0.0654554	0.995125	-0.947052	0.989996	-0.0820779	0.99993	-0.597109	0.536615	1574	1908	1498	1149	1624	582	474	89	1179	2521	1325	1260
Chromosome	411016	-	SL1344_0358	AraC-family transcriptional regulator	Tn5	-0.0834048	0.942221	0.185873	0.899232	1.20118	0.999352	0.550605	0.998569			4392	2140	2671	2070	1511	4187	3492	1669	2264
Chromosome	411147	+	SL1344_0358	AraC-family transcriptional regulator	Mu	0.146885	0.999205	0.323941	0.980486	1.41769	0.989996	1.41525	0.99993	-0.140959	0.914553	1968	2272	1932	2069	2857	3090	771	4101	7520	2865	2124	2033
Chromosome	411864	-	SL1344_0358	AraC-family transcriptional regulator	Tn5	-0.0866884	0.94066	-0.152928	0.912071	1.31779	0.999352	1.64116	0.998569	-0.184808	0.855092	4438	1694	1541	2626	1765	3714	13718	3035	1751	2239	1662	1630
Chromosome	412187	-	foxA	ferrioxamine B receptor precursor	Mu	0.29441	0.999205	0.458677	0.960906	0.756406	0.994286	0.171768	0.99993	1.19362	0.135613	1296	1757	1353	1460	2185	1094	619	1599	1060	2206	5856	3129
Chromosome	412670	-	foxA	ferrioxamine B receptor precursor	Mu	0.687692	0.926538	0.59601	0.920787	1.19992	0.989996	1.34998	0.99993	0.0163518	0.990575	1461	3087	2956	1877	1490	2821	3078	1767	1761	1576	1139	1434
Chromosome	412840	-	foxA	ferrioxamine B receptor precursor	Mu	0.737168	0.796581	0.815517	0.643969	2.2136	0.989996	1.39403	0.99993	-0.00149755	0.99853	1569	2646	3004	2782	2570	14562	5333	571	201	2125	1845	1584
Chromosome	414289	+	32bp upstream of foxA	ferrioxamine B receptor precursor	Tn5	0.417991	0.692488	0.0294063	0.989046	2.09675	0.999352	1.71863	0.998569	0.433075	0.728332	4990	2104	1178	5471	3222	3332	3378	13539	15431	490	355	825
Chromosome	414491	-	yahN	RhtC-like transporter	Mu	-2.66451	0.000194961	-2.85332	0.00144992	-4.21017		-3.97472		-0.456882	0.674088	964	111	76	89	23	0	0	1	0	2082	1084	1285
Chromosome	414756	+	yahN	RhtC-like transporter	Tn5	0.642956	0.536511	0.869626	0.376597	1.29225	0.999352	1.00728	0.998569	0.546746	0.50765	1965	1121	1124	2512	2254	3001	3855	88	269	1366	1393	2096
Chromosome	415547	-	110bp upstream of yahO	probable secreted protein	Tn5	0.639097	0.529396	0.283415	0.841304	0.560277	0.999352	0.889738	0.998569	0.430864	0.611602	1879	1895	1112	1398	849	271	19	1447	4022	1541	1619	1972
Chromosome	417535	-	prpB	carboxyvinyl-carboxyphosphonate phosphorylmutase	Mu	0.198295	0.999205	0.432738	0.960906	0.267813	0.994286	0.344657	0.99993	0.116122	0.929026	1355	1390	1681	1704	1916	1321	164	561	2116	2467	1903	2442
Chromosome	417991	-	prpB	carboxyvinyl-carboxyphosphonate phosphorylmutase	Tn5	0.398747	0.701943	-0.425448	0.722167	0.101838	0.999352	0.368056	0.998569	-0.575078	0.473818	3783	1640	1152	71957	1103	1371	3728	483	486	2193	1009	1402
Chromosome	418229	+	prpB	carboxyvinyl-carboxyphosphonate phosphorylmutase	Mu	0.371458	0.999205	-0.243398	0.988369	1.10323	0.989996	0.461589	0.99993	-0.0600606	0.974297	1352	1167	692	2357	1390	5223	2087	5	3	1466	1597	669
Chromosome	418926	-	prpC	methylcitrate synthase	Mu	0.155556	0.999205	0.0262356	0.999305	-0.549407	0.994286	-0.943314	0.99993	-0.348011	0.76126	2218	2835	1886	2115	2380	1015	421	421	594	2640	1513	1755
Chromosome	419417	+	prpC	methylcitrate synthase	Mu	0.222087	0.999205	-0.150579	0.988369	0.0684585	0.995944	0.288161	0.99993	-0.345567	0.773515	3079	4900	2892	2423	2258	767	358	2545	4470	2252	1184	1602
Chromosome	419687	-	prpD	PrpD protein	Tn5	-0.143877	0.900716	0.0463023	0.976106	0.649354	0.999352	0.753995	0.998569	0.575109	0.456732	6087	3202	2545	2281	2737	985	1800	4745	8027	1794	2686	1951
Chromosome	420472	+	prpD	PrpD protein	Mu	-0.00479198	0.999205	0.198166	0.988369	0.818553	0.991043	1.52953	0.99993	0.606264	0.534954	1364	1666	1731	1037	1276	1195	1186	1792	4848	2170	3291	2284
Chromosome	420670	+	prpD	PrpD protein	Mu	-0.0426641	0.999205	-0.286493	0.988369	0.948803	0.989996	1.13284	0.99993	1.0351	0.169998	2275	2321	1430	2022	1989	3929	2974	1789	3415	2568	4712	4359
Chromosome	420849	+	prpD	PrpD protein	Mu	0.0404711	0.999205	0.0736728	0.995125	1.42065	0.989996	1.49093	0.99993	1.0714	0.172795	1980	1525	2140	2446	1806	5297	2791	2281	4954	1466	3096	2272
Chromosome	422361	-	prpE	PrpE protein	Tn5	0.702071	0.42897	0.519925	0.62241	1.55004	0.999352	1.40763	0.998569	-0.17134	0.871524	3136	2652	2005	3080	1921	273	2222	7374	6820	2414	1504	2091
Chromosome	422417	-	prpE	PrpE protein	Mu	0.203415	0.999205	0.438734	0.972505	1.40627	0.989996	0.85527	0.99993	-0.633642	0.524375	1299	1866	2295	1165	1196	6946	3076	9	3	2498	1034	1443
Chromosome	422470	-	prpE	PrpE protein	Mu	0.652135	0.979651	1.14418	0.228124	2.2951	0.989996	0.720175	0.99993	0.030153	0.984992	1165	2406	2892	1458	2478	5550	107	3944	2764	2791	2608	2008
Chromosome	423043	-	prpE	PrpE protein	Mu	-0.293377	0.999205	-0.157441	0.988369	-0.244656	0.994286	-0.339237	0.99993	1.00565	0.251222	2403	2204	1629	1594	2373	1853	1445	260	255	745	1597	1029
Chromosome	423114	+	54bp upstream of prpE	PrpE protein	Tn5	0.590216	0.571615	0.637367	0.5317	-1.04162	0.999352	-0.308886	0.998569	0.75485	0.223125	2115	2143	1321	1405	1624	238	1057	44	160	2426	3601	3537
Chromosome	424536	+	398bp upstream of hemB	delta-aminolevulinic acid dehydratase	Tn5	-0.779886	0.388308	-0.962938	0.253346	0.815379	0.999352	-0.0572181	0.999824	0.994539	0.486523	6738	1477	1413	2250	1233	1347	855	5955	4441	823	64499	2441
Chromosome	424789	-	yaiU	puative autotransporter/virulence factor	Tn5	-0.0509531	0.966481	-0.117491	0.929174	1.56944	0.999352	1.27931	0.998569	0.130726	0.9435	6407	2100	2091	4391	2847	4139	4245	8625	11791	319	437	160
Chromosome	425019	+	yaiU	puative autotransporter/virulence factor	Tn5	-0.496168	0.591796	-0.644271	0.526073	1.76431	0.999352	1.55138	0.998569	0.898031	0.137747	7579	2553	2339	2684	1409	2547	4634	17142	19694	2305	3247	4330
Chromosome	425050	+	yaiU	puative autotransporter/virulence factor	Tn5	-0.121612	0.922359	-0.355535	0.816888	-0.870197	0.999352	-5.11136	0.147265	0.0602702	0.959339	2657	1400	1091	1031	519	359	0	0	1	2229	1773	2167
Chromosome	426186	-	yaiU	puative autotransporter/virulence factor	Mu	-0.163308	0.999205	-0.277867	0.988369	-1.27385	0.989996	-0.861692	0.99993	1.26575	0.0793802	1671	1469	792	1427	1714	3	0	389	728	1622	2878	3993
Chromosome	427066	+	yaiU	puative autotransporter/virulence factor	Mu	0.0472405	0.999205	-0.157323	0.988369	0.477079	0.994286	1.22898	0.99993	-0.117122	0.929124	2221	3322	1870	1314	1825	2530	4412	1151	2049	2717	2369	1649
Chromosome	427537	+	yaiU	puative autotransporter/virulence factor	Tn5	-0.77172	0.387197	-0.00578058	0.99865	0.495703	0.999352	0.495447	0.998569			7121	1795	1600	2157	4508	2312	3450	3040	5483
Chromosome	427974	+	yaiV	conserved hypothetical protein	Tn5	0.599165	0.536286	1.35783	0.0476293	1.10769	0.999352	-0.0181808	0.999824	0.641754	0.347976	2175	1639	2434	2070	2797	2665	813	129	920	3471	3893	5551
Chromosome	428661	+	ampH	penicillin-binding protein AmpH	Tn5	0.5195	0.605691	1.01226	0.242733	0.776687	0.999352	0.490091	0.998569	0.49028	0.497827	2400	1458	1619	2428	2925	1926	1341	282	1732	3010	3362	3937
Chromosome	429059	-	ampH	penicillin-binding protein AmpH	Mu	0.00167158	0.999369	0.317862	0.984529	0.524496	0.994286	0.244604	0.99993	0.959778	0.250636	1111	1386	1521	829	1182	690	882	1187	562	1074	1596	2013
Chromosome	429394	+	ampH	penicillin-binding protein AmpH	Tn5	0.760397	0.411615	0.760852	0.447437	-1.16827	0.999352	-0.325455	0.998569	0.190299	0.841921	2825	3020	2681	2376	1585	41	28	389	1650	3775	3807	3514
Chromosome	429667	-	196bp upstream of ampH	penicillin-binding protein AmpH	Tn5	0.411408	0.69038	0.363111	0.758727	0.865039	0.999352	1.32837	0.998569	-0.561479	0.438196	4055	1965	1854	4073	2692	3556	11846	392	97	3085	1653	1783
Chromosome	431102	+	yaiW	hypothetical lipoprotein	Tn5	0.858308	0.358883	0.730291	0.447437	1.36581	0.999352	2.09809	0.998569	-0.552787	0.539406	2472	2899	1993	2236	1658	2941	10990	981	2040	1869	755	1326
Chromosome	431657	-	yaiW	hypothetical lipoprotein	Tn5	0.0634439	0.957204	0.00206248	0.99903	-1.93485	0.999352	-4.35904	0.325819	0.186043	0.845499	2938	1575	1205	1610	1257	118	11	1	8	3450	3159	3523
Chromosome	432570	+	50bp upstream of yaiY	hypothetical membrane protein	Tn5	0.359113	0.713514	0.42951	0.726277	2.60046	0.999352	2.47679	0.998569	0.613077	0.371869	2098	84081	1205	1413	1267	17	20	21469	26556	3325	3730	5120
Chromosome	432894	+	yaiZ	hypothetical membrane protein	Mu	-0.301107	0.999205	-0.699299	0.88438	1.3284	0.989996	0.348669	0.99993	-1.56255	0.0359912	1753	948	1173	1721	674	3107	1017	2903	1608	3296	544	1028
Chromosome	433608	-	ddlA	D-alanine:D-alanine ligase A	Mu	0.256128	0.999205	0.564714	0.935137	0.204139	0.994286	0.180814	0.99993	-0.0472491	0.978188	1357	1949	2683	1339	1352	1886	523	16	1292	1906	1768	1205
Chromosome	433617	-	ddlA	D-alanine:D-alanine ligase A	Tn5	-0.171832	0.878002	0.0969981	0.947088	1.17956	0.999352	0.750529	0.998569	0.499997	0.526881	4450	2029	1629	1936	2432	27	883	8274	6440	1460	1690	1888
Chromosome	433750	-	ddlA	D-alanine:D-alanine ligase A	Tn5	0.448714	0.657654	1.19093	0.158082	-2.53398	0.999352	0.423438	0.998569	0.0421286	0.975437	2386	1472	1620	2144	3676	42	2879	8	31	3230	2233	3412
Chromosome	435213	-	SL1344_0377	possible efflux pump	Mu	0.5916	0.999205	0.82655	0.691455	2.52591	0.920151	2.1986	0.99993	0.570684	0.546736	1037	2227	1973	1097	1792	5798	2297	4537	5389	3716	4178	5055
Chromosome	435213	+	SL1344_0377	possible efflux pump	Tn5	0.775058	0.415206	0.830924	0.363078	1.5309	0.999352	1.70133	0.998569	-0.822637	0.217862	2523	2904	2220	2000	1805	188	167	5997	11112	2749	1341	1168
Chromosome	436214	+	SL1344_0377	possible efflux pump	Mu	-0.298597	0.999205	-0.124535	0.994002	-0.406069	0.994286	-1.0254	0.99993	0.772559	0.409055	1301	1072	768	957	1446	3	5	800	500	756	1261	956
Chromosome	437006	-	155bp upstream of yaiB	conserved hypothetical protein	Tn5	-0.441757	0.646942	-0.814106	0.370923	0.739119	0.999352	0.72183	0.998569	0.983308	0.0904158	5513	1670	1241	2335	1193	5	68	6695	9360	1760	2801	3355
Chromosome	437532	+	9bp upstream of psiF	phosphate starvation-inducible protein PsiF	Mu	0.382645	0.999205	0.11866	0.993615	0.313148	0.994286	-0.102073	0.99993	-0.143801	0.91095	2881	3911	2385	3679	3574	557	866	3290	2116	4932	3944	3204
Chromosome	438298	-	adrA	adrA protein	Mu	0.526897	0.999205	0.436398	0.956863	3.1433	0.555112	2.60802	0.99993	0.414871	0.69246	1867	2627	2433	2862	2505	27772	13754	6853	3582	3188	3280	3761
Chromosome	439297	-	proC	pyrroline-5-carboxylate reductase	Mu	-0.245431	0.999205	-0.0469458	0.999305	-1.06838	0.989996	-1.72618	0.99993	-1.30419	0.0838483	1219	1190	1437	803	763	399	47	33	169	1816	582	495
Chromosome	440391	+	aroL	shikimate kinase II	Mu	0.840142	0.692678	1.09131	0.31277	1.34901	0.989996	0.328552	0.99993	0.900779	0.282489	1060	2461	2592	1596	2125	2460	877	1417	624	2228	2971	4168
Chromosome	441165	+	71bp upstream of yaiA	conserved hypothetical protein	Tn5	0.343974	0.76563	0.742694	0.481339	-0.496717	0.999352	-0.771181	0.998569	0.430773	0.631648	2060	871	1039	2089	2170	1	55	619	687	1657	1504	2376
Chromosome	441894	+	aroM	AroM protein	Mu	-0.881201	0.833909	-0.748125	0.910848	1.20284	0.989996	0.533927	0.99993	-0.842249	0.330291	846	476	493	337	321	18	118	3056	1629	2291	1086	859
Chromosome	442802	+	rdgC	recombination associated protein RdgC	Tn5	0.622514	0.559749	0.412624	0.793571	1.57612	0.999352	1.64969	0.998569	0.24664	0.784943	1852	2059	1615	1158	530	148	504	4707	6870	2885	2713	3134
Chromosome	443155	-	rdgC	recombination associated protein RdgC	Mu	-0.1647	0.999205	-0.74833	0.857123	1.66019	0.989996	1.66491	0.99993	-0.911532	0.266393	1507	750	764	1785	771	6989	3049	856	3650	3652	1584	1370
Chromosome	443692	-	yajF	hypothetical ROK-family protein	Tn5	0.0670846	0.953661	0.430065	0.682899	1.60743	0.999352	1.84048	0.998569	0.389417	0.658813	5342	3098	3176	2665	3026	5831	9674	4527	11417	1841	1750	2415
Chromosome	443860	+	yajF	hypothetical ROK-family protein	Mu	0.747227	0.886219	0.455061	0.960906	1.91708	0.989996	1.8289	0.99993	-0.498303	0.674084	1531	1954	1445	3401	2727	433	255	9382	10151	1373	953	554
Chromosome	444030	+	yajF	hypothetical ROK-family protein	Tn5	0.887258	0.309146	0.757432	0.418235	1.69158	0.999352	1.7085	0.998569	-0.342292	0.689858	3343	3166	1835	3923	3321	912	1899	7616	10960	3034	1993	1980
Chromosome	444752	+	araJ	transmembrane efflux protein	Tn5	-0.0482379	0.969114	0.0957252	0.949175	-4.73241	0.20904	-5.20358	0.104418	-0.0369786	0.979501	3868	1573	1821	2304	1651	6	8	4	5	1758	1618	1260
Chromosome	444807	+	araJ	transmembrane efflux protein	Tn5	0.245803	0.817529	0.0586598	0.969631	1.83286	0.999352	1.47287	0.998569	0.323261	0.690965	3800	1933	1301	2920	2073	10065	13002	127	84	4652	5182	4762
Chromosome	445142	+	araJ	transmembrane efflux protein	Mu	0.0505784	0.999205	-0.463211	0.961786	-0.911812	0.989996	-1.80202	0.99993	0.328756	0.77461	1470	1853	850	1187	1048	278	37	345	223	2074	2280	2020
Chromosome	446234	-	sbcC	exonuclease SbcC	Mu	-0.535676	0.999205	-0.637272	0.915853	0.255734	0.994286	0.488371	0.99993	-0.312066	0.790668	1662	1224	1163	940	679	465	239	1668	2925	2451	1675	1448
Chromosome	450384	-	phoB	phosphate regulon transcriptional regulatory protein PhoB	Tn5	-0.308328	0.801629	0.204227	0.898391	1.86736	0.999352	1.86551	0.998569	-0.91218	0.164014	1757	475	628	927	1142	6775	8980	1	104	3144	1118	1575
Chromosome	451091	-	phoR	phosphate regulon sensor protein PhoR	Tn5	0.538137	0.6122	0.486441	0.687455	1.43097	0.999352	1.50632	0.998569	-0.771353	0.246659	2281	2267	1605	1390	1182	51	195	5400	8119	4955	1895	2836
Chromosome	451898	+	phoR	phosphate regulon sensor protein PhoR	Mu	-1.16992	0.257422	-0.964178	0.605258	-2.30488	0.989996	-1.92746	0.99993	-0.458291	0.669455	2051	1000	1038	623	722	175	187	50	141	2293	1204	1404
Chromosome	452108	-	phoR	phosphate regulon sensor protein PhoR	Mu	-0.0564279	0.999205	0.0857601	0.996189	-0.874244		-1.174		-0.774748	0.444615	404	432	193	330	640	100	34	0	0	848	361	386
Chromosome	452602	+	267bp upstream of phoR	phosphate regulon sensor protein PhoR	Mu	-0.564623	0.999205	-0.620023	0.953817	0.0528321	0.997634	0.527668	0.99993	-1.02468	0.288759	882	679	595	428	362	411	819	554	712	2969	1525	617
Chromosome	453282	+	brnQ	branched chain amino acid transport system II carrier protein	Mu	-0.685297	0.984374	-0.513132	0.960906	-0.546529	0.994286	0.51371	0.99993	-0.816488	0.375704	1163	666	687	659	740	372	1257	338	646	2133	1118	721
Chromosome	453478	-	brnQ	branched chain amino acid transport system II carrier protein	Mu	-1.52999	0.0459301	-1.34332	0.165758	-1.59571	0.989996	-0.733399	0.99993	-0.715849	0.559674	2251	541	745	766	687	5	38	392	1301	1434	320	966
Chromosome	454171	+	proY	proline-specific permease ProY	Mu	-0.923892	0.626613	-0.969951	0.670482	-1.78964	0.989996	-1.34226	0.99993	-0.0683403	0.963662	1651	950	883	630	489	243	120	2	381	1820	1233	1552
Chromosome	454847	+	proY	proline-specific permease ProY	Tn5	-1.10288	0.210916	-0.904786	0.308428	0.0116681	0.999352	-0.360995	0.998569	-1.82877	0.0120457	5307	1181	1114	979	1063	2223	2855	20	60	1515	413	178
Chromosome	456381	+	malZ	maltodextrin glucosidase	Tn5	0.115905	0.918707	0.374795	0.769923	0.629179	0.999352	0.828326	0.998569	-0.0814128	0.95226	4070	1978	2766	2673	1743	234	1332	3788	5758	1789	1853	966
Chromosome	457038	+	malZ	maltodextrin glucosidase	Mu	-0.284979	0.999205	-0.289945	0.988369	1.34967	0.989996	0.648733	0.99993	-0.118514	0.927871	1076	704	636	966	954	480	36	3404	2531	1695	1321	1180
Chromosome	457661	+	tsaA	alkyl hydroperoxide reductase	Mu	-0.103492	0.999205	-0.261216	0.988369	-2.09532	0.989996	-3.44066	0.934607	0.667553	0.460056	2028	2106	1320	1600	1786	197	46	80	6	1842	2547	2389
Chromosome	457760	+	tsaA	alkyl hydroperoxide reductase	Mu	0.0326348	0.999205	0.58718	0.910848	1.05303	0.989996	1.56561	0.99993	0.0285186	0.984992	1360	1909	2302	887	1771	305	541	3422	6200	3209	3138	2166
Chromosome	458011	+	tsaA	alkyl hydroperoxide reductase	Mu	-0.229904	0.999205	0.193881	0.988369	-2.14797	0.989996	-4.05663	0.515294	0.415021	0.72009	1873	1316	2131	1739	1972	202	3	6	26	2060	1715	2853
Chromosome	459050	-	queA	S-adenosylmethionine:tRNA ribosyltransferase-isomerase	Mu	-0.201701	0.999205	-0.221752	0.988369	-1.98994	0.989996	-1.45207	0.99993	-0.614752	0.529338	1708	1220	1651	1626	1029	208	75	34	394	2632	1501	1161
Chromosome	464925	+	SL1344_0404	conserved hypothetical protein	Mu	0.443037	0.999205	0.114619	0.994002	2.18059	0.989996	1.91467	0.99993	0.00768583	0.99498	1571	2059	1651	2278	1587	21	90	18273	12519	1563	1373	1167
Chromosome	467338	-	tsx	nucleoside-specific channel-forming protein tsx precursor	Tn5	0.74352	0.41516	0.409326	0.743322	-0.0788968	0.999352	0.00156655	0.999824	-0.628625	0.405012	2653	2617	1698	2390	1347	68	281	1257	1923	2654	1560	1234
Chromosome	467527	+	tsx	nucleoside-specific channel-forming protein tsx precursor	Mu	-0.0496685	0.999205	-0.357792	0.980486	0.0743	0.995944	0.372534	0.99993	1.20038	0.0946137	1302	1192	1113	1266	703	1	0	1390	2514	1324	2860	2466
Chromosome	473487	+	yajO	hypothetical oxidoreductase	Mu	-0.0151884	0.999205	0.183265	0.988369	2.3664	0.989996	1.79481	0.99993	0.954635	0.288759	875	1109	1180	615	738	3257	565	4329	4770	2062	2403	4558
Chromosome	473744	+	yajO	hypothetical oxidoreductase	Tn5	0.00845325	0.993633	0.200084	0.895107	-0.548625	0.999352	0.101034	0.998569	-0.23947	0.830242	3401	1542	2127	2014	1151	721	2970	0	4	3402	3123	1636
Chromosome	477274	+	130bp upstream of xseB	exodeoxyribonuclease small subunit	Tn5	0.735702	0.467004	0.720136	0.456827	2.04631	0.999352	2.02731	0.998569	-0.622328	0.432124	2337	2820	1795	1611	1638	3776	7550	3169	3669	2437	1004	1581
Chromosome	477856	+	thiI	thiamine biosynthesis protein ThiI	Mu	-0.367997	0.999205	0.0708919	0.995125	0.537833	0.994286	0.302631	0.99993	0.137267	0.919754	1682	995	1473	1454	1880	2969	2107	198	31	1211	994	1176
Chromosome	480106	+	phnU	probable membrane component of 2-aminoethylphosphonate transporter	Mu	0.590319	0.999205	0.678345	0.866705	-1.23365	0.989996	-1.07095	0.99993	0.52437	0.59802	1267	2265	2633	1699	1483	32	166	301	306	3045	4045	3277
Chromosome	481332	-	phnT	probable ATP-binding component of 2-aminoethylphosphonate transporter	Tn5	-1.01392	0.254395	-0.836257	0.374311	-0.285484	0.999352	0.729668	0.998569	-0.464264	0.591806	5405	1212	883	1196	1489	153	18	2059	9565	1717	1061	982
Chromosome	481478	-	phnT	probable ATP-binding component of 2-aminoethylphosphonate transporter	Mu	0.180154	0.999205	0.261463	0.988369	1.50595	0.989996	1.1345	0.99993	0.985964	0.23494	1452	1641	1885	1641	1478	6572	3447	362	494	2125	2944	4333
Chromosome	481885	-	phnS	periplasmic binding component of 2-aminoethylphosphonate transporter	Tn5	0.139139	0.901056	0.222393	0.861971	1.76998	0.999352	2.29966	0.998569	0.461036	0.560258	4259	2049	1838	2921	2428	7973	18741	1470	6566	2184	2854	2324
Chromosome	482356	-	phnS	periplasmic binding component of 2-aminoethylphosphonate transporter	Mu	-0.44584	0.999205	-0.282408	0.984529	-0.763903	0.994286	0.208309	0.99993	0.914857	0.355855	2658	2183	1932	1554	2084	560	1681	802	1711	560	1257	616
Chromosome	483727	-	phnW	2-aminoethylphosphonate:pyruvate aminotransferase	Mu	-0.0199412	0.999205	-0.335594	0.984529	1.25211	0.989996	0.478038	0.99993	0.189158	0.886936	1299	1690	1085	865	765	4142	1810	539	152	4221	4996	2904
Chromosome	485169	-	phnX	phosphonoacetaldehyde phosphonohydrolase	Tn5	0.405347	0.678551	0.0547206	0.971771	-4.21557	0.390008	-2.19734	0.998569	0.376727	0.687862	3725	2222	1581	3179	1673	12	259	2	54	1173	1182	1449
Chromosome	486571	-	apbA	2-dehydropantoate 2-reductase	Mu	-0.306199	0.999205	-0.0569626	0.997777	0.678902	0.994286	0.810703	0.99993	0.444188	0.677588	1649	1419	1848	1149	1109	3420	2636	168	728	1386	1523	1615
Chromosome	486676	+	apbA	2-dehydropantoate 2-reductase	Tn5	-0.457367	0.642758	-0.634496	0.564135	1.3998	0.999352	1.5385	0.998569	0.501406	0.509131	4402	1424	1327	1705	853	1250	990	7028	14124	1988	2228	2643
Chromosome	486778	-	apbA	2-dehydropantoate 2-reductase	Mu	-0.648804	0.999205	-0.636473	0.929415	-0.70429	0.994286	-0.307522	0.99993	0.356613	0.759763	1248	600	810	845	563	3	1	541	1083	1767	2186	1567
Chromosome	487473	+	yajQ	conserved hypothetical protein	Mu	-0.0606298	0.999205	-0.362027	0.980486	0.493013	0.994286	0.735512	0.99993	1.28698	0.119115	1453	1288	1201	1429	828	462	847	1868	2338	2126	6530	2903
Chromosome	488413	+	yajR	hpothetical major facilitator family transport protein	Tn5	-0.289869	0.78572	-0.769629	0.447437	1.48969	0.999352	1.14573	0.998569	-0.896758	0.250674	3660	1417	867	1553	780	5946	8647	496	156	1616	829	538
Chromosome	488646	-	yajR	hpothetical major facilitator family transport protein	Tn5	-0.613423	0.536641	-0.654618	0.600447	-0.21875	0.999352	-0.360698	0.998569	-0.545793	0.465303	4823	1698	1659	1229	602	1588	2444	11	257	3652	1759	2362
Chromosome	489082	+	yajR	hpothetical major facilitator family transport protein	Tn5	0.0255917	0.986342	-0.187908	0.907241	1.99358	0.999352	2.05913	0.998569	-0.912628	0.19077	2029	1024	668	1114	794	2786	3653	3131	6583	2048	950	786
Chromosome	489815	-	SL1344_0431	hypothetical exported protein	Tn5	0.121159	0.920646	0.202507	0.884286	1.50273	0.999352	1.64124	0.998569	0.0495452	0.973333	3894	1379	1380	3199	2509	1793	2187	5946	11786	2575	2914	1571
Chromosome	489997	-	SL1344_0431	hypothetical exported protein	Mu	0.320474	0.999205	0.452246	0.963148	2.01974	0.989996	1.55869	0.99993	-0.138888	0.924401	951	1251	1361	1158	1223	302	557	6624	4103	1227	1178	604
Chromosome	490381	+	SL1344_0431	hypothetical exported protein	Mu	0.244616	0.999205	0.240201	0.988369	-1.21405		-0.849962	0.99993	-0.517006	0.646099	694	801	835	856	766	157	53	18	243	1274	804	577
Chromosome	491103	-	SL1344_0431	hypothetical exported protein	Tn5	0.734713	0.425816	0.918478	0.269359	1.39433	0.999352	1.80398	0.998569	0.294945	0.74431	2720	2779	2282	2313	2362	2161	7442	2467	3279	3703	3127	4677
Chromosome	491342	-	89bp upstream of SL1344_0431	hypothetical exported protein	Mu	0.249058	0.999205	0.167856	0.988369	-0.225489	0.994286	-0.0943143	0.99993	-0.363924	0.766226	1603	1834	1773	1979	1672	1197	625	224	992	3850	3022	1687
Chromosome	491495	-	SL1344_0432	conserved hypothetical protein	Tn5	0.369135	0.722619	0.20016	0.879844	-0.203586	0.999352	-0.262754	0.998569	0.130821	0.900801	4343	1920	1713	4357	2583	173	1475	1735	1285	3549	3648	2934
Chromosome	491521	-	SL1344_0432	conserved hypothetical protein	Tn5	-0.262095	0.798622	0.0250091	0.989046	1.34724	0.999352	1.42055	0.998569	-0.660836	0.510452	5377	2028	2179	2475	2416	1300	6287	8370	8637	1467	423	1061
Chromosome	491843	+	SL1344_0432	conserved hypothetical protein	Tn5	0.754703	0.434873	1.10043	0.190173	0.918932	0.999352	1.83961	0.998569	-0.153359	0.900456	2159	1481	1570	2821	2818	1283	2796	1132	6297	1360	1188	848
Chromosome	492619	-	SL1344_0432	conserved hypothetical protein	Tn5	0.164565	0.883994	-0.184716	0.894651	-0.536814	0.999352	0.300307	0.998569	0.332033	0.69434	3914	1868	1263	2808	1587	185	70	1031	4338	2522	2620	2821
Chromosome	495050	-	cyoB	cytochrome o ubiquinol oxidase subunit I	Mu	-1.80805	0.0128099	-1.86681	0.0370585	0.0365605	0.998456	-0.776588	0.99993	-2.03511	0.00213299	1423	329	284	325	252	164	145	1303	625	2274	276	473
Chromosome	495051	-	cyoB	cytochrome o ubiquinol oxidase subunit I	Tn5	-1.92424	0.00439545	-2.21778	0.00503025	-0.0847786	0.999352	-0.688662	0.998569	-1.25788	0.0314486	3347	300	137	346	298	187	93	1449	1303	3098	870	1177
Chromosome	497165	+	cyoA	cytochrome o ubiquinol oxidase subunit II	Tn5	-0.548524	0.633103	-0.751261	0.541984	1.42431	0.999352	0.510595	0.998569	-1.91691	0.000214368	1848	407	460	776	345	2456	2043	700	368	3133	692	561
Chromosome	497374	+	cyoA	cytochrome o ubiquinol oxidase subunit II	Mu	-2.09757	0.00758715	-2.33513	0.00205917	-4.38607	0.194048	-2.56263	0.99993	-1.82719	0.00928855	1937	171	183	465	317	17	109	5	30	2431	624	319
Chromosome	498122	-	ampG	muropeptide MFS transporter protein	Tn5	0.254845	0.817529	0.0660358	0.968964	0.679006	0.999352	1.15334	0.998569	-0.145318	0.881985	2334	1440	1170	1536	868	1167	2038	907	3353	3493	2619	2676
Chromosome	500509	+	bolA	BolA protein	Mu	-0.428652	0.999205	-0.373981	0.974166	0.0539748	0.997634	-0.22749	0.99993	0.783739	0.386801	2540	2184	1727	1437	1842	104	283	2534	2183	2103	3864	2349
Chromosome	500548	+	bolA	BolA protein	Mu	0.364101	0.999205	0.294161	0.981953	0.958184	0.989996	1.37849	0.99993	-0.351605	0.763514	2052	3478	2280	1954	2580	4633	3548	826	3462	2557	1820	1341
Chromosome	500804	+	bolA	BolA protein	Mu	0.503853	0.999205	0.866763	0.645892	1.29421	0.989996	0.734066	0.99993	0.0358952	0.984992	1589	1950	2106	2638	3870	4771	2629	966	382	1815	1089	1915
Chromosome	501419	-	tig	trigger factor	Mu	-1.03239	0.488256	-1.41403	0.261281	-1.7514	0.989996	-1.40943	0.99993	-0.894176	0.298064	1410	709	282	520	501	216	215	5	0	1872	809	716
Chromosome	502536	-	87bp upstream of tig	trigger factor	Mu	0.165743	0.999205	0.0453632	0.999305	-0.248128	0.994286	-0.405959	0.99993	0.442069	0.674088	1274	1051	509	1771	2001	450	707	591	109	2833	2936	3453
Chromosome	503448	+	129bp upstream of clpP	ATP-dependent clp protease proteolytic subunit	Tn5	-2.41193	6.38126e-05	-2.85181	0.000159087	0.0014869	0.999859	-0.916047	0.998569	-2.26774	0.00023169	4055	229	69	296	226	1425	1069	353	265	1791	327	187
Chromosome	508320	+	cypD	peptidyl-prolyl cis-trans isomerase D	Tn5	-0.245557	0.817529	-0.364899	0.776191	-1.69211	0.999352	-1.71707	0.998569	0.675719	0.277576	4969	1676	1129	2570	2042	116	508	367	272	4275	5366	6504
Chromosome	511199	-	ybaX	conserved hypothetical protein	Mu	-0.649582	0.999205	0.832643	0.804813	1.30281	0.989996	1.50714	0.99993			792	575	903	347	2121	75	262	2928	3710
Chromosome	511622	+	ybaX	conserved hypothetical protein	Tn5	-0.133812	0.918707	0.563566	0.620076	2.38991	0.999352	2.37581	0.998569	-1.39803	0.0279218	1903	616	1042	1164	1482	2	70	18406	18737	2602	936	574
Chromosome	513516	+	ybaE	hypothetical solute-binding protein	Tn5	0.376722	0.714776	0.148484	0.921425	-1.08361	0.999352	-0.0187628	0.999824	-0.242163	0.802934	2903	2274	1472	1773	1242	2	25	452	2355	2555	1649	1958
Chromosome	513748	-	cof	conserved hypothetical protein	Mu	0.196638	0.999205	-0.0824646	0.995125	-0.0227198	0.998505	0.288436	0.99993	-0.408014	0.709241	1496	2154	1476	1318	1156	1125	1774	458	101	3874	2697	1894
Chromosome	514317	+	cof	conserved hypothetical protein	Tn5	0.465863	0.64853	0.437848	0.727577	-0.340857	0.999352	-1.73536	0.998569	-0.279895	0.767057	2525	1421	1032	2500	2031	4	4	940	277	2409	1461	1846
Chromosome	517207	+	mdlA	hypothetical ABC transporter ATP-binding membrane protein	Mu	-0.188692	0.999205	-0.809535	0.910848	-0.261445	0.994286	-0.273366	0.99993	0.0321993	0.984992	551	708	255	234	218	428	340	0	40	1236	860	1182
Chromosome	517761	-	mdlA	hypothetical ABC transporter ATP-binding membrane protein	Mu	0.187179	0.999205	-0.125493	0.994002	-0.912372	0.991612	-0.0818603	0.99993	-0.084351	0.955038	947	1567	794	649	811	288	373	99	587	3307	3239	1778
Chromosome	518553	-	mdlB	hypothetical ABC transporter ATP-binding membrane protein	Tn5	0.599839	0.546473	0.98757	0.247696	-0.284593	0.999352	0.0657734	0.999824	0.249035	0.780141	1991	1343	1595	2106	2049	4	71	782	1708	3227	3312	3227
Chromosome	520682	+	amtB	probable ammonium transporter	Mu	-0.104458	0.999205	-0.433021	0.964547	-0.283489	0.994286	0.443502	0.99993	-0.535875	0.60027	1793	2162	1173	1136	1214	444	232	959	3045	2043	1101	1091
Chromosome	521864	-	tesB	acyl-CoA thioesterase II	Tn5	0.32469	0.735792	0.0120382	0.996216	-1.72865	0.999352	-2.69971	0.998569	0.318533	0.722564	4611	2726	1612	3491	2322	1	172	364	91	1775	1844	1952
Chromosome	522387	+	tesB	acyl-CoA thioesterase II	Mu	0.498183	0.999205	0.754078	0.88438	1.56098	0.989996	0.0727497	0.99993	-0.187895	0.885957	1397	2747	4068	1391	970	2499	598	3370	1057	1860	1225	1375
Chromosome	522645	-	17bp upstream of tesB	acyl-CoA thioesterase II	Tn5	0.126643	0.912283	0.505742	0.643982	-1.45541	0.999352	-2.66094	0.998569	1.51993	0.000832589	4315	2620	3181	2271	2114	4	200	481	28	2567	6398	6822
Chromosome	522831	-	203bp upstream of tesB	acyl-CoA thioesterase II	Mu	-0.519542	0.999205	-0.00659193	0.999305	-0.154477	0.995322	-0.678853	0.99993	0.413862	0.714238	1749	1139	1687	1154	1587	333	614	1190	324	2533	2176	3429
Chromosome	523847	-	91bp upstream of ybaZ	hypothetical methylated-DNA methyltransferase	Mu	-0.46039	0.999205	-0.777589	0.866705	-5.10261	0.0956998	-3.96435	0.603983	-3.04114	0.000162554	1361	884	882	973	427	0	1	1	13	2066	29	207
Chromosome	526044	-	rpmE2	hypothetical 50s ribosomal protein L31 (second copy)	Tn5	0.302931	0.765381	0.295937	0.812574	0.67044	0.999352	0.587511	0.998569	-0.578621	0.503266	3625	2001	1880	2836	1937	129	1735	3684	3287	2928	2040	1128
Chromosome	526268	+	22bp upstream of rpmJa	hypothetical 50s ribosomal protein L36 (second copy)	Tn5	0.284042	0.799184	0.07925	0.963459	0.981682	0.999352	1.36032	0.998569	0.315635	0.715308	1973	1160	989	1440	755	65	1609	2887	3973	2394	2407	2699
Chromosome	526644	+	ylaC	hypothetical membrane protein	Tn5	0.13681	0.912541	-0.56493	0.638971	-0.0214605	0.999352	-0.0810826	0.999662	0.436893	0.563689	4611	1537	725	3980	1778	1732	3124	198	236	2777	3087	3384
Chromosome	527173	-	maa	maltose O-acetyltransferase	Mu	0.976531	0.40346	0.751739	0.735533	1.61864	0.989996	0.747509	0.99993	-0.116355	0.932168	1579	2853	2181	3703	3197	1470	312	5510	3476	2046	1920	1107
Chromosome	527517	+	77bp upstream of maa	maltose O-acetyltransferase	Tn5	0.900589	0.316406	0.717548	0.447437	2.06975	0.999352	2.00704	0.998569	0.811655	0.207544	3293	3903	2727	3112	2057	1144	1770	10826	15130	1493	2154	2452
Chromosome	527584	+	144bp upstream of maa	maltose O-acetyltransferase	Tn5	-0.0873052	0.944926	0.00126929	0.999375	0.908291	0.999352	0.956892	0.998569	1.0136	0.11244	4521	2799	2587	1399	1099	562	3144	5056	5403	1239	1808	2673
Chromosome	527613	+	173bp upstream of maa	maltose O-acetyltransferase	Mu	0.847205	0.793409	0.362629	0.976458	1.69999	0.989996	1.59488	0.99993	-0.618485	0.518494	1944	2327	2111	5056	2755	4270	2997	4837	5283	3887	1768	2151
Chromosome	527899	-	ybaJ	conserved hypothetical protein	Tn5	0.543067	0.585667	0.275593	0.825074	0.810716	0.999352	1.04253	0.998569	1.54919	0.00202069	5684	2807	2098	6695	3905	2608	5441	3007	5928	1812	3897	5788
Chromosome	527926	+	ybaJ	conserved hypothetical protein	Tn5	0.651073	0.517738	1.10107	0.260529	-3.36359		-0.236245	0.998569	0.825921	0.224271	1675	1193	961	1851	2616	0	3	0	1057	1700	3128	2172
Chromosome	528143	-	ybaJ	conserved hypothetical protein	Tn5	0.463992	0.644821	0.424787	0.729168	-0.893727	0.999352	-0.0355946	0.999824	-0.657338	0.362445	3235	1770	1292	3234	2580	9	92	658	2514	3890	2323	1688
Chromosome	528233	+	ybaJ	conserved hypothetical protein	Tn5	1.1173	0.175534	1.01722	0.211736	2.96138	0.853631	2.62862	0.962361	-0.138655	0.901801	2337	3245	2152	2738	2166	19983	21277	349	953	1804	1426	1316
Chromosome	529183	+	acrB	acriflavin resistance protein B	Tn5	-0.232464	0.819261	-0.0620258	0.967302	1.95232	0.999352	2.00043	0.998569	1.28435	0.0117981	5974	2387	1621	2729	3236	6800	13737	9319	13089	2481	4623	6206
Chromosome	529266	+	acrB	acriflavin resistance protein B	Tn5	-0.317049	0.753761	-0.0675038	0.966976	1.43225	0.999352	1.72437	0.998569	0.260223	0.789391	4888	1657	1119	2268	2860	3879	9727	4473	7731	1558	1479	1717
Chromosome	529715	+	acrB	acriflavin resistance protein B	Mu	-0.628188	0.999205	-0.56674	0.951135	-0.586261	0.994286	-0.61624	0.99993	1.38194	0.0365606	1221	882	723	587	711	404	402	318	286	1339	3065	3101
Chromosome	530049	-	acrB	acriflavin resistance protein B	Mu	0.0638156	0.999205	0.438859	0.957008	2.12025	0.989996	1.48282	0.99993	0.71787	0.420084	1766	1784	2204	1859	2483	7238	3320	4923	3309	2508	3011	3970
Chromosome	530156	+	acrB	acriflavin resistance protein B	Tn5	0.501719	0.617101	0.733627	0.44646	0.26175	0.999352	-0.0444628	0.999824	0.855158	0.148043	2198	1739	1600	1691	1677	122	44	1418	1708	2496	3715	4200
Chromosome	531286	-	acrB	acriflavin resistance protein B	Mu	0.172937	0.999205	-0.329186	0.980486	0.695317	0.994286	1.69109	0.99993	0.511521	0.603223	1830	2679	1143	1499	1507	2156	3021	1485	5450	3125	3968	3466
Chromosome	532507	+	acrA	acriflavin resistance protein A precursor	Mu	-0.171164	0.999205	0.33658	0.980486	1.00197	0.989996	1.57558	0.99993	0.224926	0.858696	2097	1545	2673	2038	2453	2413	3234	2921	5502	1994	1884	1934
Chromosome	532588	-	acrA	acriflavin resistance protein A precursor	Mu	-0.152149	0.999205	-0.190979	0.988369	-0.360192	0.994286	-0.178487	0.99993	-0.04891	0.976031	1849	1871	1149	1384	1842	1018	359	407	1468	2203	1847	1582
Chromosome	533893	+	acrR	potential acrAB operon repressor	Mu	-0.263389	0.999205	-0.582718	0.943158	1.02262	0.989996	1.38443	0.99993	-0.369033	0.741358	1619	1298	639	1295	1242	1857	1240	2372	5036	2655	1717	1523
Chromosome	534114	+	aefA	integral membrane protein AefA	Mu	0.104299	0.999205	0.0422656	0.999305	-1.59474	0.989996	0.241658	0.99993	0.477	0.66249	1543	2061	1991	1270	1007	263	1463	67	447	1507	2096	1419
Chromosome	534167	+	aefA	integral membrane protein AefA	Mu	0.132402	0.999205	0.444066	0.972505	1.1238	0.989996	0.754187	0.99993	-0.0330919	0.984992	893	1272	1399	709	1020	2831	925	196	995	3166	1972	3000
Chromosome	534206	-	aefA	integral membrane protein AefA	Tn5	0.0290453	0.984219	0.0941858	0.949375	-5.05729	0.174082	-2.19762	0.998569	0.52471	0.519435	3784	2051	1558	1921	1864	2	244	0	1	1983	1898	3081
Chromosome	535017	+	aefA	integral membrane protein AefA	Mu	0.28696	0.999205	0.270109	0.988369	2.609	0.933347	2.28693	0.99993	-0.51649	0.631069	1410	1911	1922	1568	1369	16160	7594	1724	2490	3764	1587	2492
Chromosome	536225	+	aefA	integral membrane protein AefA	Mu	0.141168	0.999205	0.387617	0.97915	2.60699	0.894937	2.29802	0.99993	-0.520924	0.673243	1066	1137	1393	1201	1350	8244	3239	3565	4994	896	355	601
Chromosome	536415	+	aefA	integral membrane protein AefA	Mu	0.210361	0.999205	0.609603	0.915336	2.19309	0.989996	1.80423	0.99993	-0.111666	0.933206	1236	1404	1374	1456	2446	3884	2815	5150	3426	3150	2951	1728
Chromosome	536594	-	aefA	integral membrane protein AefA	Mu	0.430873	0.999205	0.560671	0.935137	1.35172	0.989996	1.07253	0.99993	0.170053	0.896156	953	1413	1590	1222	1235	554	503	2890	2492	1894	1776	1704
Chromosome	538790	+	priC	primosomal replication protein N	Mu	0.202784	0.999205	-0.224179	0.988369	-0.847032	0.992016	-1.58215	0.99993	0.322447	0.782069	2146	2849	1837	2118	1545	208	7	752	494	1770	1974	1681
Chromosome	538943	-	priC	primosomal replication protein N	Mu	0.260831	0.999205	0.298539	0.988369	-1.5462	0.989996	-1.02728	0.99993	0.890448	0.292115	974	1035	1290	1305	1049	165	221	3	0	896	1468	1390
Chromosome	539067	-	priC	primosomal replication protein N	Mu	0.105997	0.999205	-0.0086447	0.999305	-2.24653	0.989996	-0.133757	0.99993	-0.377778	0.73355	1812	2216	1495	1677	1896	160	566	42	1237	2555	1658	1439
Chromosome	539281	+	162bp upstream of priC	primosomal replication protein N	Mu	-0.0285579	0.999205	-0.190438	0.988369	1.3183	0.989996	1.18493	0.99993	0.0606437	0.968113	1785	1664	1120	1763	1768	4319	1888	1940	3603	2387	1989	2045
Chromosome	539814	-	apt	adenine phosphoribosyltransferase	Mu	0.130847	0.999205	-0.496087	0.957008	0.591513	0.994286	-0.205419	0.99993	-1.03605	0.302824	1485	1286	906	1918	961	3315	1103	1	19	1597	812	318
Chromosome	540294	+	13bp upstream of apt	adenine phosphoribosyltransferase	Mu	0.216493	0.999205	0.399514	0.980486	1.22428	0.989996	1.19045	0.99993	-0.130344	0.919754	1372	2208	2661	1055	943	1007	1360	3278	2994	2887	2032	2188
Chromosome	542526	+	ybaB	conserved hypothetical protein	Mu	-0.380315	0.999205	-0.906973	0.754087	0.971022	0.989996	0.987451	0.99993	-1.76868	0.0770083	1256	1024	403	816	686	3047	1927	440	1185	414	100	47
Chromosome	544085	+	htpG	heat shock protein HtpG	Mu	-0.198255	0.999205	-0.444665	0.96246	-2.15078	0.989996	-1.19642	0.99993	0.302244	0.790668	1707	1101	1201	1735	1044	75	70	124	546	3343	3526	3259
Chromosome	544451	-	htpG	heat shock protein HtpG	Tn5	-0.487381	0.616538	-0.718314	0.504477	-0.132199	0.999352	1.0052	0.998569	0.25077	0.780774	5074	1787	1524	1704	798	581	7787	1704	2063	2852	2967	2820
Chromosome	545166	+	htpG	heat shock protein HtpG	Mu	0.301364	0.999205	-0.210532	0.988369	-1.12595	0.989996	-0.0650408	0.99993	-0.486421	0.657006	1372	1046	1142	2334	1034	69	333	358	1157	2056	1353	936
Chromosome	547975	-	aes	acetyl esterase	Mu	0.174235	0.999205	-0.157719	0.988369	0.442071	0.994286	0.25981	0.99993	-0.344446	0.760683	2989	2167	2739	4463	2234	982	114	3524	4577	3329	1927	2208
Chromosome	548105	+	aes	acetyl esterase	Tn5	0.890495	0.378174	1.23152	0.133375	1.82065	0.999352	2.55307	0.919421	-0.264392	0.786722	1762	1212	1421	2839	2575	1152	8874	3715	4556	1858	1262	1312
Chromosome	549066	-	gsk	inosine-guanosine kinase	Tn5	0.60523	0.533485	0.320436	0.793128	1.11583	0.999352	1.42092	0.998569	0.727205	0.256303	4480	2473	1901	5374	2969	1523	3162	4742	9697	2142	3172	3008
Chromosome	549433	+	gsk	inosine-guanosine kinase	Tn5	0.289224	0.786088	-0.0990099	0.953704	0.656969	0.999352	0.621024	0.998569	0.189738	0.853222	3232	1638	770	2662	1786	2477	4026	140	538	2677	2098	3123
Chromosome	550251	+	ybaL	hypothetical transport protein	Mu	0.454866	0.999205	0.349958	0.980486	-0.637715	0.994286	0.0971997	0.99993	1.84172	0.00284702	1540	1534	1421	2748	2428	512	883	371	912	2585	10911	6302
Chromosome	550912	-	ybaL	hypothetical transport protein	Mu	-0.335239	0.999205	-0.0459696	0.999188	-0.369587	0.994286	0.869464	0.99993	1.07953	0.185906	1687	1476	1384	1097	1680	875	2541	405	1125	638	1206	1154
Chromosome	551499	+	ybaL	hypothetical transport protein	Mu	0.0854294	0.999205	0.54087	0.955107	1.64618	0.989996	1.20139	0.99993	0.891394	0.298219	936	935	944	1029	1827	58	40	5117	3847	3577	4357	7050
Chromosome	552049	+	fsr	fosmidomycin resistance protein	Tn5	0.287294	0.786088	0.495719	0.692762	0.278364	0.999352	0.256978	0.998569	0.0389019	0.978909	2849	1790	2282	1932	1207	423	767	1490	2211	3706	4065	2340
Chromosome	552117	+	fsr	fosmidomycin resistance protein	Mu	0.573023	0.999205	0.742397	0.804813	0.603546	0.994286	0.104341	0.99993	0.197516	0.874711	1036	1480	1515	1696	2025	1387	973	593	133	2816	2771	2511
Chromosome	553075	-	126bp upstream of fsr	fosmidomycin resistance protein	Tn5	-0.255433	0.817529	-0.212934	0.882284	0.94199	0.999352	0.806981	0.998569	0.115268	0.915631	3098	1156	1142	1438	1036	3784	5829	1	4	2327	2155	2120
Chromosome	553710	+	ushA	UDP-sugar hydrolase	Tn5	-0.377321	0.707223	-0.0858686	0.954896	-0.852976	0.999352	-2.93783	0.965654	0.838938	0.148048	4298	1480	1415	1784	1979	692	142	2	4	3117	4753	4992
Chromosome	554275	+	ushA	UDP-sugar hydrolase	Tn5	0.796645	0.373804	0.877945	0.288533	1.66583	0.999352	1.75235	0.998569	-0.592116	0.423243	3151	3142	2316	3039	2915	3303	7540	3378	4211	3351	2040	1591
Chromosome	554669	-	ushA	UDP-sugar hydrolase	Mu	0.177026	0.999205	0.400597	0.974166	0.904017	0.989996	-0.104663	0.99993	0.49506	0.638726	1168	1458	1604	1192	1426	182	198	2638	1044	2502	2452	3431
Chromosome	554892	-	ybaK	conserved hypothetical protein	Tn5	-0.572827	0.565679	-0.356235	0.767448	0.838932	0.999352	-0.156967	0.998569	0.199804	0.84391	5255	1921	1618	1386	1718	2798	2971	2441	635	1865	1770	1882
Chromosome	556512	+	SL1344_0490	probable secreted protein	Mu	0.0901971	0.999205	-0.328661	0.980486	0.80676	0.991612	0.898573	0.99993	0.123792	0.924284	1971	2572	1357	1631	1503	969	428	3201	4930	3199	3312	2372
Chromosome	556559	-	SL1344_0490	probable secreted protein	Mu	-0.0402995	0.999205	-0.30109	0.988369	-0.60252	0.994286	0.508617	0.99993	-0.606714	0.569332	1503	1723	971	1168	1248	123	483	699	2315	3247	2156	1130
Chromosome	556595	-	SL1344_0490	probable secreted protein	Tn5	0.26054	0.799253	0.364903	0.752484	2.25552	0.999352	1.83051	0.998569	0.365505	0.697321	4161	2302	2200	3038	2424	7568	6498	6868	10052	2764	2201	3968
Chromosome	556844	-	SL1344_0490	probable secreted protein	Tn5	0.262804	0.819661	0.750901	0.474669	0.444597	0.999352	-0.276577	0.998569	0.235356	0.830052	1622	919	1381	1193	1085	1113	913	8	15	1548	1198	1935
Chromosome	556988	-	SL1344_0490	probable secreted protein	Tn5	0.00153408	0.997849	0.00751977	0.998644	0.8256	0.999352	0.8238	0.998569	0.626321	0.344065	3253	1637	1264	1716	1484	45	19	4094	6384	3561	4207	5344
Chromosome	557112	-	SL1344_0490	probable secreted protein	Tn5	0.809325	0.375015	0.99767	0.215828	1.08156	0.999352	0.330131	0.998569	-0.47514	0.567592	2583	2663	2325	2482	2364	1335	1646	2092	1181	2022	1113	1282
Chromosome	557401	+	122bp upstream of SL1344_0490	probable secreted protein	Tn5	-0.479517	0.635612	-0.580034	0.599606	0.510027	0.999352	-0.0835401	0.998569	0.0979066	0.952376	4195	1112	1237	1835	955	633	1057	2870	2124	335	306	306
Chromosome	557484	-	copA	copper-transporting ATPase	Tn5	-0.497113	0.651241	-0.898743	0.34444	-0.59486	0.999352	0.176906	0.998569	-0.710606	0.306873	5027	2215	1180	1039	854	922	4304	354	369	3038	1320	1708
Chromosome	558097	+	copA	copper-transporting ATPase	Mu	-0.355855	0.999205	0.0297416	0.999305	0.8518	0.994286	0.657393	0.99993	0.101783	0.938516	1674	1100	1368	1376	1863	4909	3171	3	3	1426	1250	1238
Chromosome	559148	+	copA	copper-transporting ATPase	Mu	0.366625	0.999205	0.773893	0.733564	1.7476	0.989996	1.8645	0.99993	0.226066	0.882186	1122	1943	1946	1052	1953	1834	1469	3768	5067	1647	2296	900
Chromosome	559564	+	copA	copper-transporting ATPase	Mu	0.296251	0.999205	0.323476	0.984529	-0.774946	0.994286	-2.83907		0.036345	0.983742	1078	1610	1394	1091	1241	329	1	191	34	1678	1189	1592
Chromosome	561699	-	ybbK	hypothetical membrane protein	Mu	-0.137893	0.999205	0.0827855	0.995125	1.179	0.989996	1.1301	0.99993	0.842489	0.290082	1287	1516	1663	787	924	1283	260	2589	4217	3659	5601	5557
Chromosome	562458	+	ybbL	hypothetical ABC transporter ATP-binding protein	Mu	-0.0359905	0.999205	0.00927727	0.999305	-0.207328	0.994286	0.0758745	0.99993	1.14619	0.128321	1906	1998	1386	1663	2236	1708	1927	3	3	1615	3631	2627
Chromosome	562842	-	ybbM	hypothetical membrane protein	Tn5	0.170042	0.883994	-0.152238	0.921425	-2.66338	0.999352	-4.06568	0.482578	-0.165467	0.867839	2664	1545	932	1614	1046	33	10	28	12	3116	2218	2438
Chromosome	563182	-	ybbM	hypothetical membrane protein	Tn5	0.175506	0.872492	0.0055156	0.99865	-0.71871	0.999352	0.577474	0.998569	-0.0545764	0.968892	3912	2202	1970	2455	1268	736	5731	4	3	2046	2030	1268
Chromosome	564283	-	ybbN	thioredoxin-like protein	Tn5	0.802072	0.407497	1.80906	0.00958067	1.4792	0.999352	2.45863	0.954193	0.0976285	0.938978	1724	1298	1827	2280	4505	1622	7655	1627	4467	3354	3928	2129
Chromosome	564618	+	ybbO	hypothetical oxidoreductase	Mu	0.359365	0.999205	-0.138153	0.993615	-1.84784	0.989996	-2.39029	0.99993	0.261039	0.832138	1586	1987	1144	2121	1531	49	2	187	126	2388	2763	1950
Chromosome	565820	-	tesA	acyl-coA thioesterase I	Tn5	0.0591338	0.963062	0.0139889	0.995982	-0.869653	0.999352	0.395827	0.998569	0.244567	0.821044	4029	2713	1903	1550	1473	650	4796	8	7	1287	1072	1548
Chromosome	566838	+	ybbP	hypothetical membrane protein	Tn5	-0.489514	0.602591	-0.59178	0.571543	-0.344118	0.999352	-0.526177	0.998569	0.39421	0.631648	5983	1976	1817	2175	1287	347	1194	1930	1846	2181	2290	2643
Chromosome	567505	-	ybbP	hypothetical membrane protein	Mu	-0.224364	0.999205	0.245197	0.988369	0.0248299	0.998505	1.47463	0.99993	0.131477	0.919754	1288	1408	1804	742	1149	360	666	980	5082	2791	2798	2187
Chromosome	567877	-	ybbP	hypothetical membrane protein	Mu	-0.134212	0.999205	0.484227	0.95107	1.51089	0.989996	0.994463	0.99993	0.659788	0.542208	2201	1913	3584	1985	2456	2033	1235	6663	4807	2458	2079	4549
Chromosome	568289	-	ybbP	hypothetical membrane protein	Mu	0.15883	0.999205	0.331027	0.987001	-0.169182	0.995322	0.569795	0.99993	0.504328	0.668084	739	1163	1002	525	833	582	710	99	644	872	768	1314
Chromosome	568402	-	ybbP	hypothetical membrane protein	Mu	0.495266	0.999205	0.391448	0.974166	-3.03021	0.920151	-1.63196	0.99993	0.497396	0.633269	1539	1725	1625	2690	2335	16	19	46	309	1647	2150	1738
Chromosome	570459	+	116bp upstream of SL1344_0502	outer membrane protein	Mu	0.0933459	0.999205	0.222209	0.988369	1.26724	0.989996	0.738539	0.99993	0.975013	0.222102	2254	2320	2567	2434	2474	6627	3230	1244	1053	1501	2413	2667
Chromosome	571758	-	sfbB	ABC transporter ATP-binding protein	Mu	-0.294278	0.999205	0.324315	0.980486	2.17768	0.989996	1.42283	0.99993	0.853481	0.350613	1693	1163	2395	1465	1719	3217	1801	8936	4716	1480	1695	2917
Chromosome	572905	+	sfbC	ABC transporter integral membrane protein	Tn5	0.334456	0.729738	0.038498	0.982481	1.74742	0.999352	1.6554	0.998569	0.346853	0.726358	4261	2703	1769	3063	1908	5853	9966	3460	4505	941	1030	1033
Chromosome	573652	-	ybbB	hypothetical ATP-binding protein	Mu	0.244582	0.999205	0.639394	0.866705	-2.06682	0.989996	-1.01019	0.99993	0.611831	0.518767	1437	1835	2140	1591	2330	146	10	31	580	1841	2505	2227
Chromosome	574541	+	ybbS	hypothetical lysR-family transcriptional regulator	Mu	0.525673	0.999205	0.665293	0.866705	1.47935	0.989996	1.41999	0.99993	0.986247	0.213614	1042	1782	1839	1329	1502	1798	1703	2355	2219	1466	2412	2592
Chromosome	577088	+	gcl	glyoxylate carboligase	Mu	0.16056	0.999205	0.191971	0.988369	0.0421004	0.998071	-1.01073	0.99993	-0.277134	0.847719	1215	1617	1810	1117	866	1263	241	145	214	1876	1715	728
Chromosome	578364	-	gcl	glyoxylate carboligase	Mu	0.504832	0.999205	0.558139	0.935137	-0.115962	0.995322	-0.841617	0.99993	-0.159186	0.905988	1194	1973	2200	1524	1325	867	280	292	258	2829	1716	2322
Chromosome	578424	+	gcl	glyoxylate carboligase	Tn5	0.0763816	0.946887	0.088204	0.952348	-0.194798	0.999352	0.658428	0.998569	-0.324209	0.729474	3996	2084	1583	2303	2021	236	1240	1512	4734	1898	1188	1328
Chromosome	578927	+	gip	hydroxypyruvate isomerase	Tn5	-0.117416	0.915059	-0.0612503	0.966976	0.555865	0.999352	1.10826	0.998569	0.654564	0.405537	6128	2980	2827	2726	2001	690	2013	4710	11599	1260	2041	1427
Chromosome	578978	-	gip	hydroxypyruvate isomerase	Tn5	0.114868	0.923089	-0.0333005	0.986171	1.38192	0.999352	0.60795	0.998569	0.541984	0.454531	4866	1790	1488	3878	2540	6672	6167	898	567	2696	2939	3870
Chromosome	579830	+	garRa	2-hydroxy-3-oxopropionate reductase	Mu	0.126259	0.999205	-0.304101	0.981722	0.380158	0.994286	1.05121	0.99993	-0.0664666	0.966906	2318	2814	1781	2235	1654	472	582	2831	6562	1535	1413	946
Chromosome	579997	-	garRa	2-hydroxy-3-oxopropionate reductase	Tn5	1.16117	0.315906	-0.318431	0.806444	1.35475	0.999352	0.86023	0.998569	1.54314	0.00153569	5310	14726	1253	2007	2265	5277	5782	2852	3263	1426	3358	4188
Chromosome	580019	+	garRa	2-hydroxy-3-oxopropionate reductase	Tn5	0.1281	0.912283	0.563198	0.572588	1.46657	0.999352	1.52975	0.998569	-0.292229	0.786935	4685	1960	3445	3511	2564	4521	5349	3558	9067	1822	1539	910
Chromosome	580460	+	garRa	2-hydroxy-3-oxopropionate reductase	Tn5	-0.540774	0.628576	-0.563087	0.687455	1.54016	0.999352	0.915033	0.998569	0.0462494	0.973333	2952	1190	1071	642	410	4264	5198	1136	353	1679	1492	1439
Chromosome	580643	-	SL1344_0513	probable metabolite transport protein	Tn5	0.198274	0.850573	0.283376	0.816888	1.51973	0.999352	1.37133	0.998569	0.722915	0.269157	4774	2800	2558	2971	2397	550	2979	10293	10179	2166	2749	3505
Chromosome	581018	-	SL1344_0513	probable metabolite transport protein	Tn5	-0.0141252	0.989432	0.00326828	0.99865	0.0235831	0.999352	-0.834004	0.998569	0.237161	0.817533	5469	2724	2502	2841	2050	1123	428	1593	1656	2109	2461	1774
Chromosome	581706	-	SL1344_0513	probable metabolite transport protein	Mu	0.180481	0.999205	1.22979	0.206322	1.08842	0.989996	0.562715	0.99993	-0.00173851	0.99853	1094	1650	2009	873	3498	2003	527	1173	1580	3155	2829	2263
Chromosome	582630	-	allP	hypothetical allantoin permease	Tn5	0.690233	0.497446	0.620991	0.588888	0.790015	0.999352	1.59917	0.998569	0.412309	0.624005	1980	2195	1666	1426	1034	87	3143	2324	3567	2439	3196	2380
Chromosome	583589	+	allB	allantoinase	Tn5	0.48349	0.649589	0.623253	0.572588	-3.50391		-3.51009		0.195659	0.835443	1655	1001	1013	1624	1286	1	6	3	6	4051	3606	4300
Chromosome	583613	-	allB	allantoinase	Tn5	0.995102	0.326451	0.725781	0.534173	2.35612	0.999352	2.0612	0.998569	-0.319483	0.788403	969	936	639	1486	861	79	1246	6122	4199	763	416	591
Chromosome	583992	+	allB	allantoinase	Mu	0.0263771	0.999205	0.134486	0.993615	0.126378	0.995322	-0.430585	0.99993	0.0174407	0.990281	1420	2234	1731	697	1243	1843	787	3	98	2411	2398	1555
Chromosome	583996	-	allB	allantoinase	Mu	0.383138	0.999205	0.42532	0.960906	0.400609	0.994286	0.631896	0.99993	0.331169	0.773515	2003	2536	2313	2738	2946	1840	1776	1223	1934	2915	2738	3306
Chromosome	584338	+	allB	allantoinase	Tn5	-0.286602	0.787425	-0.859317	0.359315	0.380138	0.999352	0.756823	0.998569	-1.22564	0.0448578	5497	1636	862	2925	1507	2002	7396	1624	1212	2475	912	749
Chromosome	584929	-	ybbY	hypothetical permease protein	Mu	0.427512	0.999205	-0.571332	0.929415	1.86595	0.989996	1.10121	0.99993	0.121181	0.929799	1808	1776	1102	3137	1048	7816	2837	2604	2022	3088	1947	3511
Chromosome	585482	-	ybbY	hypothetical permease protein	Tn5	0.504358	0.60812	0.196856	0.884286	-1.78612	0.999352	0.379438	0.998569	-0.647397	0.478214	3369	1934	1570	3439	1723	27	1323	239	2568	1275	794	507
Chromosome	586169	+	5bp upstream of ybbY	hypothetical permease protein	Mu	-0.15892	0.999205	0.215989	0.988369	-2.28835	0.989996	-0.286893	0.99993	0.26936	0.815822	1650	1424	1214	1442	2501	113	1069	58	126	3167	3279	2992
Chromosome	586719	-	glxK	glycerate kinase	Mu	0.266957	0.999205	-0.0672759	0.995125	-1.24056	0.989996	-1.37021	0.99993	0.543287	0.586077	1474	2112	1242	1485	1388	5	6	355	391	2143	2367	2856
Chromosome	587255	-	glxK	glycerate kinase	Tn5	-0.463174	0.646072	-0.531481	0.679659	0.784419	0.999352	0.265169	0.998569	0.111927	0.917939	5973	2429	2244	1691	894	3153	4097	2465	1945	2488	2329	2229
Chromosome	589260	+	allC	allantoate amidohydrolase	Tn5	-0.0934677	0.936413	0.0372672	0.983926	1.24996	0.999352	0.0270681	0.999824	0.634543	0.341943	5038	2714	2403	2024	1898	1358	434	6821	3859	2440	3099	3482
Chromosome	589648	+	allD	ureidoglycolate dehydrogenase	Tn5	0.433902	0.692488	1.01857	0.313144	-0.266984	0.999352	0.151757	0.998569	-0.0243703	0.988551	1741	929	923	1740	2558	507	1390	0	216	2183	1092	2550
Chromosome	589685	-	allD	ureidoglycolate dehydrogenase	Tn5	0.856467	0.387254	0.821125	0.423144	0.60115	0.999352	0.552639	0.998569	0.692392	0.277173	2241	2956	2299	1747	1276	1703	2785	55	246	3001	3787	4663
Chromosome	589762	+	allD	ureidoglycolate dehydrogenase	Tn5	-0.0237668	0.986342	-0.203475	0.879986	-1.8794	0.999352	-2.48051	0.998569	-0.071111	0.951389	4005	1663	1320	2433	1548	163	189	0	78	2641	2348	1869
Chromosome	589780	-	allD	ureidoglycolate dehydrogenase	Tn5	0.261188	0.799706	0.276071	0.822273	-0.187606	0.999352	-1.12625	0.998569	0.821626	0.192153	4211	2707	2263	2638	2085	1043	405	564	777	2427	3184	4361
Chromosome	589780	+	allD	ureidoglycolate dehydrogenase	Tn5	0.634725	0.558038	0.581876	0.629364	-1.31277	0.999352	-2.60833		0.360877	0.768721	1704	1957	1344	1048	918	22	18	160	36	3346	5804	1628
Chromosome	590052	-	allD	ureidoglycolate dehydrogenase	Mu	0.325401	0.999205	0.268912	0.988369	2.31449	0.989996	1.57259	0.99993	0.106844	0.941886	1145	1812	1819	1130	871	5097	2837	4329	1820	1957	1035	2388
Chromosome	590103	-	allD	ureidoglycolate dehydrogenase	Mu	-0.0304323	0.999205	-0.00562823	0.999305	-1.31477	0.989996	-1.11765	0.99993	0.494751	0.647581	1578	1500	586	1528	2386	406	429	4	46	1687	1636	2336
Chromosome	590167	+	allD	ureidoglycolate dehydrogenase	Mu	0.587496	0.999205	0.694742	0.866705	1.58935	0.989996	1.16786	0.99993	0.860919	0.310586	989	1638	1931	1445	1331	185	319	4583	3210	1467	1965	2600
Chromosome	590292	+	allD	ureidoglycolate dehydrogenase	Mu	-0.00388369	0.999205	-0.328167	0.980486	1.59654	0.989996	1.18458	0.99993	-0.615636	0.531929	1893	997	1574	2629	1162	6727	3860	1948	1455	2842	1222	1640
Chromosome	590540	-	23bp upstream of allD	ureidoglycolate dehydrogenase	Tn5	-0.462619	0.62477	-0.619924	0.597613	-0.905152	0.999352	-1.05061	0.998569	0.538663	0.519206	6699	2454	2307	2262	987	352	88	1124	1945	1532	2323	1539
Chromosome	591250	+	fdrA	FdrA protein	Tn5	0.0518492	0.966061	-0.0936488	0.949605	0.064632	0.999352	0.249556	0.998569	0.547076	0.474259	4326	1648	1427	3107	1967	1427	1225	645	3226	1462	1751	1959
Chromosome	591744	-	fdrA	FdrA protein	Mu	-0.123224	0.999205	-0.483388	0.97655	-0.199051	0.994286	0.0456935	0.99993	0.218403	0.869072	888	571	308	986	776	355	13	403	1140	1333	1155	1386
Chromosome	592739	+	ylbE	conserved hypothetical protein	Tn5	-0.0174053	0.989085	0.211699	0.868913	0.349996	0.999352	0.822751	0.998569	0.190899	0.855092	4856	2388	2532	2544	2229	496	451	3048	8283	1945	1549	2249
Chromosome	593167	+	ylbE	conserved hypothetical protein	Mu	-0.224212	0.999205	-0.239233	0.988369	2.51443	0.933347	1.81129	0.99993	0.613933	0.518767	1436	868	1302	1461	918	3862	1488	10098	6561	1572	1962	2084
Chromosome	593431	+	ylbE	conserved hypothetical protein	Mu	-0.171994	0.999205	-0.408972	0.976458	-0.617007	0.994286	-0.431091	0.99993	-0.779573	0.436788	1521	783	1153	1765	897	654	25	250	1175	2011	1162	611
Chromosome	594141	+	ylbF	conserved hypothetical protein	Tn5	0.536635	0.554404	0.451222	0.67027	0.815691	0.999352	1.27286	0.998569	-0.510491	0.5461	4360	3078	2603	3887	2555	1598	2220	2906	8926	1695	1017	930
Chromosome	594549	-	ylbF	conserved hypothetical protein	Mu	0.470584	0.999205	0.667824	0.88438	2.19838	0.989996	1.79421	0.99993	0.16112	0.903391	1445	2535	3161	1609	1507	4486	1704	6041	6131	2702	2768	2168
Chromosome	594737	-	arcC	carbamate kinase	Tn5	0.845662	0.390353	0.762724	0.444863	2.07685	0.999352	2.12564	0.998569	-0.446541	0.604252	2064	2669	1764	1631	1377	142	1656	8977	10149	2102	1380	1155
Chromosome	598519	-	69bp upstream of ppiB	peptidyl-prolyl cis-trans isomerase B	Mu	-1.42932	0.150149	-1.11507	0.6242	1.3569	0.989996	0.629678	0.99993	-2.46264	0.000144593	1059	301	465	343	274	20	162	4491	2193	2379	376	178
Chromosome	600161	+	SL1344_0531	hypothetical exported outer membrane protein	Mu	-0.091603	0.999205	-0.264052	0.988369	1.39856	0.989996	1.24086	0.99993	-0.712058	0.413737	1729	1329	1642	1810	977	2770	1760	3483	3883	4148	2003	1904
Chromosome	600732	-	SL1344_0531	hypothetical exported outer membrane protein	Tn5	-0.781854	0.42897	-0.893042	0.309582	1.57793	0.999352	1.39414	0.998569	-0.791151	0.290175	5789	1902	1241	1090	1160	5506	10637	5563	4918	4179	1328	2576
Chromosome	603205	+	149bp upstream of folD	FolD bifunctional protein [includes: methylenetetrahydrofolate dehydrogenase; methenyltetrahydrofolate cyclohydrolase]	Tn5	-0.242587	0.817529	-0.311501	0.816888	-0.419897	0.999352	0.384454	0.998569	0.376003	0.673725	5517	2475	2215	2150	1327	1333	5948	275	287	2130	2740	2003
Chromosome	603249	-	193bp upstream of folD	FolD bifunctional protein [includes: methylenetetrahydrofolate dehydrogenase; methenyltetrahydrofolate cyclohydrolase]	Tn5	-0.313205	0.765381	-0.130127	0.926991	0.597412	0.999352	0.553186	0.998569	-0.587279	0.486744	3647	1271	1318	1650	1441	4	2	3836	5591	1511	891	741
Chromosome	605066	+	fimC	fimbrial chaperone protein	Tn5	-0.151127	0.891492	-0.196542	0.884286	-1.92624	0.999352	-0.831067	0.998569	0.422338	0.589682	5275	1968	1523	2898	2309	283	1530	9	401	2812	3502	2970
Chromosome	606331	+	fimD	outer membrane usher protein FimD precursor	Mu	-0.0437713	0.999205	-0.420017	0.974867	-2.97456	0.941469	-1.85053	0.99993	-1.21399	0.105446	1428	1577	809	1157	1099	49	100	14	125	2318	742	739
Chromosome	606419	+	fimD	outer membrane usher protein FimD precursor	Mu	-0.165198	0.999205	0.147983	0.991438	0.595571	0.994286	0.520736	0.99993	0.590723	0.546344	1718	1121	1716	1807	1920	1758	889	1363	2194	1190	1563	1453
Chromosome	606472	+	fimD	outer membrane usher protein FimD precursor	Tn5	-0.57449	0.559235	-0.256051	0.826882	0.13279	0.999352	1.36695	0.998569	-0.355306	0.700371	7386	2812	2153	1819	2967	2958	6540	687	13087	2938	2237	1550
Chromosome	608075	-	fimD	outer membrane usher protein FimD precursor	Tn5	0.080276	0.943346	0.109423	0.940472	0.330461	0.999352	0.0843645	0.999662	0.559099	0.511928	4430	2468	2143	2385	1870	385	39	2820	3993	1489	1401	2452
Chromosome	608219	-	fimH	FimH protein precursor	Mu	-0.543466	0.999205	-0.150162	0.993615	-0.558028	0.994286	0.238606	0.99993	0.971011	0.293359	1072	611	839	745	944	34	528	545	962	1782	1964	4166
Chromosome	608678	-	fimH	FimH protein precursor	Mu	0.295815	0.999205	0.154226	0.993028	1.86798	0.989996	1.36783	0.99993	0.305194	0.811748	1368	1537	1090	1834	1836	550	67	7605	6378	1887	1386	2462
Chromosome	609255	+	fimF	hypothetical fimbrial protein in fimZ 5' region	Mu	-0.358024	0.999205	-0.339102	0.980486	0.773097	0.994286	0.311223	0.99993	1.37195	0.0453283	2255	2007	1349	1384	1900	382	176	4275	3500	873	2022	1987
Chromosome	609284	-	fimF	hypothetical fimbrial protein in fimZ 5' region	Tn5	-0.0321589	0.980989	-0.45876	0.692762	-0.873681	0.999352	-0.689069	0.998569	0.304737	0.73425	4872	2086	1099	2851	1782	146	1847	955	112	1894	1978	2029
Chromosome	609598	+	fimF	hypothetical fimbrial protein in fimZ 5' region	Tn5	-1.12731	0.202074	-1.24503	0.108129	0.374186	0.999352	0.582211	0.998569	-0.408137	0.638892	6013	1382	962	994	929	2598	3308	1219	4832	3260	1626	2446
Chromosome	609669	-	fimF	hypothetical fimbrial protein in fimZ 5' region	Tn5	0.0945782	0.934925	-0.198776	0.887697	-0.551266	0.999352	0.171224	0.998569	0.0809572	0.946922	3486	1776	1002	2122	1519	792	3184	10	64	2695	1933	2915
Chromosome	609890	-	fimZ	probable transcriptional regulator (FimXZ protein)	Tn5	0.509928	0.619574	0.600338	0.588888	-0.948087	0.999352	-1.80476		0.399621	0.64323	1754	1266	1028	1528	1365	7	10	294	149	8005	11312	6788
Chromosome	609954	+	fimZ	probable transcriptional regulator (FimXZ protein)	Tn5	0.902413	0.344629	0.872518	0.332091	0.189243	0.999352	1.29902	0.998569	1.28079	0.0100802	2074	2622	1703	1880	1742	786	4829	342	703	2993	7053	5887
Chromosome	610066	+	fimZ	probable transcriptional regulator (FimXZ protein)	Mu	0.00713103	0.999205	0.504623	0.950258	1.2112	0.989996	1.156	0.99993	1.73894	0.0513753	2544	3416	4644	1700	2474	3620	2256	4110	5400	1913	2411	10621
Chromosome	610163	-	fimZ	probable transcriptional regulator (FimXZ protein)	Tn5	-0.571812	0.546473	-0.576498	0.633209	0.49118	0.999352	0.599723	0.998569	-0.0152605	0.99357	6672	2359	2377	1898	1024	2579	6110	2291	2911	2147	2173	1393
Chromosome	610233	-	fimZ	probable transcriptional regulator (FimXZ protein)	Tn5	-0.422746	0.668813	-0.10022	0.946623	-0.342246	0.999352	0.148861	0.998569	1.44169	0.00486479	5524	1610	1589	2475	2753	1078	3314	792	1738	1196	2646	3242
Chromosome	610235	-	fimZ	probable transcriptional regulator (FimXZ protein)	Tn5	-0.204958	0.852197	-0.199502	0.884286	-0.0126025	0.999352	0.0135535	0.999824	-0.0093925	0.995037	3895	1446	1212	1976	1595	1387	2563	286	564	1934	1851	1380
Chromosome	610249	+	fimZ	probable transcriptional regulator (FimXZ protein)	Tn5	-0.412127	0.694733	-0.566305	0.633209	-2.64803	0.999352	-5.09964	0.111025	0.206414	0.851545	3886	1030	687	1858	1414	29	9	96	6	1629	1922	1277
Chromosome	610252	-	fimZ	probable transcriptional regulator (FimXZ protein)	Tn5	-0.832074	0.378848	-0.787992	0.356777	-0.171388	0.999352	0.697476	0.998569	-0.380253	0.765575	7733	2353	1682	1570	1849	2571	4926	220	6556	513	351	286
Chromosome	611153	-	fimY	fimbriae Y protein	Mu	0.382398	0.999205	-0.00142781	0.999428	1.28995	0.989996	0.699839	0.99993	-0.0286549	0.984992	1467	1459	1330	2395	1429	1821	2031	3020	721	2276	1493	2095
Chromosome	611344	-	fimY	fimbriae Y protein	Mu	0.20141	0.999205	0.00229038	0.999305	0.597441	0.994286	0.766146	0.99993	0.83523	0.311306	1583	1529	1494	2085	1491	16	205	2920	3742	1694	2740	2419
Chromosome	611403	-	fimY	fimbriae Y protein	Tn5	0.696619	0.470443	1.14148	0.155608	0.788109	0.999352	0.11619	0.998569	0.473921	0.668621	2215	1534	1740	2633	2872	3	54	2939	2033	1309	2293	882
Chromosome	612207	-	fimW	fimbriae w protein	Tn5	0.406773	0.709411	0.714552	0.420881	2.16628	0.999352	2.04467	0.998569	0.196097	0.851905	4592	1822	2635	5130	4123	7123	16749	7702	5191	1797	1973	1529
Chromosome	613378	-	SL1344_0546	transposase (pseudogene)	Mu	0.013163	0.999205	-0.38265	0.980486	1.61228	0.989996	1.4007	0.99993	0.327985	0.773624	1356	1666	941	1058	926	6085	2492	723	2326	2557	2781	2514
Chromosome	613509	+	SL1344_0546	transposase (pseudogene)	Tn5	0.896921	0.340252	0.71637	0.510601	-1.08058	0.999352	-0.949974	0.998569	-0.704984	0.305173	2147	2581	2065	2042	1093	165	366	142	274	3837	1609	2237
Chromosome	613802	+	250bp upstream of SL1344_0546	transposase (pseudogene)	Tn5	-0.0255738	0.986132	-0.061411	0.969612	1.15489	0.999352	1.69444	0.998569	-0.0692986	0.95313	4399	2597	2150	1762	1295	839	4155	5907	11769	2156	1527	1935
Chromosome	614171	-	619bp upstream of SL1344_0546	transposase (pseudogene)	Tn5	0.0693313	0.951626	0.24204	0.838032	-1.14069	0.999352	-1.43571	0.998569	0.847601	0.190052	5105	2647	2384	2922	2780	3	243	816	837	2981	3662	5823
Chromosome	615013	+	SL1344_0547	hypothetical membrane protein	Tn5	0.677037	0.482846	0.954539	0.246924	2.09396	0.999352	1.24098	0.998569	0.166445	0.877668	2593	1706	2053	3093	2528	1943	899	6968	5846	1532	1255	1681
Chromosome	615040	+	SL1344_0547	hypothetical membrane protein	Mu	0.0566641	0.999205	0.0641934	0.995125	-0.231822	0.994286	-1.28277	0.99993	0.227977	0.853511	2281	1581	2744	3035	1764	1258	330	715	418	4490	4840	3785
Chromosome	615044	-	SL1344_0547	hypothetical membrane protein	Tn5	-0.564921	0.537357	-0.781996	0.426137	-0.317199	0.999352	-1.08824	0.998569	-0.114124	0.928695	6837	2239	1886	2207	1138	1535	1281	787	771	2218	1242	2209
Chromosome	616156	-	gtrBa	bactoprenol glucosyl transferase	Tn5	-0.387501	0.718727	-0.895241	0.407725	-1.19051	0.999352	-2.13535	0.998569	1.54765	0.00691128	2406	812	463	975	498	6	111	323	76	903	1798	3128
Chromosome	616542	-	gtrBa	bactoprenol glucosyl transferase	Mu	-0.256932	0.999205	-0.276576	0.988369	0.987067	0.989996	-0.374091	0.99993	-0.27168	0.827575	1220	1007	483	955	1330	121	15	3115	992	1825	1058	1332
Chromosome	616760	-	gtrBa	bactoprenol glucosyl transferase	Mu	-0.418271	0.999205	0.0276704	0.999305	0.270152	0.994286	0.760889	0.99993	0.588167	0.529338	2319	1447	2231	1828	2229	572	747	2422	4623	2840	3573	3580
Chromosome	616774	-	gtrBa	bactoprenol glucosyl transferase	Tn5	-0.358501	0.714776	-0.621738	0.557457	1.12484	0.999352	0.750237	0.998569	0.0054929	0.996475	5805	2338	1788	2097	1131	684	2608	8172	6600	2177	1862	1825
Chromosome	616929	+	gtrAa	bactoprenol-linked glucose translocase	Tn5	-0.877396	0.372511	-0.801619	0.353837	1.78415	0.999352	1.63862	0.998569	-0.110893	0.935393	7112	2163	1499	1247	1713	8133	10948	8019	12519	1028	871	720
Chromosome	617025	-	gtrAa	bactoprenol-linked glucose translocase	Mu	0.231848	0.999205	0.498764	0.955107	0.825053	0.994286	0.69189	0.99993	0.420967	0.682919	1007	1543	1488	872	1346	2687	1901	29	30	3377	3892	3605
Chromosome	617026	+	gtrAa	bactoprenol-linked glucose translocase	Mu	0.464864	0.999205	0.716566	0.904178	-0.498001	0.994286	-0.616984	0.99993	-0.838534	0.313164	1372	2997	3724	1041	1028	414	522	469	234	3439	1381	1554
Chromosome	617459	+	249bp upstream of gtrAa	bactoprenol-linked glucose translocase	Tn5	0.561505	0.573174	1.34589	0.0743389	0.201323	0.999352	0.712935	0.998569	0.375505	0.639516	2793	1658	2202	3038	4715	996	4191	551	201	3993	3881	5025
Chromosome	617667	+	457bp upstream of gtrAa	bactoprenol-linked glucose translocase	Tn5	0.788394	0.387584	1.42112	0.0270306	3.53086	0.335916	3.73025	0.211107	0.314705	0.709977	2690	2103	3319	3276	3400	12426	19366	17485	36202	2809	3025	2951
Chromosome	617809	-	599bp upstream of gtrAa	bactoprenol-linked glucose translocase	Tn5	0.59515	0.513979	-0.0316703	0.987199	-0.071608	0.999352	-0.0333521	0.999824	-0.500006	0.503266	3973	3368	1095	3232	2213	1528	2997	3	10	4263	2713	2247
Chromosome	617878	-	668bp upstream of gtrAa	bactoprenol-linked glucose translocase	Tn5	0.193709	0.854977	0.210629	0.866476	-0.895856	0.999352	-0.24884	0.998569	0.860642	0.205508	4948	3035	2305	2902	2575	800	2728	25	367	2292	2703	4701
Chromosome	617894	+	684bp upstream of gtrAa	bactoprenol-linked glucose translocase	Tn5	-0.892863	0.358216	-0.58072	0.560479	-1.50092	0.999352	-0.112896	0.998569	0.130865	0.898523	6391	1868	1351	1176	2094	513	4370	1	132	4654	4724	3907
Chromosome	618209	-	SL1344_0550	Two component regulator sensor kinase (fragment)	Tn5	0.721642	0.466904	0.793323	0.450826	1.40398	0.999352	1.69614	0.998569	0.905809	0.137166	2511	2876	2623	1805	1294	3666	5554	464	3485	2091	2966	3952
Chromosome	618961	-	ykgD	hypothetical araC-family transcriptional regulator	Tn5	0.355175	0.714776	0.589108	0.565096	0.962577	0.999352	1.79307	0.998569	-0.268286	0.800089	3832	2560	2970	2706	2056	2108	9457	2258	5203	1710	1366	983
Chromosome	620598	+	ykgC	probable pyridine nucleotide-disulfide oxidoreductase	Tn5	0.469234	0.646942	0.274117	0.835712	-2.61813	0.999352	-0.476372	0.998569	-0.217548	0.84153	3015	1565	1130	3158	2063	58	1398	5	6	2130	1200	1864
Chromosome	620633	+	ykgC	probable pyridine nucleotide-disulfide oxidoreductase	Mu	0.430271	0.999205	0.83749	0.783385	0.679464	0.994286	0.643599	0.99993	0.693774	0.44269	553	864	933	684	1170	335	456	789	700	1496	1941	2151
Chromosome	620985	-	ykgC	probable pyridine nucleotide-disulfide oxidoreductase	Tn5	-0.374946	0.692488	-0.75075	0.41451	-1.37469	0.999352	-2.83546	0.924808	-0.166597	0.880318	7412	2815	1921	2819	1504	329	329	705	84	1360	962	1064
Chromosome	621676	+	ykgB	hypothetical membrane protein	Tn5	-0.0709541	0.953355	0.0117021	0.996216	0.960861	0.999352	0.734348	0.998569	0.579939	0.453351	4113	2145	1520	1815	1977	1095	2005	3993	4472	1301	1504	1889
Chromosome	621886	-	ykgB	hypothetical membrane protein	Tn5	0.422995	0.672979	0.716101	0.468299	2.20686	0.999352	1.96549	0.998569	-0.0575943	0.96125	3020	1814	2624	2647	1767	814	804	12241	15018	3064	2781	2160
Chromosome	623232	-	SL1344_0555	conserved hypothetical protein	Mu	-0.0706835	0.999205	-0.173607	0.988369	0.0549559	0.997634	-0.0862375	0.99993	-0.87016	0.31672	1955	2537	1833	1166	1368	310	15	1749	2199	2679	925	1291
Chromosome	623517	+	156bp upstream of SL1344_0555	conserved hypothetical protein	Mu	0.095929	0.999205	-0.150377	0.993615	0.31461	0.994286	0.835482	0.99993	0.346723	0.75372	1830	2008	1025	1872	2031	20	17	2479	5273	2724	2904	2814
Chromosome	623648	+	287bp upstream of SL1344_0555	conserved hypothetical protein	Tn5	0.104688	0.931827	0.184844	0.88695	3.08609	0.624109	2.77354	0.7644	0.551878	0.422505	5006	1822	2013	3960	2867	26802	30360	9123	13740	3569	4050	5008
Chromosome	623780	+	pheP	phenylalanine-specific permease	Tn5	0.163497	0.879521	-0.21833	0.863789	0.21844	0.999352	0.967045	0.998569	0.447422	0.746621	5202	2615	1679	3558	2012	2399	9354	353	668	225	208	348
Chromosome	624218	+	pheP	phenylalanine-specific permease	Mu	0.163697	0.999205	0.259225	0.988369	0.16376	0.995322	0.875517	0.99993	-0.493058	0.641148	1445	2101	1633	1177	1709	1622	2660	250	463	2108	1278	1060
Chromosome	624276	+	pheP	phenylalanine-specific permease	Mu	0.259136	0.999205	0.0967634	0.99448	-2.61915	0.989996	-3.31189	0.935652	0.467122	0.659534	2150	2590	2261	2566	2102	59	26	107	64	1537	1605	1935
Chromosome	624472	-	pheP	phenylalanine-specific permease	Mu	-0.12226	0.999205	0.0480918	0.999305	-1.02703	0.989996	-3.43038		0.119721	0.924401	1045	1143	775	741	1277	349	5	4	0	3288	2967	2845
Chromosome	624805	+	pheP	phenylalanine-specific permease	Tn5	-0.602014	0.540405	-0.90889	0.269359	-0.801458	0.999352	-1.39177	0.998569	-0.825441	0.19077	7405	2786	1440	1737	1638	729	1190	997	475	3604	1620	1682
Chromosome	625973	-	ybdG	hypothetical membrane protein	Tn5	-0.137404	0.906571	0.0778429	0.959311	-0.189777	0.999352	0.372494	0.998569	-0.282865	0.783118	4491	1487	1537	2727	2513	468	1413	1451	3740	3676	3186	1799
Chromosome	626066	+	ybdG	hypothetical membrane protein	Tn5	0.286802	0.78224	0.244123	0.845647	-0.279243	0.999352	-0.48882	0.998569	-0.375004	0.662898	3603	1884	1687	2879	1972	157	697	1300	1161	3023	2088	1767
Chromosome	626075	+	ybdG	hypothetical membrane protein	Mu	0.739335	0.856137	0.345876	0.980486	1.80771	0.989996	1.30703	0.99993	0.573988	0.558488	1661	2261	1827	3495	2283	589	22	8716	7708	2722	3987	2828
Chromosome	626505	+	252bp upstream of ybdG	hypothetical membrane protein	Tn5	0.319273	0.780338	0.355594	0.77725	0.633703	0.999352	0.899664	0.998569	-0.231671	0.808647	5982	2022	2151	6429	4615	1869	3720	3337	6981	3820	3000	2418
Chromosome	627246	-	apeE	outer membrane esterase	Mu	0.0558825	0.999205	0.173303	0.988369	2.13629	0.989996	1.52283	0.99993	0.316063	0.806135	1018	1065	1194	1028	1013	485	688	7556	4033	1070	812	1392
Chromosome	627728	+	apeE	outer membrane esterase	Mu	0.210993	0.999205	0.458542	0.955107	2.16028	0.989996	1.93894	0.99993	1.50389	0.0317957	1736	1910	2408	2097	2267	9934	4291	3111	5283	802	2520	1615
Chromosome	628671	+	20bp upstream of apeE	outer membrane esterase	Tn5	-0.889545	0.346097	-0.384265	0.779427	-4.96733	0.163417	-4.41292	0.270959	0.290174	0.763661	4222	916	782	1173	1871	3	28	7	8	1397	1508	1418
Chromosome	629078	-	SL1344_0559	sigma 54-associated DNA-binding protein	Mu	0.220089	0.999205	0.322616	0.987003	-3.00113		1.15779	0.99993	0.502705	0.651257	937	1183	1387	1016	913	2	186	19	3255	1951	2977	1680
Chromosome	629339	-	SL1344_0559	sigma 54-associated DNA-binding protein	Mu	0.409983	0.999205	0.234176	0.988369	1.06127	0.989996	-0.437299	0.99993	0.125925	0.931988	1132	1576	1573	1490	1004	95	22	3177	848	2408	1281	2994
Chromosome	629654	-	SL1344_0559	sigma 54-associated DNA-binding protein	Mu	-0.0624041	0.999205	-0.233543	0.988369	-0.827746	0.994286	-2.11942	0.99993	1.8784	0.00572071	1277	1043	961	1332	1026	0	0	435	94	1354	6615	2948
Chromosome	630095	-	SL1344_0559	sigma 54-associated DNA-binding protein	Tn5	0.710587	0.494973	0.699168	0.53861	2.16417	0.999352	1.80186	0.998569	-0.301082	0.739386	2223	2739	2191	1410	1038	7183	8525	491	854	2467	1594	1737
Chromosome	630144	+	SL1344_0559	sigma 54-associated DNA-binding protein	Tn5	-0.302251	0.769795	0.0150443	0.995899	0.981676	0.999352	1.43773	0.998569	0.924294	0.112595	5206	1605	1267	2650	3263	3707	9717	2038	4841	1990	3346	3294
Chromosome	630327	+	SL1344_0559	sigma 54-associated DNA-binding protein	Mu	0.542318	0.999205	0.543697	0.955107	1.09355	0.989996	0.527898	0.99993	-1.01809	0.222226	1510	3152	3306	1491	1157	1457	906	2725	1792	1865	707	674
Chromosome	630518	-	SL1344_0559	sigma 54-associated DNA-binding protein	Mu	0.262077	0.999205	0.693923	0.843996	1.31193	0.989996	1.34403	0.99993	0.0624149	0.971139	1088	1525	1778	1122	1780	2199	1528	1607	2352	2003	1241	2143
Chromosome	630567	+	SL1344_0559	sigma 54-associated DNA-binding protein	Mu	0.53568	0.999205	0.538958	0.955107	1.525	0.989996	1.59031	0.99993	0.0978806	0.939617	710	1327	1182	839	911	3600	2698	130	360	1560	1211	1500
Chromosome	631346	-	SL1344_0559	sigma 54-associated DNA-binding protein	Tn5	-0.769735	0.437851	-0.865781	0.39836	0.372934	0.999352	0.0127659	0.999824	0.556948	0.43768	4506	1433	1153	930	685	3	5	3714	3816	2068	2424	2853
Chromosome	631763	+	SL1344_0560	similar to a hypothetical phospohtase isomerase	Tn5	-0.612039	0.566495	-0.453702	0.664011	-1.09625	0.999352	-1.46981	0.998569	-0.382756	0.630044	7170	2909	2086	1298	2142	810	807	348	724	4783	2814	3282
Chromosome	631795	+	SL1344_0560	similar to a hypothetical phospohtase isomerase	Mu	0.224138	0.999205	0.362544	0.977806	0.223619	0.994286	0.358875	0.99993	0.599871	0.531357	1796	2170	2509	2032	1981	1403	475	942	2447	2186	2489	3073
Chromosome	631986	+	SL1344_0560	similar to a hypothetical phospohtase isomerase	Tn5	0.284155	0.77599	0.525854	0.576999	-0.50394	0.999352	0.807822	0.998569	0.00779043	0.995384	5445	2847	3206	4306	3625	492	4691	1225	4205	3147	2715	2623
Chromosome	632013	-	SL1344_0560	similar to a hypothetical phospohtase isomerase	Tn5	0.418917	0.699359	0.937306	0.288533	2.73207	0.813967	2.60302	0.916551	-0.0363288	0.97956	2834	1272	1744	3042	3316	7673	18399	7541	4339	1150	1081	801
Chromosome	632694	+	33bp upstream of SL1344_0560	similar to a hypothetical phospohtase isomerase	Tn5	-0.03787	0.978433	-0.282145	0.834305	-0.245811	0.999352	0.205873	0.998569	0.204476	0.831028	2884	1408	900	1468	1032	910	2795	14	15	3382	2956	3693
Chromosome	632815	-	SL1344_0561	Putative GTP Binding protein	Tn5	0.207429	0.849682	0.102416	0.946623	0.158318	0.999352	0.192583	0.998569	-0.216237	0.822079	3211	1916	1452	2004	1456	959	2451	787	601	3140	2304	2209
Chromosome	632972	-	SL1344_0561	Putative GTP Binding protein	Tn5	0.199161	0.885786	-0.100722	0.960544	1.32649	0.999352	1.03565	0.998569	0.605103	0.422749	1003	366	279	926	501	1808	2351	20	49	1235	1680	1592
Chromosome	633700	-	SL1344_0561	Putative GTP Binding protein	Mu	0.227799	0.999205	0.350203	0.984529	-1.47467	0.989996	-0.420559	0.99993	-0.331143	0.792573	1242	1104	844	1788	2314	245	227	2	718	1114	794	600
Chromosome	634157	-	manZ	mannose specific permease	Mu	0.248149	0.999205	0.50322	0.955107	0.0948894	0.995322	0.0298948	0.99993	0.617982	0.512397	972	1301	1340	1035	1409	3	48	1060	1179	1918	2568	2382
Chromosome	636263	-	SL1344_0565	hypothetical protein	Mu	-0.0041005	0.999205	-0.0988895	0.995125	0.307314	0.994286	0.153872	0.99993	0.904535	0.279536	1505	1932	1247	1061	1371	1918	828	312	1045	1016	1613	1657
Chromosome	636588	+	nfnB	oxygen-insensitive NAD(P)H nitroreductase	Tn5	-0.0550682	0.963062	-0.00799035	0.998465	-0.645393	0.999352	0.552083	0.998569	0.0701244	0.955245	3453	1480	1330	1947	1551	701	3674	5	876	1950	2070	1385
Chromosome	637069	-	nfnB	oxygen-insensitive NAD(P)H nitroreductase	Mu	-0.531768	0.999205	-0.132843	0.99448	0.360593	0.994286	0.954052	0.99993	0.458944	0.675953	829	695	1024	372	353	1323	1125	43	979	2957	4222	2581
Chromosome	637293	-	ybdF	conserved hypothetical protein	Tn5	-0.0912485	0.935891	-0.0909538	0.950282	0.686109	0.999352	0.441893	0.998569	-0.168781	0.87571	4809	2087	1652	2537	2122	826	2068	3875	3746	1529	1081	1194
Chromosome	637323	-	ybdF	conserved hypothetical protein	Tn5	-0.717915	0.456656	-1.09621	0.179223	-0.691851	0.999352	-0.027616	0.999824	0.280922	0.756267	5735	1120	996	2200	1038	543	3238	942	1224	2095	2214	2137
Chromosome	637823	+	ramR	Regulation of MDR efflux	Mu	-0.432789	0.999205	-0.309535	0.988369	1.27041	0.989996	0.509771	0.99993	-1.68023	0.118069	1036	1064	1235	389	201	1745	681	1724	1154	606	184	42
Chromosome	638217	+	2bp upstream of ramR	Regulation of MDR efflux	Mu	-0.119778	0.999205	0.622	0.920787	2.06627	0.989996	1.47097	0.99993	-0.492784	0.675898	847	1016	1652	519	1010	5100	1121	1160	2400	1120	754	480
Chromosome	638803	+	ramA	transcriptional activator RamA	Mu	-0.248208	0.999205	-0.209369	0.988369	1.55772	0.989996	0.741496	0.99993	0.143722	0.916646	1551	882	1221	1581	1247	2981	1141	3500	2175	1138	975	1075
Chromosome	639011	+	ybdJ	hypothetical membrane protein	Mu	0.35203	0.999205	0.582307	0.915336	0.0117289	0.999093	0.876023	0.99993	0.294918	0.801109	1162	1753	1681	1278	1797	459	1899	753	678	2201	2463	1988
Chromosome	639467	-	ybdK	conserved hypothetical protein	Mu	-0.0818119	0.999205	0.176852	0.988369	-0.526555	0.994286	-0.912474	0.99993	0.754551	0.383709	1571	1113	1734	1749	1667	20	67	863	688	1553	2121	2326
Chromosome	640815	+	entD	enterobactin synthetase component D	Mu	-0.0660765	0.999205	-0.144288	0.992088	-1.65595	0.989996	-0.690974	0.99993	-0.128242	0.922947	2357	2808	2213	1652	1744	327	118	192	1362	2255	1462	1835
Chromosome	641598	-	fepA	ferrienterobactin receptor precursor	Mu	0.406589	0.999205	0.0824747	0.995125	-0.611155	0.994286	0.404691	0.99993	-0.264738	0.828222	1807	2979	1692	1939	1940	341	557	692	2480	2074	1331	1405
Chromosome	642038	-	fepA	ferrienterobactin receptor precursor	Mu	0.00302114	0.999205	-0.150743	0.993615	0.893691	0.991043	1.59728	0.99993	-0.292365	0.801518	1096	1323	1172	860	639	3033	3537	59	961	2768	1893	1688
Chromosome	644104	+	fes	enterochelin esterase	Mu	0.201115	0.999205	0.390758	0.980486	-0.807883	0.994286	-1.15036	0.99993	-0.434809	0.708496	1016	1521	1764	857	880	129	28	314	308	1232	613	806
Chromosome	644724	-	20bp upstream of fes	enterochelin esterase	Mu	0.258323	0.999205	-0.000681388	0.999812	-4.20335		-3.54686		-0.756226	0.409055	1128	1100	1277	1596	841	2	11	5	2	2682	1432	999
Chromosome	645358	-	entF	enterobactin synthetase component F	Mu	0.21921	0.999205	0.352585	0.980486	0.0406154	0.998308	0.363878	0.99993	0.00795506	0.994883	1031	1155	1315	1248	1267	12	3	1046	1911	1831	1258	1711
Chromosome	646474	+	entF	enterobactin synthetase component F	Mu	-0.103538	0.999205	-0.152102	0.993615	-1.34059	0.989996	-0.878869	0.99993	-0.112786	0.932107	1267	717	995	1530	1113	287	373	1	145	1289	980	929
Chromosome	647551	+	entF	enterobactin synthetase component F	Tn5	-0.773279	0.425816	-0.277324	0.824094	-0.839002	0.999352	-1.27996	0.998569	0.212749	0.855092	5972	1932	1550	1209	2533	414	1278	956	36	2687	1626	3747
Chromosome	648560	+	entF	enterobactin synthetase component F	Mu	0.254005	0.999205	0.658678	0.866705	0.699738	0.994286	0.704404	0.99993	0.268257	0.83292	1404	1626	2665	1730	1789	2855	2005	230	636	1782	1413	2115
Chromosome	648711	+	entF	enterobactin synthetase component F	Tn5	-0.290087	0.779982	-0.0749416	0.96253	0.466446	0.999352	0.54414	0.998569	0.219347	0.825191	4356	1653	1249	1896	2245	254	464	3408	5556	1987	1887	2061
Chromosome	649328	-	fepE	responsible for the production of very long (VL) modal length LPS Oag	Tn5	-0.412304	0.678482	-0.450356	0.69018	0.850216	0.999352	0.376657	0.998569	0.787396	0.264721	4683	1501	1298	1969	1465	1948	1010	2964	4432	1584	2857	1947
Chromosome	649329	+	fepE	responsible for the production of very long (VL) modal length LPS Oag	Tn5	0.084364	0.943221	0.152538	0.910816	0.351272	0.999352	-0.174212	0.998569	-0.247621	0.793547	4222	1692	1970	3068	2003	1494	1788	1237	1104	2582	1713	1916
Chromosome	649494	+	fepE	responsible for the production of very long (VL) modal length LPS Oag	Tn5	0.515614	0.602576	0.348275	0.797887	1.21749	0.999352	0.937919	0.998569	-0.0707848	0.951282	2476	2049	1591	1841	1115	2522	3133	925	1524	2435	1897	2003
Chromosome	650005	-	fepE	responsible for the production of very long (VL) modal length LPS Oag	Tn5	-0.424402	0.695792	-0.694259	0.511533	-1.78351	0.999352	-0.436536	0.998569	-1.05225	0.160548	3886	1681	673	1045	1220	221	1065	40	1032	1352	576	439
Chromosome	650005	+	fepE	responsible for the production of very long (VL) modal length LPS Oag	Mu	0.338639	0.999205	0.207639	0.988369	-1.40646	0.989996	-1.13207	0.99993	0.161351	0.900671	1567	2259	1915	1767	1560	116	14	271	562	2628	2403	2391
Chromosome	650145	-	fepE	responsible for the production of very long (VL) modal length LPS Oag	Mu	0.0765914	0.999205	0.291072	0.988369	-0.195646	0.994286	0.500265	0.99993	-0.306248	0.801109	1442	1970	2206	1086	1224	175	523	1013	2120	2014	1092	1475
Chromosome	650201	+	fepE	responsible for the production of very long (VL) modal length LPS Oag	Tn5	-0.385103	0.676872	-0.782235	0.358544	0.830022	0.999352	0.206389	0.998569	0.536983	0.454531	10400	3674	2587	4239	2143	2367	2366	8831	7894	2335	3015	2839
Chromosome	651441	-	fepG	ferric enterobactin transport protein FepG	Mu	-3.88116	1.02057e-08	-3.85234	8.60209e-07	-3.5736		-3.41958		-1.88696	0.0180138	1019	32	27	39	18	8	6	7	10	1470	375	145
Chromosome	651595	+	fepG	ferric enterobactin transport protein FepG	Mu	-3.55848	1.09449e-07	-3.37167	1.64539e-05	-3.64358		-3.7057		-0.814007	0.352546	1073	49	38	54	46	6	3	9	9	2239	891	1048
Chromosome	653129	-	69bp upstream of fepD	ferric enterobactin transport protein FepD	Mu	0.314026	0.999205	-0.0162046	0.999305	-0.323458	0.994286	-0.294865	0.99993	0.792644	0.386801	547	498	547	880	467	370	256	46	141	806	1371	1028
Chromosome	654224	-	ybdA	hypothetical membrane protein p43	Tn5	-0.358542	0.722777	-0.157915	0.910816	0.0496159	0.999352	-0.117843	0.998569	0.834428	0.291762	4654	1921	1886	1611	1527	2023	2723	24	585	1749	1710	3918
Chromosome	656647	-	entC	isochorismate synthase EntC	Mu	-0.0856574	0.999205	0.343578	0.980486	0.400547	0.994286	0.867812	0.99993	-0.278307	0.81699	1503	1767	2285	1032	1435	1627	1427	722	2086	1960	1225	1333
Chromosome	656789	-	entC	isochorismate synthase EntC	Mu	-0.0641029	0.999205	0.33476	0.980486	1.62099	0.989996	1.36711	0.99993	-0.318216	0.790889	1245	929	1270	1374	1804	1870	929	3660	3926	2806	1474	2071
Chromosome	657455	-	entE	2,3-dihydroxybenzoate-AMP ligase	Mu	-0.333849	0.999205	-0.494513	0.957008	-1.15641	0.989996	-0.465852	0.99993	0.167336	0.903391	1509	715	961	1505	939	313	270	197	841	1153	1116	1001
Chromosome	657991	-	entE	2,3-dihydroxybenzoate-AMP ligase	Tn5	0.00406516	0.996736	0.0315191	0.986338	-0.964764	0.999352	-0.392541	0.998569	0.865001	0.230694	4123	1571	1526	2774	2037	1	11	762	2275	1244	1487	2568
Chromosome	658167	+	entE	2,3-dihydroxybenzoate-AMP ligase	Mu	-0.191982	0.999205	0.0219735	0.999305	-2.01169	0.989996	-3.41218	0.94	0.40894	0.704099	1536	1516	1141	1104	1808	152	24	57	16	1921	2032	2197
Chromosome	658337	-	entE	2,3-dihydroxybenzoate-AMP ligase	Mu	-0.379083	0.999205	0.310366	0.982903	0.260658	0.994286	0.254579	0.99993	-0.334568	0.773777	1666	1411	2359	1044	1647	1373	921	883	1369	2389	1411	1577
Chromosome	658469	+	entE	2,3-dihydroxybenzoate-AMP ligase	Mu	0.292067	0.999205	0.572781	0.930582	1.1185	0.989996	1.56246	0.99993	-0.769125	0.512397	1383	1485	1426	1909	2724	2792	2003	1317	3895	641	199	356
Chromosome	659299	+	entB	isochorismatase	Mu	-0.0462959	0.999205	0.0689455	0.996189	1.97884	0.989996	1.19708	0.99993	-0.425033	0.721383	990	1010	1282	873	688	1390	735	4784	2630	1030	522	672
Chromosome	660193	-	ybdB	conserved hypothetical protein	Mu	0.618525	0.999205	0.725669	0.845054	1.41122	0.989996	0.943622	0.99993	-0.015238	0.990575	1361	2852	3043	1560	1555	2134	2034	2893	1191	4781	4048	3586
Chromosome	660307	-	ybdB	conserved hypothetical protein	Tn5	-0.247754	0.817229	-0.211487	0.884286	0.54215	0.999352	0.715264	0.998569	-0.20389	0.850881	4757	1600	1075	2456	2364	3357	7595	72	50	1832	1520	1124
Chromosome	661827	+	cstAa	carbon starvation protein A	Mu	0.0957487	0.999205	-0.0894479	0.995125	2.95097	0.661083	2.56747	0.99993	0.30622	0.798124	976	1023	616	1045	1091	5819	2204	8130	8040	1969	1668	2343
Chromosome	661955	-	cstAa	carbon starvation protein A	Mu	-0.13782	0.999205	0.0391294	0.999305	-1.2555	0.989996	-0.0930212	0.99993	0.254567	0.83292	1648	2017	2035	940	1159	303	876	206	712	2380	2555	2111
Chromosome	662388	+	cstAa	carbon starvation protein A	Mu	0.218339	0.999205	0.298834	0.988369	0.592822	0.994286	-0.328338	0.99993	-0.102365	0.945371	914	959	783	1167	1434	2047	578	2	5	1077	558	1041
Chromosome	663277	-	ybdH	hypothetical oxidoreductase	Mu	0.264843	0.999205	0.207326	0.988369	0.618971	0.994286	0.694035	0.99993	-0.250064	0.869476	2489	2223	3267	3721	2234	1562	1519	2893	3577	909	820	387
Chromosome	663987	+	ybdH	hypothetical oxidoreductase	Mu	0.444907	0.999205	0.350377	0.980486	-0.386674	0.994286	-1.0372	0.99993	0.845794	0.323281	1419	2073	1991	1870	1536	526	287	502	245	934	1533	1348
Chromosome	664638	+	ybdL	hypothetical aminotransferase	Mu	0.393048	0.999205	0.40022	0.97915	-2.61604	0.989996	-0.0625659	0.99993	-0.314986	0.790829	1097	1439	1100	1489	1769	19	103	39	1140	1819	1198	1112
Chromosome	664849	+	ybdL	hypothetical aminotransferase	Mu	0.00776586	0.999205	-0.135495	0.994002	-0.565375	0.994286	-0.481387	0.99993	-0.0440766	0.979671	1696	1720	692	1638	2165	1024	940	42	40	1867	1543	1373
Chromosome	664855	+	ybdL	hypothetical aminotransferase	Mu	0.525269	0.999205	-0.244111	0.988369	1.52468	0.989996	1.12064	0.99993	-0.337103	0.799875	1743	2034	1415	3078	1284	1896	1384	5116	3858	1746	708	1447
Chromosome	664894	+	ybdL	hypothetical aminotransferase	Mu	-0.319415	0.999205	0.0394299	0.999305	-2.64697	0.989996	-1.94517	0.99993	0.339781	0.790889	1824	1203	1748	1571	1794	5	110	97	182	1407	1059	1891
Chromosome	665265	-	ybdL	hypothetical aminotransferase	Mu	0.786245	0.756472	0.876006	0.702175	1.52309	0.989996	1.15304	0.99993	-0.165839	0.906114	1244	2649	3282	1885	1496	5043	3052	689	417	2114	1161	1835
Chromosome	666383	+	ybdN	conserved hypothetical protein	Mu	0.233977	0.999205	0.0293765	0.999305	-1.68279	0.989996	-0.389819	0.99993	0.0183787	0.990027	1097	1239	745	1346	1377	161	622	2	0	3045	2013	2962
Chromosome	666428	-	ybdN	conserved hypothetical protein	Tn5	0.636432	0.552652	0.521682	0.666936	0.346691	0.999352	-0.515595	0.998569	0.156442	0.872956	1932	2222	1396	1175	1041	1117	47	59	872	3279	3098	3110
Chromosome	667712	+	ybdO	hypothetical lysR-family transcriptional regulator	Tn5	-0.273337	0.802966	-0.641068	0.550784	0.604406	0.999352	0.732203	0.998569	0.110395	0.934384	3321	1114	810	1643	855	1983	4818	613	405	1042	855	1060
Chromosome	667887	-	ybdO	hypothetical lysR-family transcriptional regulator	Mu	-0.122143	0.999205	0.0152539	0.999305	0.411443	0.994286	-0.165389	0.99993	1.35795	0.0680812	2261	1965	1548	2075	2771	1837	348	1611	1949	1345	3921	2282
Chromosome	668112	-	ybdO	hypothetical lysR-family transcriptional regulator	Tn5	-0.0136707	0.989779	-0.0781751	0.95906	-1.45243	0.999352	-4.1394	0.379673	0.838904	0.42045	4681	2136	1801	2662	1885	8	5	541	50	249	311	525
Chromosome	668721	+	288bp upstream of ybdO	hypothetical lysR-family transcriptional regulator	Mu	0.204448	0.999205	0.496573	0.955107	-0.758655	0.994286	-1.07004	0.99993	-0.283732	0.837368	1157	1559	1347	1132	1906	539	307	3	5	3577	3240	1402
Chromosome	669363	+	dsbG	thiol:disulfide interchange protein DsbG precursor	Mu	0.450381	0.999205	0.938672	0.633568	-0.0465825	0.998071	0.238509	0.99993	0.435881	0.707483	1018	1664	1376	1207	2761	1052	1252	36	1	1539	2211	1279
Chromosome	670012	+	ahpC	alkyl hydroperoxide reductase c22 protein	Mu	0.499956	0.999205	0.656973	0.905362	0.883139	0.989996	0.931579	0.99993	-0.418281	0.722896	1269	2248	2774	1475	1307	1350	1854	1620	1143	3071	2338	1260
Chromosome	670089	-	ahpC	alkyl hydroperoxide reductase c22 protein	Mu	-0.0941912	0.999205	-0.213524	0.988369	-4.18586	0.318045	-2.57587	0.99993	-0.0597779	0.971139	1301	1221	652	1158	1400	6	2	6	73	1966	1783	1254
Chromosome	671737	-	ahpF	alkyl hydroperoxide reductase F52A protein (subunit F)	Mu	-0.0646129	0.999205	0.0243947	0.999305	1.3112	0.989996	0.998211	0.99993	0.299789	0.797066	1810	1324	2203	2022	1263	1512	2089	4513	2521	2107	2060	2209
Chromosome	672932	+	SL1344_0598	conserved hypothetical protein	Tn5	0.78862	0.383132	0.743383	0.426137	-1.74886	0.999352	-2.66897	0.998569	-0.0471278	0.971649	2836	2385	1695	3225	2604	102	104	103	13	2351	1699	2139
Chromosome	672960	+	SL1344_0598	conserved hypothetical protein	Tn5	-0.680735	0.466904	-0.409817	0.717022	0.455731	0.999352	0.137799	0.998569	0.0281682	0.983748	7733	2586	2686	1905	1966	3042	3163	2370	3918	2123	1999	1652
Chromosome	673037	+	SL1344_0598	conserved hypothetical protein	Tn5	-0.518279	0.591815	-0.918903	0.311079	-0.839237	0.999352	-1.30563	0.998569	1.21892	0.0276315	4902	1437	1040	1894	937	352	721	751	435	1186	2279	2675
Chromosome	674927	-	SL1344_0599	molybdopterin-containing oxidoreductase catalytic subunit	Tn5	-0.505166	0.617459	-0.217374	0.876938	1.03436	0.999352	1.59128	0.998569	0.649078	0.31656	5432	2135	1297	1474	2609	4187	8336	2055	8995	3408	4167	5123
Chromosome	674993	-	SL1344_0599	molybdopterin-containing oxidoreductase catalytic subunit	Mu	0.414169	0.999205	0.473005	0.955107	0.919372	0.989996	0.958005	0.99993	1.99321	0.0121477	1369	1756	2078	1945	1670	3499	3388	234	23	1538	2628	10081
Chromosome	675760	+	SL1344_0600	molybdopterin-containing oxidoreductase iron-sulfur subunit	Mu	0.181341	0.999205	-0.243834	0.988369	-3.30281	0.80669	-0.877216	0.99993	-0.324848	0.785729	1364	1373	1004	1700	1103	32	479	2	16	2250	1627	1211
Chromosome	678343	-	ybdR	hypothetical zinc-dependant alcohol dehydrogenase	Mu	0.168586	0.999205	0.884461	0.643969	0.165715	0.995322	-1.76683	0.99993	0.198732	0.8844	1304	2176	3155	832	1817	1732	147	20	2	2006	2352	1431
Chromosome	678432	-	ybdR	hypothetical zinc-dependant alcohol dehydrogenase	Mu	-0.557986	0.999205	-0.512037	0.968591	1.63249	0.989996	1.06135	0.99993	0.95688	0.290082	833	631	399	418	602	864	596	3009	1951	495	975	710
Chromosome	679452	+	38bp upstream of sRNA10	small RNA; experimentally verified	Mu	-0.415045	0.999205	-0.0216158	0.999305	1.92496	0.989996	1.82397	0.99993	0.494821	0.637709	1911	1189	2029	1511	1502	3070	2878	7823	7239	3393	3275	4698
Chromosome	680272	-	rna	ribonuclease I precursor	Tn5	1.01857	0.240646	0.656204	0.513795	2.68649	0.890869	2.46182	0.9709	-0.727352	0.371869	2613	3417	2066	2745	1571	1982	3101	14409	16443	1462	799	616
Chromosome	680858	+	citT	citrate carrier	Mu	-0.362343	0.999205	-0.0452272	0.999188	-0.230846	0.994286	0.739008	0.99993	0.257792	0.837948	1754	1091	1792	1483	1389	1496	3260	0	105	2324	1870	2691
Chromosome	683237	-	citX	apo-citrate lyase phosphoribosyl-dephospho-coa transferase (ec 2.7.7.61) (holo-acp synthase) (holo-citrate lyase synthase) (apo-acp nucleodityltransferase)	Mu	0.0080231	0.999205	-0.0584308	0.996189	-0.163972	0.995322	-0.0434882	0.99993	0.744557	0.530047	1893	2078	1379	1686	2028	509	289	1149	1870	1274	2895	887
Chromosome	685083	-	citE	citrate lyase beta chain	Mu	0.123255	0.999205	0.120666	0.994002	-0.253702	0.994286	-0.785344	0.99993	0.725585	0.425149	1699	1536	1191	2112	2347	1447	647	5	1	1635	2667	1934
Chromosome	685891	+	citD	citrate lyase acyl carrier protein	Mu	0.492926	0.999205	1.13729	0.251274	1.57643	0.989996	0.630123	0.99993	0.453533	0.701644	1029	2250	2256	846	2486	4928	1266	345	609	2130	3286	1625
Chromosome	686017	+	citD	citrate lyase acyl carrier protein	Mu	0.192849	0.999205	0.228341	0.988369	0.388331	0.994286	0.582579	0.99993	0.528559	0.599095	2273	2893	2386	2316	2726	1260	1437	2069	2748	2919	3105	3926
Chromosome	686046	+	citD	citrate lyase acyl carrier protein	Mu	0.60758	0.999205	0.134401	0.993615	-0.80622	0.994286	-0.23251	0.99993	-0.642235	0.569332	1254	2608	1160	1427	1474	104	480	446	607	3446	2390	979
Chromosome	686195	-	citC	[citrate (pro-3S)-lyase] ligase	Mu	0.0550377	0.999205	-0.23858	0.988369	-0.00304104	0.999093	-0.108679	0.99993	-0.426562	0.701237	1497	1830	1078	1270	1248	3	2	1459	1643	1800	1138	961
Chromosome	686364	+	citC	[citrate (pro-3S)-lyase] ligase	Tn5	-0.431705	0.687664	-0.31005	0.807214	-6.33118	0.0368257	-4.58094	0.267151	-0.301917	0.748317	5033	2210	1787	1302	1494	1	20	1	0	3145	2496	1724
Chromosome	686863	-	citC	[citrate (pro-3S)-lyase] ligase	Tn5	0.0676437	0.955131	0.225314	0.86987	0.0778513	0.999352	-0.665889	0.998569	1.04412	0.0586405	4180	2599	2493	1889	1625	1854	1615	42	82	3462	5320	7333
Chromosome	687514	-	384bp upstream of citC	[citrate (pro-3S)-lyase] ligase	Tn5	0.395639	0.712959	1.22362	0.102085	1.22138	0.999352	1.84115	0.998569	0.948256	0.122234	1983	1061	2104	1859	2210	1212	1388	1813	7416	2089	2906	4248
Chromosome	688134	+	citA	sensor kinase DpiB	Mu	-0.0378383	0.999205	-0.0033194	0.999305	1.11563	0.989996	1.52861	0.99993	-0.272566	0.853569	1899	1728	2365	1889	1189	83	1536	5719	6747	1391	1275	541
Chromosome	688144	-	citA	sensor kinase DpiB	Mu	0.578928	0.999205	0.41552	0.961846	-0.0313086	0.998456	-0.30148	0.99993	1.53182	0.0192694	1586	2168	1929	2686	2213	370	148	1187	1274	1342	4142	2854
Chromosome	689129	+	citA	sensor kinase DpiB	Mu	0.650896	0.979651	0.447612	0.960906	-0.192654	0.994286	0.458386	0.99993	-1.05275	0.278498	1447	3071	2145	1728	1734	337	582	885	1943	1899	937	399
Chromosome	689541	-	citB	transcriptional regulatory protein	Tn5	0.854284	0.358216	0.916649	0.269359	0.80638	0.999352	0.553883	0.998569	-0.214408	0.833126	2714	3152	2259	2450	2370	1359	1645	1368	2012	2538	1564	2096
Chromosome	689978	+	dcuC	C4-dicarboxylate anaerobic carrier	Tn5	-0.876988	0.370081	-0.684348	0.482883	0.119735	0.999352	0.452756	0.998569	-0.830032	0.247034	4930	1395	1027	993	1405	2101	3907	268	1995	3151	1066	1795
Chromosome	690369	-	dcuC	C4-dicarboxylate anaerobic carrier	Tn5	0.797807	0.415206	0.965056	0.251686	0.507339	0.999352	0.787096	0.998569	0.252805	0.788803	2275	2820	2014	1718	2029	1354	2636	279	1129	2198	2409	2058
Chromosome	690374	+	dcuC	C4-dicarboxylate anaerobic carrier	Mu	0.0107479	0.999205	0.15325	0.988369	0.760501	0.994286	0.755981	0.99993	0.412422	0.707483	1789	1795	1945	1753	1853	1567	1015	2123	2951	1396	1443	1642
Chromosome	691095	+	dcuC	C4-dicarboxylate anaerobic carrier	Tn5	0.463216	0.627917	0.0696074	0.963459	-0.735532	0.999352	-1.05871	0.998569	0.117196	0.916602	3339	2157	1329	2909	1637	485	313	242	658	1913	1735	1787
Chromosome	691241	+	109bp upstream of dcuC	C4-dicarboxylate anaerobic carrier	Tn5	-0.422429	0.665756	-0.130776	0.92555	-0.878219	0.999352	-0.885512	0.998569	0.847629	0.201365	5166	1860	1621	1905	2323	718	1626	278	25	1816	3355	2392
Chromosome	695725	-	ybeF	lysR-family transcriptional regulator	Mu	-0.111516	0.999205	-0.239981	0.988369	-0.446037	0.994286	-0.0275611	0.99993	1.37893	0.0359912	1818	2094	1312	1225	1517	700	121	564	2034	1538	3635	3426
Chromosome	695857	-	ybeF	lysR-family transcriptional regulator	Mu	0.0360239	0.999205	0.0348221	0.999305	-0.505959	0.994286	-0.213871	0.99993	1.36558	0.0466517	1539	1472	1561	1631	1416	573	515	431	880	1371	3587	2687
Chromosome	698484	+	dacA	D-alanine carboxypeptidase	Mu	-0.328787	0.999205	-0.709063	0.868771	1.57071	0.989996	1.30941	0.99993	-1.01092	0.303437	1526	1387	705	953	901	5981	3695	1123	1104	2171	1126	451
Chromosome	699681	-	rlpA	rare lipoprotein A precursor	Mu	-0.13702	0.999205	0.0616587	0.996189	0.819116	0.991612	0.5311	0.99993	1.01111	0.205084	1740	2090	1987	1032	1448	691	501	3049	2814	1218	2029	2214
Chromosome	699816	-	rlpA	rare lipoprotein A precursor	Tn5	0.984105	0.321885	1.05837	0.228651	1.2406	0.999352	1.1732	0.998569	0.382082	0.646191	1959	2974	2215	1643	1546	3062	5453	21	9	2081	2292	2368
Chromosome	705198	+	cobD	hypothetical aminotransferase CobD	Tn5	0.00801403	0.993633	0.329002	0.779983	-0.951259	0.999352	-1.96633	0.998569	0.882655	0.146872	6185	3616	3728	2710	2882	895	35	186	710	2762	3744	5236
Chromosome	712554	-	SL1344_0638	hypothetical hydrolase C-terminus	Tn5	0.406746	0.669155	0.228296	0.858399	-0.261113	0.999352	-0.7585	0.998569	-0.776906	0.243203	4733	3423	2537	3323	2160	1107	702	577	1216	3001	1486	1354
Chromosome	713482	+	SL1344_0639	probable permease	Tn5	-0.301704	0.801549	-0.0720656	0.964688	-0.0371711	0.999352	0.0683921	0.999824	-0.774846	0.267728	3392	1738	1567	864	1077	1351	2456	0	406	2221	995	1107
Chromosome	713504	-	SL1344_0639	probable permease	Mu	0.580993	0.999205	0.0126395	0.999305	2.38817	0.989996	1.90272	0.99993	0.265723	0.818622	1763	1914	1660	3494	1692	1209	1288	15824	9796	3571	3705	3346
Chromosome	714061	+	SL1344_0640	hypothetical sigma-54 dependent transcriptional regulator	Tn5	0.371456	0.711605	0.136497	0.926538	1.39367	0.999352	1.06957	0.998569	-0.273175	0.769751	2841	1728	1315	2280	1330	6	30	7169	7125	2380	1554	1727
Chromosome	714095	-	SL1344_0640	hypothetical sigma-54 dependent transcriptional regulator	Mu	0.317853	0.999205	0.449026	0.960906	1.839	0.989996	1.58295	0.99993	-0.380303	0.731366	1199	1450	1863	1564	1371	1712	978	4777	4696	3022	1660	1990
Chromosome	714219	+	SL1344_0640	hypothetical sigma-54 dependent transcriptional regulator	Tn5	-0.345353	0.729738	-0.13791	0.926207	-0.403243	0.999352	0.216311	0.998569	0.927853	0.160404	4596	1719	1218	1852	2294	1234	4543	4	3	1307	2552	1852
Chromosome	714406	-	SL1344_0640	hypothetical sigma-54 dependent transcriptional regulator	Tn5	0.360109	0.714779	0.0336241	0.985879	1.10382	0.999352	0.410404	0.998569	0.865413	0.160404	4000	2981	1588	2502	1860	796	1272	5046	3490	2309	3145	4269
Chromosome	714591	-	SL1344_0640	hypothetical sigma-54 dependent transcriptional regulator	Tn5	-0.558644	0.576755	-0.926522	0.348546	0.241654	0.999352	1.16129	0.998569	0.891393	0.140971	4445	1576	1053	1266	683	771	5154	2040	4738	1858	2777	3293
Chromosome	714634	-	SL1344_0640	hypothetical sigma-54 dependent transcriptional regulator	Tn5	0.243342	0.816334	-0.265136	0.841345	0.29426	0.999352	0.30451	0.998569	0.852081	0.213616	3889	2321	1494	2569	1114	1111	1105	1343	3111	1129	2021	1578
Chromosome	715956	-	73bp upstream of SL1344_0640	hypothetical sigma-54 dependent transcriptional regulator	Tn5	0.238539	0.832555	0.173885	0.899384	-0.434098	0.999352	-0.155532	0.998569	-0.164255	0.873373	3954	1523	1535	3617	2298	502	2131	776	587	2229	1650	1679
Chromosome	716857	-	ybeQ	conserved hypothetical protein	Tn5	-0.460333	0.655036	-0.769923	0.493211	0.3914	0.999352	0.803312	0.998569	0.698374	0.27389	4579	1827	1365	1335	613	1534	5705	1576	1758	3543	4311	5719
Chromosome	717042	-	ybeQ	conserved hypothetical protein	Tn5	-0.41093	0.698908	0.317198	0.810995	0.476263	0.999352	0.831798	0.998569	-0.0450575	0.97637	5953	2683	1917	1550	4655	858	2700	3926	7451	2940	3151	1613
Chromosome	717143	+	ybeQ	conserved hypothetical protein	Mu	0.109999	0.999205	-0.00938133	0.999305	0.871452	0.989996	1.29478	0.99993	-0.181558	0.888988	1006	1548	935	660	944	2138	2630	410	588	2133	1356	1639
Chromosome	717340	+	ybeQ	conserved hypothetical protein	Tn5	-0.440844	0.656311	-0.510587	0.65718	-0.994854	0.999352	-0.0898585	0.999662	0.0689597	0.958447	4479	1598	922	1606	1618	2	3	821	3399	1134	867	1154
Chromosome	717665	-	ybeR	conserved hypothetical protein	Tn5	0.197657	0.852626	-0.388669	0.759983	-0.28263	0.999352	1.35167	0.998569	0.82402	0.207149	3927	2130	939	2650	1508	835	7060	549	3257	1356	1940	2289
Chromosome	718103	-	ybeR	conserved hypothetical protein	Tn5	0.88043	0.330363	0.722201	0.459213	1.2698	0.999352	1.72447	0.998569	0.247658	0.784943	2418	2474	1402	2647	2224	799	4467	3291	4491	3129	2834	3517
Chromosome	719011	+	ybeS	hypothetical membrane protein	Tn5	0.653271	0.497982	0.887094	0.318342	1.86804	0.999352	2.28555	0.998569	-0.221077	0.815836	2045	1790	1647	1834	1795	4224	8993	931	3422	3492	2599	2401
Chromosome	719069	-	ybeS	hypothetical membrane protein	Mu	-0.142957	0.999205	-0.0713509	0.99853	0.495563	0.994286	0.845023	0.99993	0.560119	0.648963	377	381	232	279	431	0	0	744	1458	497	832	426
Chromosome	719843	-	ybeU	hypothetical conserved hypothetical protein (pseudogene)	Tn5	1.18503	0.167387	1.04921	0.192745	2.11757	0.999352	2.50798	0.953217	0.773683	0.291762	2368	4010	2313	2483	2164	1987	3090	6270	15351	1410	2570	1672
Chromosome	719846	+	ybeU	hypothetical conserved hypothetical protein (pseudogene)	Mu	0.458353	0.999205	0.306799	0.982903	1.4067	0.989996	1.53677	0.99993	-0.0996552	0.940823	1692	2318	1713	2410	2352	6735	6044	468	512	3362	1845	3167
Chromosome	720043	-	ybeU	hypothetical conserved hypothetical protein (pseudogene)	Mu	0.238905	0.999205	0.31663	0.981722	1.0003	0.989996	0.677177	0.99993	1.30571	0.145982	1496	1543	1515	1978	2114	1389	595	2432	2618	1312	1625	4354
Chromosome	720292	+	ybeU	hypothetical conserved hypothetical protein (pseudogene)	Tn5	0.27329	0.789815	0.461204	0.669442	-0.383319	0.999352	-1.57572	0.998569	-0.366958	0.688107	4145	2186	2012	3216	3005	1120	569	1	2	2689	1399	2062
Chromosome	720295	-	ybeU	hypothetical conserved hypothetical protein (pseudogene)	Mu	0.477242	0.999205	0.400233	0.964547	0.625213	0.994286	-0.370536	0.99993	0.0298385	0.984992	1939	2918	2172	2592	2825	440	204	3043	1427	2463	1467	2590
Chromosome	720463	+	ybeV	CDS	Mu	0.36752	0.999205	0.502463	0.951135	-0.76666	0.994286	-0.428982	0.99993	0.496719	0.613947	1338	1861	1661	1646	2096	365	575	297	331	3111	3654	3657
Chromosome	722125	-	hscC	chaperone heat shock protein	Mu	0.212588	0.999205	0.555872	0.935137	1.67749	0.989996	1.8361	0.99993	0.364648	0.746149	971	1064	1359	1187	1505	917	723	3748	5270	2074	2029	2385
Chromosome	723605	-	hscC	chaperone heat shock protein	Tn5	-0.232284	0.826264	-0.0506353	0.974334	0.462868	0.999352	-0.0263387	0.999824	0.611215	0.425887	4694	2072	1781	1902	2004	2370	2740	833	909	1659	2590	1819
Chromosome	723673	+	50bp upstream of hscC	chaperone heat shock protein	Tn5	0.324608	0.769263	-0.0756596	0.966976	-3.59039		-3.3394		0.107505	0.931175	2033	1493	1065	1242	491	1	21	7	6	1329	1171	1261
Chromosome	723794	+	SL1344_0649	hypothetical conserved hypothetical protein	Tn5	0.0414768	0.972747	-0.334084	0.782779	0.576288	0.999352	0.759034	0.998569	0.281275	0.79115	5077	2229	1577	3246	1703	2348	5754	1609	2176	2396	3235	1739
Chromosome	724498	-	SL1344_0649	hypothetical conserved hypothetical protein	Mu	0.379421	0.999205	0.00325328	0.999305	0.239725	0.994286	-0.493939	0.99993	0.892777	0.293814	1422	1406	1209	2322	1477	1868	771	143	13	1195	1640	2176
Chromosome	725492	+	rihA	probable nucleoside hydrolase	Mu	0.467546	0.999205	0.403264	0.976458	1.74603	0.989996	1.88246	0.99993	0.432614	0.680644	1181	1307	1194	2018	1896	4608	2950	1625	3401	2136	2228	2558
Chromosome	725539	+	rihA	probable nucleoside hydrolase	Tn5	0.416655	0.677422	-0.0089696	0.997853	-0.641509	0.999352	-0.462644	0.998569	0.0984579	0.938978	4195	2196	1575	4023	1928	640	950	401	1277	1970	1299	2300
Chromosome	725637	+	rihA	probable nucleoside hydrolase	Mu	0.265275	0.999205	0.840743	0.735533	1.0757	0.989996	0.660246	0.99993	0.132561	0.921635	1270	2199	3313	954	1439	2903	1613	838	727	1265	1182	1079
Chromosome	728110	+	gltJ	glutamate/aspartate transport system permease protein GltJ	Mu	0.302791	0.999205	0.918615	0.568986	0.920085	0.989996	0.587116	0.99993	0.34782	0.753386	1140	1766	1903	1111	2545	1549	799	1259	1351	2934	3299	2869
Chromosome	729055	+	gltI	ABC transporter periplasmic binding protein (glutamate/aspartate?)	Mu	0.329103	0.999205	0.722152	0.819605	1.751	0.989996	1.84732	0.99993	0.0324778	0.984992	1027	1421	1761	1202	1679	979	653	4282	5829	1755	1506	1399
Chromosome	734339	-	miaB	MiaB protein (hypothetical tRNA-thiotransferase (or tRNA-methylthiotransferase))	Mu	-0.492404	0.999205	-0.559821	0.955811	-1.75168	0.989996	-2.63612		-1.18318	0.111249	1002	761	451	576	715	2	7	112	40	3195	1140	958
Chromosome	734813	+	miaB	MiaB protein (hypothetical tRNA-thiotransferase (or tRNA-methylthiotransferase))	Mu	-0.150694	0.999205	-0.373771	0.988369	-1.99528		-1.5966		0.360475	0.763514	313	321	167	222	228	1	0	3	1	1009	1193	958
Chromosome	737316	+	33bp upstream of SL1344_0661	hypothetical exported protein	Tn5	-0.843237	0.370081	-0.426432	0.727955	-1.01969	0.999352	-1.99659	0.998569	-0.595285	0.419996	5360	1452	1061	1280	2203	2	39	972	578	2841	1399	1686
Chromosome	738521	+	asnB	asparagine synthetase B	Mu	-0.0193725	0.999205	-0.165825	0.988369	-1.17844	0.989996	-1.6901	0.99993	0.881892	0.292197	1278	1172	958	1296	1145	235	33	172	209	1472	2044	2607
Chromosome	738781	-	asnB	asparagine synthetase B	Mu	0.401073	0.999205	0.203136	0.988369	-2.08682	0.989996	-2.65722		-0.518593	0.613492	1105	1618	1069	1364	1388	1	23	81	0	2112	1174	1123
Chromosome	739219	+	asnB	asparagine synthetase B	Mu	-0.425072	0.999205	-0.348276	0.984529	0.299977	0.994286	-0.573887	0.99993	0.842864	0.338905	963	895	686	465	664	1008	339	388	206	1493	1848	2746
Chromosome	739547	+	asnB	asparagine synthetase B	Mu	0.5764	0.999205	0.398814	0.980486	1.7067	0.989996	1.50634	0.99993	0.443086	0.66935	970	1924	853	1124	1704	1292	312	3441	4455	2486	2847	2767
Chromosome	739698	-	asnB	asparagine synthetase B	Mu	0.0924277	0.999205	-0.118519	0.99448	0.632159	0.994286	1.53933	0.99993	-0.370706	0.753331	1597	1931	858	1465	1876	1171	4094	1771	2031	2491	1839	1193
Chromosome	740511	+	nagD	NagD protein	Mu	0.231658	0.999205	0.191933	0.988369	0.841932	0.994286	0.230928	0.99993	0.538812	0.604652	1005	1511	1069	895	1145	2715	1219	33	2	1802	1788	2600
Chromosome	740574	+	nagD	NagD protein	Mu	0.216274	0.999205	0.0534506	0.998867	1.30585	0.989996	1.30658	0.99993	0.418621	0.7117	1210	1779	1270	1077	1107	4322	4043	381	75	951	973	1143
Chromosome	740686	-	nagD	NagD protein	Mu	0.163519	0.999205	0.251413	0.988369	2.14636	0.989996	2.36335	0.99993	0.330741	0.773624	1233	1647	1057	1134	1800	5655	4888	3254	4746	2072	2271	2031
Chromosome	741140	+	nagC	N-acetylglucosamine repressor	Mu	0.0764699	0.999205	0.0514819	0.999188	0.0302451	0.998456	-0.507812	0.99993	-0.773388	0.409055	1200	1521	1643	1010	708	1187	576	181	122	3413	1157	1874
Chromosome	741566	+	nagC	N-acetylglucosamine repressor	Mu	-0.231234	0.999205	-0.534227	0.960906	0.333394	0.994286	0.480978	0.99993	-1.06747	0.199719	810	802	450	532	505	936	593	293	804	2390	1003	700
Chromosome	741781	-	nagC	N-acetylglucosamine repressor	Mu	-0.245676	0.999205	-0.506503	0.951135	-0.894431	0.990942	-1.13267	0.99993	1.08404	0.246269	2261	1863	1614	1818	1228	950	304	100	576	1790	4889	1947
Chromosome	742297	+	nagC	N-acetylglucosamine repressor	Tn5	-0.400022	0.696583	-0.147179	0.925381	-0.214429	0.999352	-0.145125	0.998569	0.214956	0.847656	3941	1183	914	1768	2085	354	656	1301	2182	1917	1369	2456
Chromosome	743762	+	nagB	glucosamine-6-phosphate deaminase	Mu	-3.04631	5.42833e-05	-2.31418	0.0241302	-2.04091		-0.617107	0.99993	-0.689459	0.56273	849	79	112	35	32	40	61	40	452	2065	0	10
Chromosome	744911	-	nagE	pts system, N-acetylglucosamine-specific IIABC component	Mu	0.209372	0.999205	0.454409	0.960906	1.75081	0.989996	1.20185	0.99993	-0.0575632	0.971578	1306	1616	1481	1415	2059	689	695	6121	3810	1987	1694	1379
Chromosome	746411	+	nagE	pts system, N-acetylglucosamine-specific IIABC component	Tn5	-0.233569	0.824681	-0.33393	0.788574	0.0967528	0.999352	0.186148	0.998569	-0.0441513	0.977828	4409	1583	1371	2207	1473	449	2206	2065	2003	2234	2354	1270
Chromosome	748737	+	238bp upstream of glnS	glutaminyl-tRNA synthetase	Tn5	-0.497731	0.617101	-0.78287	0.449057	1.34383	0.999352	0.934111	0.998569	1.11163	0.0435641	5449	2090	1534	1577	845	1070	2283	8868	7966	2427	3937	5404
Chromosome	748931	+	432bp upstream of glnS	glutaminyl-tRNA synthetase	Tn5	0.0842526	0.941509	0.124497	0.926849	-0.720698	0.999352	-0.0481095	0.999824	0.734898	0.243721	4979	2188	2205	3385	2386	880	3582	202	153	2258	3271	3280
Chromosome	750078	-	ybfM	hypothetical outer membrane protein	Tn5	0.798757	0.435667	0.596632	0.610987	0.470807	0.999352	1.36914	0.998569	0.69082	0.264721	1751	2290	1375	1257	975	231	17	1245	6275	3421	4753	4836
Chromosome	750197	-	ybfM	hypothetical outer membrane protein	Tn5	-0.790619	0.445684	-0.446066	0.69018	0.071962	0.999352	-0.132599	0.998569	0.0777567	0.9435	5511	1884	1707	871	1535	2480	3734	3	58	3518	3113	3173
Chromosome	750336	+	ybfM	hypothetical outer membrane protein	Mu	0.320964	0.999205	0.858943	0.783385	1.84789	0.989996	1.39167	0.99993	0.0829889	0.951244	1235	1802	3676	1339	1126	570	1636	6613	2954	2462	2097	2135
Chromosome	750925	-	SL1344_0671	citrate-proton symporter	Tn5	0.339002	0.733788	0.0784422	0.959311	0.642759	0.999352	0.678891	0.998569	-0.343445	0.699134	3486	2019	1475	2765	1632	614	232	2685	5347	2418	1635	1523
Chromosome	751745	-	SL1344_0671	citrate-proton symporter	Mu	0.396122	0.999205	1.18825	0.187603	2.32211	0.989996	2.44669	0.99993	-0.0811166	0.955038	1100	1749	2467	1226	2788	7901	4593	2017	4694	1484	1148	1104
Chromosome	752660	-	SL1344_0672	citrate utilization protein B	Tn5	0.475331	0.620626	0.518723	0.642262	-0.048012	0.999352	-0.64042	0.998569	0.429483	0.647074	3677	2984	2767	2559	1800	1135	519	434	1124	889	1005	1071
Chromosome	753354	-	SL1344_0673	conserved hypothetical protein	Tn5	-0.0110358	0.992652	0.0540094	0.97251	0.716907	0.999352	0.347081	0.998569	0.532289	0.527636	3762	2088	1629	1713	1651	1	1	4636	4628	1719	1602	2750
Chromosome	753676	-	SL1344_0673	conserved hypothetical protein	Mu	0.745975	0.961251	0.756393	0.866705	0.953516	0.989996	0.207447	0.99993	0.551802	0.616711	486	1074	896	694	848	578	412	731	210	598	684	796
Chromosome	754845	-	SL1344_0674	lysR-family transcriptional regulator	Mu	0.164336	0.999205	0.271581	0.988369	2.04915	0.989996	1.18128	0.99993	0.703924	0.419319	1312	1760	1578	1201	1489	6887	2756	2164	993	2172	3039	2938
Chromosome	757373	+	ybfE	conserved hypothetical protein	Mu	0.408623	0.999205	0.372316	0.983583	-1.07683		-0.592453		-0.471411	0.72266	581	901	911	697	598	105	219	60	0	1699	1391	497
Chromosome	757840	+	ybfF	hypothetical esterase/lipase YbfF	Mu	-0.410144	0.999205	0.215934	0.988369	0.50663	0.994286	1.02436	0.99993	-0.245319	0.847144	1939	1018	2418	1700	1902	814	1034	2320	4499	1796	1304	1102
Chromosome	757856	-	ybfF	hypothetical esterase/lipase YbfF	Mu	-0.0292397	0.999205	-0.444447	0.972505	-1.29802	0.989996	-4.26793	0.463904	0.389952	0.717461	1388	1748	1024	958	787	46	1	307	9	1958	2088	2161
Chromosome	758459	-	42bp upstream of ybfF	hypothetical esterase/lipase YbfF	Mu	-0.0481579	0.999205	-0.0681892	0.996189	1.61528	0.989996	0.966253	0.99993	-0.00937772	0.993839	1462	1768	923	1036	1686	131	13	7277	4888	3553	3515	2193
Chromosome	759108	-	seqA	seqA protein	Mu	-4.00367	1.8353e-10	-4.97007	9.62076e-12	-5.48307	0.0643652	-2.56572	0.99993	-4.25906	3.08703e-11	1429	45	17	56	7	0	46	0	0	1612	23	59
Chromosome	759861	-	pgm	phosphoglucomutase	Mu	-5.26068	3.24282e-17	-5.75999	1.18974e-15	-4.90511	0.121836	-5.27695	0.202361	-5.77399	1.57277e-14	1441	17	3	17	7	0	0	2	0	685	0	5
Chromosome	760883	-	74bp upstream of pgm	phosphoglucomutase	Tn5	-0.318901	0.75031	0.0144082	0.995435	1.27414	0.999352	0.997719	0.998569	0.503575	0.512695	5751	1835	2220	2798	2667	1459	1718	8107	9893	1835	2388	2106
Chromosome	761394	+	SL1344_0681	possible 5-nitroimidazole antibiotic resistance	Mu	0.467759	0.999205	1.05021	0.539154	0.385798	0.994286	0.91825	0.99993	0.46655	0.677588	943	1984	2952	791	1275	509	1264	900	1020	1544	2230	1351
Chromosome	762448	-	potE	putrescine-ornithine antiporter	Tn5	1.10247	0.170471	0.761673	0.464317	-1.51872	0.999352	-0.636582	0.998569	-0.798223	0.266846	2251	2674	1118	3039	2444	29	238	180	729	2086	1056	873
Chromosome	762719	+	potE	putrescine-ornithine antiporter	Mu	0.670205	0.984374	-0.275925	0.988369	1.50615	0.989996	0.900771	0.99993	0.0624184	0.968714	1658	1921	1199	3539	1304	9035	3366	46	283	2815	2899	1878
Chromosome	762879	-	speF	ornithine decarboxylase, inducible (ec 4.1.1.17)	Mu	0.113927	0.999205	0.366528	0.980486	1.15081	0.989996	0.142353	0.99993	0.307316	0.797826	848	1216	1257	641	904	46	111	2750	1068	1310	1281	1392
Chromosome	764113	+	speF	ornithine decarboxylase, inducible (ec 4.1.1.17)	Mu	0.1164	0.999205	0.461853	0.961786	1.0083	0.989996	0.982508	0.99993	-0.219705	0.871202	939	1337	1410	721	1163	1169	844	1335	1717	1235	741	940
Chromosome	764772	-	speF	ornithine decarboxylase, inducible (ec 4.1.1.17)	Tn5	0.143954	0.90165	0.226879	0.874081	2.35482	0.999352	2.22059	0.998569	-0.259173	0.817863	2961	1404	1727	2078	1205	4909	10747	6753	5742	1209	697	983
Chromosome	765176	+	188bp upstream of speF	ornithine decarboxylase, inducible (ec 4.1.1.17)	Tn5	0.880361	0.370081	0.711816	0.5317	2.04144	0.999352	1.98598	0.998569	0.11897	0.924492	1837	2325	1801	1615	907	7669	11737	7	30	1208	1231	994
Chromosome	765323	-	335bp upstream of speF	ornithine decarboxylase, inducible (ec 4.1.1.17)	Tn5	0.0682326	0.953163	0.592827	0.521528	-0.788639	0.999352	-1.46012	0.998569	2.29014	6.15694e-08	4766	2406	2587	2800	3778	786	656	178	296	1808	7083	9439
Chromosome	765356	-	368bp upstream of speF	ornithine decarboxylase, inducible (ec 4.1.1.17)	Tn5	-0.663163	0.500663	-0.809941	0.35848	-4.37314	0.284207	-4.89689	0.111813	-0.155441	0.884327	6230	2199	1336	1412	1446	2	9	35	36	2173	1369	1905
Chromosome	765658	-	670bp upstream of speF	ornithine decarboxylase, inducible (ec 4.1.1.17)	Tn5	0.958901	0.316406	1.70455	0.00795229	1.52881	0.999352	1.07449	0.998569	-0.0523108	0.97637	1514	1344	2496	2234	2289	1802	2328	1147	1006	897	440	1023
Chromosome	765868	-	kdpE	KDP operon transcriptional regulatory protein	Tn5	-0.316006	0.762973	-0.298992	0.818308	-1.42362	0.999352	-1.14015	0.998569	-0.652387	0.385537	4089	1727	1389	1487	1307	66	421	444	706	2352	1330	1102
Chromosome	766141	-	kdpE	KDP operon transcriptional regulatory protein	Tn5	0.0931579	0.936413	0.406742	0.722762	1.83997	0.999352	1.29747	0.998569	1.03442	0.0896261	4081	2555	2617	1926	2030	1049	53	10971	12645	1537	2290	3336
Chromosome	766322	+	kdpE	KDP operon transcriptional regulatory protein	Mu	0.245162	0.999205	-0.0385101	0.999305	0.433618	0.994286	-0.0698453	0.99993	-0.368448	0.757612	2769	2932	1772	3604	3297	4575	2364	161	67	2269	1096	1657
Chromosome	766937	-	kdpD	sensor protein KdpD	Mu	-0.251741	0.999205	0.33481	0.980486	-1.4351	0.989996	-1.28819	0.99993	0.236159	0.861004	1749	1404	2284	1423	1995	129	402	300	47	1964	1458	2336
Chromosome	768669	+	kdpD	sensor protein KdpD	Mu	0.394492	0.999205	0.397497	0.976619	2.27013	0.989996	1.95066	0.99993	-0.000839678	0.999269	2040	2259	3645	3142	1636	665	1246	18019	12342	2837	2600	1983
Chromosome	770602	-	kdpB	potassium-transporting ATPase B chain	Mu	-0.752529	0.858701	0.185053	0.988369	0.332296	0.994286	-0.444029	0.99993	0.559753	0.600225	1821	887	2165	1086	1797	452	379	2046	993	1380	1364	2057
Chromosome	770683	+	kdpB	potassium-transporting ATPase B chain	Mu	0.459418	0.999205	0.342997	0.980486	1.88541	0.989996	1.19945	0.99993	0.57747	0.615844	1214	1598	1896	1804	1121	2473	1220	4324	2696	1821	1440	3170
Chromosome	770806	+	kdpB	potassium-transporting ATPase B chain	Mu	-0.178947	0.999205	0.336257	0.980486	0.27394	0.994286	0.00843973	0.99993	0.503444	0.652403	1527	1177	2255	1420	1499	1414	1402	702	46	1702	1504	2540
Chromosome	771212	-	kdpB	potassium-transporting ATPase B chain	Mu	0.671409	0.984374	0.842388	0.763239	1.13255	0.989996	1.14692	0.99993	0.322588	0.788788	756	1101	992	1415	1887	948	1327	1330	928	1235	1214	1336
Chromosome	774141	+	63bp upstream of ybfA	hypothetical exported protein	Tn5	0.644583	0.552652	1.16789	0.209381	0.794444	0.999352	1.53664	0.998569	-0.00428544	0.996475	1584	848	1022	2144	2517	1808	2670	0	2508	3677	2980	3208
Chromosome	776798	+	ybgH	PTR2-family transport protein	Mu	0.199807	0.999205	0.0461038	0.999188	2.06421	0.989996	1.7381	0.99993	0.281331	0.812217	1843	1979	2337	2235	1254	4807	2810	7015	6200	2445	2804	2093
Chromosome	777770	-	ybgI	conserved hypothetical protein	Tn5	-0.418113	0.677422	-0.455456	0.694431	-0.734457	0.999352	-0.44366	0.998569	-0.664379	0.331338	4636	1403	1455	2024	1239	260	1595	919	880	3243	1616	1731
Chromosome	778490	+	ybgJ	conserved hypothetical protein	Mu	-0.338421	0.999205	0.155471	0.991438	-0.221683	0.994286	0.374364	0.99993	0.528275	0.613947	1728	913	1341	1641	2354	13	16	1325	3117	1117	1224	1476
Chromosome	779258	+	ybgK	conserved hypothetical protein	Mu	0.0581878	0.999205	0.120604	0.993695	-0.146429	0.995322	-1.60382	0.99993	-0.202446	0.879394	1553	1027	1505	2117	1714	55	156	1262	174	1671	1019	1288
Chromosome	779363	+	ybgK	conserved hypothetical protein	Tn5	0.890319	0.358883	0.866228	0.332492	-0.814632	0.999352	-0.67146	0.998569	-0.129044	0.917496	2187	2849	1809	1857	1798	306	788	0	5	2040	1950	1156
Chromosome	780146	-	ybgL	conserved hypothetical protein	Mu	0.291271	0.999205	1.10266	0.266797	-0.249099	0.994286	-0.446472	0.99993	0.858643	0.302824	1162	1849	2541	1066	2644	984	654	13	14	1382	2011	2275
Chromosome	780812	-	288bp upstream of ybgL	conserved hypothetical protein	Tn5	-0.559836	0.576154	-0.574012	0.641031	1.51943	0.999352	2.12013	0.998569	0.73615	0.331754	3634	1151	1196	1193	669	1288	11261	6298	7104	1256	2216	1462
Chromosome	780901	+	SL1344_0696	hypothetical protein	Tn5	-0.354889	0.730832	-0.337919	0.790666	-0.0494964	0.999352	0.655085	0.998569	0.72746	0.305173	3825	1210	1111	1761	1354	15	7	1980	6405	1776	2049	3131
Chromosome	782117	+	SL1344_0698	hypothetical protein	Mu	0.553641	0.999205	0.42514	0.974449	1.73429	0.989996	1.50659	0.99993	-0.842824	0.426766	1254	1915	2253	1871	1089	7262	4982	332	112	3075	1868	683
Chromosome	782320	+	SL1344_0698	hypothetical protein	Mu	-0.109397	0.999205	-0.218994	0.988369	1.03304	0.989996	0.573527	0.99993	0.599398	0.54314	1495	1586	1114	1135	1246	5204	2583	9	4	1477	2159	1616
Chromosome	782785	+	SL1344_0699	hypothetical transport protein	Mu	0.406483	0.999205	0.851107	0.702175	1.06064	0.989996	0.719706	0.99993	0.560882	0.562488	864	1437	1845	933	1388	2	0	2912	2577	3120	3383	4318
Chromosome	783136	+	SL1344_0699	hypothetical transport protein	Tn5	-0.308356	0.779408	-0.339675	0.779983	-0.5229	0.999352	0.198239	0.998569	0.214192	0.825191	4876	2317	1419	1482	1728	628	436	815	4440	2499	2373	2570
Chromosome	783174	-	32bp upstream of SL1344_0699	hypothetical transport protein	Tn5	0.886001	0.346894	0.744771	0.482183	1.71249	0.999352	1.02091	0.998569	-0.441377	0.621431	1733	1541	937	2253	1763	3053	1500	797	2137	1875	968	1309
Chromosome	783554	-	SL1344_0700	hypothetical udp-galactopyranose mutase (pseudogene)	Tn5	1.07577	0.197494	0.649497	0.513795	1.71972	0.999352	1.29979	0.998569	-0.0606559	0.96125	2374	3131	1719	2741	1582	4585	3292	641	2842	1536	1166	1313
Chromosome	783596	-	SL1344_0700	hypothetical udp-galactopyranose mutase (pseudogene)	Tn5	0.24259	0.83117	0.13316	0.926991	-0.948573	0.999352	-1.62139	0.998569	-0.0801224	0.950279	3150	1261	1168	2845	1796	43	386	583	83	1320	927	1174
Chromosome	784088	-	SL1344_0700	hypothetical udp-galactopyranose mutase (pseudogene)	Mu	0.583256	0.999205	0.605207	0.915336	1.45861	0.989996	0.494289	0.99993	-0.0501575	0.975099	1233	2132	2413	1698	1369	737	119	4101	2309	2756	1931	2347
Chromosome	784355	-	SL1344_0700	hypothetical udp-galactopyranose mutase (pseudogene)	Mu	0.629823	0.984374	0.667328	0.915336	1.29588	0.989996	1.11616	0.99993	-0.392313	0.718576	1046	1931	2464	1452	977	1517	1127	2034	2005	3884	2665	1995
Chromosome	784379	-	SL1344_0700	hypothetical udp-galactopyranose mutase (pseudogene)	Tn5	0.374035	0.69727	0.0018791	0.999045	-0.123838	0.999352	-2.01969	0.998569	0.707965	0.396087	4187	2600	1989	3275	1482	1316	272	308	197	1115	1124	2123
Chromosome	784941	-	SL1344_0702	hypothetical glycosyl transferase	Tn5	0.343727	0.733788	0.409834	0.730871	1.90282	0.999352	2.31953	0.998569	0.0933699	0.938978	2986	1737	1873	2386	1552	5263	13396	2294	4889	1525	1370	1389
Chromosome	784974	-	SL1344_0702	hypothetical glycosyl transferase	Tn5	0.593861	0.596168	1.07426	0.243258	-2.95673		-1.52871		0.607702	0.362905	1525	732	1063	2057	2034	2	159	0	3	2990	3655	4248
Chromosome	786265	+	SL1344_0703	galactosyltransferase	Tn5	-0.752211	0.420847	-1.33698	0.0846039	0.102434	0.999352	0.540742	0.998569	0.133145	0.901801	5416	1635	816	1326	754	1381	1318	1449	5949	3414	3635	2705
Chromosome	786374	+	SL1344_0703	galactosyltransferase	Tn5	0.711943	0.415206	0.272414	0.824149	-0.307487	0.999352	-0.677585	0.998569	-1.9416	0.0733995	3978	3057	1834	4305	2302	1171	1164	54	515	448	97	16
Chromosome	786883	+	SL1344_0704	O-antigen export system, permease protein	Tn5	0.878708	0.396159	1.48481	0.050829	0.940301	0.999352	0.497065	0.998569	0.467576	0.541007	1560	981	1440	2655	2934	2136	1984	0	77	2743	3579	2949
Chromosome	786897	-	SL1344_0704	O-antigen export system, permease protein	Tn5	-0.779062	0.402497	-0.796115	0.446351	0.946502	0.999352	0.394828	0.998569	1.19016	0.0312451	4622	1210	1251	1293	748	332	426	5809	5134	1849	3140	4426
Chromosome	787029	+	SL1344_0704	O-antigen export system, permease protein	Tn5	-0.153166	0.891787	-0.171427	0.910816	1.01675	0.999352	1.37172	0.998569	1.17447	0.0578381	5436	2722	2593	2160	1279	581	5918	6944	8571	862	1975	1531
Chromosome	787454	-	SL1344_0704	O-antigen export system, permease protein	Tn5	0.888997	0.372511	1.32548	0.0933254	-2.8767		0.261793	0.998569	0.842662	0.230004	1490	1173	1357	2193	2280	2	318	9	1287	890	1273	1561
Chromosome	787566	-	SL1344_0705	ABC transporter domain protein	Tn5	0.413435	0.673549	0.324322	0.807612	0.934046	0.999352	0.0585574	0.999824	0.710261	0.284477	4103	3142	2745	2733	1620	2643	1857	1779	1637	1873	2800	2542
Chromosome	787608	-	SL1344_0705	ABC transporter domain protein	Tn5	0.571838	0.582381	1.09969	0.203379	0.459142	0.999352	-1.78136		0.308755	0.732711	1451	1104	1440	1348	1471	520	9	588	110	3332	4127	2921
Chromosome	787802	+	SL1344_0705	ABC transporter domain protein	Tn5	-0.392774	0.701943	-0.508983	0.664574	0.457876	0.999352	0.248339	0.998569	0.750141	0.27215	3656	1300	1101	1422	924	2009	3553	455	112	1727	2890	2192
Chromosome	787997	+	SL1344_0705	ABC transporter domain protein	Tn5	-0.242728	0.821591	-0.119707	0.937485	-1.01072	0.999352	-0.108634	0.998569	-0.0307434	0.980325	4615	2133	1211	1714	2370	0	2	760	3430	2244	1859	1841
Chromosome	788066	+	SL1344_0705	ABC transporter domain protein	Tn5	0.143794	0.898721	0.100216	0.946623	0.900455	0.999352	1.18762	0.998569	1.12285	0.0769067	3962	2194	1958	2399	1600	3683	7566	315	1578	709	1440	1342
Chromosome	788167	+	SL1344_0705	ABC transporter domain protein	Tn5	1.01097	0.264566	1.46231	0.0360983	-0.16725	0.999352	-4.00354		1.19058	0.0485929	1622	1653	2177	2270	2081	550	1	3	2	1731	2624	4541
Chromosome	788788	-	SL1344_0706	hypothetical glycosyltransferase, cell wall biogenesis	Tn5	1.24211	0.131003	1.12386	0.222897	-0.128498	0.999352	-0.853458	0.998569	1.11621	0.126721	1404	2242	1750	1837	1134	4	11	656	398	1026	1280	2830
Chromosome	788981	-	SL1344_0706	hypothetical glycosyltransferase, cell wall biogenesis	Tn5	0.713	0.416293	0.328714	0.783232	0.0813147	0.999352	0.347501	0.998569	0.926318	0.171414	4128	3056	2281	4620	2162	2	50	2483	4838	1492	3048	1979
Chromosome	789060	-	SL1344_0706	hypothetical glycosyltransferase, cell wall biogenesis	Tn5	0.288027	0.796108	0.41786	0.711117	0.4758	0.999352	0.489458	0.998569	0.778133	0.217068	3488	1477	1990	3234	2047	1722	2287	725	2092	1851	2708	2846
Chromosome	790208	-	105bp upstream of SL1344_0706	hypothetical glycosyltransferase, cell wall biogenesis	Tn5	0.136345	0.905737	-0.194665	0.899232	2.04434	0.999352	1.44296	0.998569	1.81489	0.00110663	4120	2597	1903	2101	977	6552	4974	5277	6792	560	1420	2336
Chromosome	790600	+	SL1344_0707	hypothetical glycosyltransferase, cell wall biogenesis	Tn5	0.579712	0.617101	0.854428	0.403773	1.89711	0.999352	1.16684	0.998569	0.702041	0.349885	1249	584	893	1701	1218	402	635	3798	2541	2004	2101	3656
Chromosome	791568	-	SL1344_0708	hypothetical glycosyl transferase	Tn5	-0.552516	0.573403	-0.965934	0.28429	-0.357358	0.999352	-1.333	0.998569	-0.253707	0.831163	5072	1269	1085	2097	874	107	43	1829	1077	945	549	767
Chromosome	792116	+	SL1344_0708	hypothetical glycosyl transferase	Tn5	0.308054	0.790378	0.411001	0.761758	1.59379	0.999352	1.36572	0.998569	0.324456	0.74431	3648	1306	1161	3792	3228	2102	2715	5640	7304	1037	1021	1217
Chromosome	792274	+	SL1344_0708	hypothetical glycosyl transferase	Tn5	-0.271982	0.811291	-0.568446	0.602037	1.03438	0.999352	0.0418695	0.999824	-0.0833476	0.951389	4663	2327	1399	1405	1064	2015	1348	3829	2612	942	847	640
Chromosome	792630	+	SL1344_0708	hypothetical glycosyl transferase	Tn5	-0.084516	0.941509	-0.162435	0.915632	-0.531655	0.999352	-0.513164	0.998569	1.09703	0.0394761	4712	2341	2188	2164	1205	147	937	1354	1465	2230	3999	4448
Chromosome	793132	+	50bp upstream of SL1344_0708	hypothetical glycosyl transferase	Mu	0.338323	0.999205	0.236104	0.988369	-0.823963	0.994286	-0.958572	0.99993	0.161049	0.900703	1265	1836	1020	1420	1878	40	27	482	525	2870	2518	2714
Chromosome	793194	+	SL1344_0709	conserved hypothetical cytoplasmic protein	Tn5	0.567159	0.593721	0.469266	0.70926	0.982716	0.999352	0.797005	0.998569	-0.261315	0.820313	4088	1764	1397	5399	3739	2971	4099	1578	2552	3276	3053	1444
Chromosome	793405	-	nei	endonuclease VIII, DNA N-glycosylase with an AP lyase activity	Tn5	0.981411	0.337104	1.25874	0.11737	-0.980118	0.999352	-0.277148	0.998569			1566	1112	1378	2842	2235	12	37	240	922
Chromosome	793435	+	nei	endonuclease VIII, DNA N-glycosylase with an AP lyase activity	Tn5	0.201238	0.859012	0.310374	0.815154	1.10609	0.999352	1.12597	0.998569	0.8633	0.155869	3395	2288	2119	1798	1467	2439	4799	1890	2592	1962	3246	3014
Chromosome	796591	-	gltA	citrate synthase	Tn5	-1.53167	0.054426	-3.56727	5.88683e-07	-4.15248	0.431638	-3.67115	0.698775	-2.82395	2.13319e-06	3355	343	39	580	91	1	1	13	41	2256	281	134
Chromosome	797167	-	173bp upstream of SL1344_0713	hypothetical exported protein	Tn5	-2.57465	1.89415e-05	-4.08458	5.06993e-10	-3.92378	0.552589	-6.40668	0.0273736	-3.90364	8.30626e-13	3834	187	56	236	46	11	0	0	0	1759	70	74
Chromosome	797293	-	299bp upstream of SL1344_0713	hypothetical exported protein	Mu	-3.00561	0.000128808	-3.78661	2.09399e-06	-3.99222		-3.43714		-5.33132	8.54552e-20	901	92	20	27	19	3	2	2	8	2164	34	17
Chromosome	798388	-	sdhA	succinate dehydrogenase flavoprotein subunit	Mu	-3.37261	1.0234e-07	-3.95312	2.50161e-07	-2.1275	0.989996	-1.85479	0.99993	-4.84368	1.05777e-12	1493	77	14	104	51	151	167	20	36	1821	9	42
Chromosome	798406	+	sdhA	succinate dehydrogenase flavoprotein subunit	Mu	-3.37751	7.51489e-07	-3.97166	1.40574e-07	-3.76683	0.583338	-4.53931		-4.33981	6.56784e-12	1154	86	26	44	26	12	0	3	0	1518	52	22
Chromosome	799267	+	sdhA	succinate dehydrogenase flavoprotein subunit	Mu	-3.05549	8.25826e-06	-4.05521	1.77274e-07	-4.66947		-3.90929		-5.15977	1.756e-17	1082	98	13	65	26	0	5	0	3	1552	26	14
Chromosome	799392	+	sdhA	succinate dehydrogenase flavoprotein subunit	Mu	-4.46602	1.92515e-13	-4.22853	1.65163e-09	-3.30111	0.80669	-4.32401	0.418998	-4.96263	4.31748e-11	1568	38	38	40	30	41	6	2	9	1847	2	34
Chromosome	800596	-	sdhB	succinate dehydrogenase iron-sulfur protein	Mu	-3.47946	1.79516e-06	-3.67835	9.14001e-06	-1.40222	0.989996	-2.68289		-4.44289	7.06825e-17	1029	27	7	64	34	175	31	0	5	2860	80	71
Chromosome	801060	+	428bp upstream of sdhB	succinate dehydrogenase iron-sulfur protein	Mu	-7.14292	2.27839e-23	-5.56086	1.46981e-13	-4.69348		-4.37854		-8.75875	1.50647e-37	1091	0	3	0	3	0	2	0	1	2572	0	0
Chromosome	803842	+	sucA	2-oxoglutarate dehydrogenase E1 component	Tn5	-6.08596	1.76708e-25	-7.08137	1.05979e-23	-5.37172	0.135237	-5.92787	0.0510018	-0.691748	0.519655	3536	4	2	5	0	0	1	1	0	1778	9	0
Chromosome	805576	-	sucC	succinyl-CoA synthetase beta chain	Tn5	-1.53439	0.0594989	-2.49935	0.000815719	-1.88381	0.999352	-2.70095	0.998569	-4.02255	2.94641e-13	2976	420	151	367	149	128	104	1	3	1707	65	61
Chromosome	806053	-	sucC	succinyl-CoA synthetase beta chain	Mu	-2.00261	0.0157044	-1.85318	0.101608	-0.860427	0.994286	-0.304502	0.99993	-3.23527	7.76987e-08	819	151	136	143	128	317	284	24	362	1634	127	81
Chromosome	806414	+	sucC	succinyl-CoA synthetase beta chain	Tn5	-0.952489	0.412773	-1.85364	0.0826484	-1.89393		-2.71976		-3.23409	6.17479e-11	1232	265	82	226	91	14	4	26	0	2773	183	223
Chromosome	808220	-	791bp upstream of RybD	small RNA; experimentally verified	Tn5	0.256129	0.818448	0.342777	0.786015	0.823445	0.999352	1.61355	0.998569	-0.0348263	0.97956	2786	1273	1503	2366	1548	1379	8622	1470	1073	3872	3870	2468
Chromosome	808847	-	1418bp upstream of RybD	small RNA; experimentally verified	Tn5	-2.42762	0.00150085	-2.52654	0.00608286	-1.86811		-1.00108		-2.28082	1.63525e-05	1414	64	52	46	52	2	4	52	324	2487	416	328
Chromosome	810238	+	cydA	cytochrome d ubiquinol oxidase subunit I	Mu	-6.7295	6.12122e-23	-5.82911	5.3598e-15	-2.94119	0.949715	-3.51141	0.935652	-5.93546	5.15201e-13	1244	3	4	1	1	37	12	15	11	391	0	0
Chromosome	813711	-	tolR	tolR protein	Mu	-7.24063	2.85958e-24	-6.37799	4.10985e-17	-4.67005	0.168513	-4.53369		-9.0137	2.13919e-40	1152	0	0	0	0	0	0	1	0	3120	0	0
Chromosome	813790	+	tolR	tolR protein	Tn5	-5.8321	3.35954e-22	-6.83707	3.43006e-22	-5.22813	0.147595	-5.37621	0.105085	-7.17045	4.81189e-22	3229	6	1	2	2	0	0	0	2	900	0	0
Chromosome	814537	-	tolA	tolA protein	Mu	-7.55312	2.54059e-27	-5.84309	7.2482e-15	-5.19471	0.0891262	-4.35067	0.444808	-4.48592	5.00984e-07	1377	0	0	0	5	1	3	0	0	233	2	0
Chromosome	815168	+	tolA	tolA protein	Mu	-6.48293	7.36187e-22	-6.52158	4.53076e-18	-5.03223	0.110684	-4.73453	0.302618	-8.4987	1.19713e-34	1225	4	0	2	0	0	0	0	0	2119	0	0
Chromosome	815202	+	tolA	tolA protein	Mu	-7.24649	2.01885e-25	-6.65597	6.27128e-19	-5.20422	0.0891262	-4.62222	0.323412			1299	0	0	1	0	0	3	0	1
Chromosome	815461	-	tolB	tolB protein precursor	Mu	-6.6805	3.33132e-23	-6.64188	7.19091e-19	-5.18611	0.0891262	-4.90822	0.262361	-8.08522	2.74971e-30	1291	2	0	3	0	0	0	0	0	1569	0	0
Chromosome	818977	+	95bp upstream of tRNA	tRNA-Lys	Mu	0.362298	0.999205	-0.183859	0.988369	1.76058	0.989996	0.977835	0.99993	0.283151	0.814059	1555	1887	1331	2146	1193	280	11	8462	5282	1325	1411	1246
Chromosome	821043	+	pnuC	pnuC protein	Mu	0.636588	0.999205	0.833597	0.712326	2.49072	0.942433	2.65538	0.99993	0.343654	0.767756	1117	2318	2526	1352	1576	3213	1663	7501	11830	2851	2542	3428
Chromosome	821068	+	pnuC	pnuC protein	Tn5	0.0425528	0.973563	-0.30067	0.820056	1.90687	0.999352	1.37276	0.998569	-0.301912	0.761103	3306	1787	1126	1727	1044	8294	8363	496	887	1473	976	1005
Chromosome	822078	+	ybgR	probable cation transport protein	Tn5	0.232458	0.827566	0.195287	0.88695	-0.296532	0.999352	0.245833	0.998569	0.811377	0.184579	3055	1826	1333	1988	1664	432	2	689	3352	2372	3336	3957
Chromosome	822417	-	ybgS	hypothetical exported protein	Tn5	0.695444	0.478833	1.3423	0.065001	1.89719	0.999352	1.77675	0.998569	0.287543	0.744684	2027	1375	1898	2459	3024	5804	6263	103	1787	2475	2457	2712
Chromosome	822461	+	ybgS	hypothetical exported protein	Tn5	-0.255017	0.821965	-0.34271	0.779983	0.615679	0.999352	0.592995	0.998569	0.171782	0.862121	5648	2957	2001	1609	1583	1864	4063	2938	3599	2704	2332	2858
Chromosome	822663	-	ybgS	hypothetical exported protein	Mu	0.421179	0.999205	0.330964	0.980486	1.11092	0.989996	1.02087	0.99993	0.420117	0.696935	1209	1871	1424	1448	1544	2797	2924	873	136	1945	2412	1916
Chromosome	822932	-	224bp upstream of ybgS	hypothetical exported protein	Mu	0.400159	0.999205	0.233674	0.988369	0.949641	0.989996	0.846149	0.99993	-0.721638	0.434808	1878	3006	2009	2068	2238	2959	2099	1741	2048	3553	1362	1936
Chromosome	824430	-	SL1344_0738	hypothetical hydro-lyase	Tn5	-0.353618	0.733788	-0.69617	0.502855	0.451493	0.999352	0.873449	0.998569	0.634863	0.341943	3497	1145	868	1565	802	1346	4227	1149	1884	2451	3384	3218
Chromosome	824490	+	SL1344_0738	hypothetical hydro-lyase	Tn5	0.933323	0.314131	0.934364	0.317184	2.74312	0.84967	2.67335	0.833796	-0.560307	0.484766	1839	1799	1197	2341	2104	7269	10047	2807	5400	3661	2466	1576
Chromosome	824881	+	SL1344_0739	hypothetical hydro-lyase	Tn5	-0.524886	0.582381	-0.87139	0.378837	0.293508	0.999352	0.850757	0.998569	1.01714	0.0612981	5974	2081	1571	1907	861	2121	6278	1487	3787	2764	5118	4729
Chromosome	825590	+	11bp upstream of SL1344_0739	hypothetical hydro-lyase	Tn5	-0.23768	0.818448	-0.410224	0.745342	1.14257	0.999352	0.728382	0.998569	1.92352	0.000248193	5065	1875	1842	2461	1169	5913	7548	453	360	1065	2686	5015
Chromosome	825837	-	SL1344_0740	LysR-family transcriptional regulator	Tn5	0.942935	0.315923	0.953886	0.283982	2.22059	0.999352	2.40733	0.998569	1.11483	0.115219	1760	2072	1485	1890	1652	943	1049	6464	12734	750	1065	1917
Chromosome	826207	-	SL1344_0740	LysR-family transcriptional regulator	Tn5	0.805017	0.372511	0.958189	0.242733	1.68563	0.999352	1.83197	0.998569	-0.238503	0.825191	2718	2397	2088	3038	2734	4128	5332	1574	5619	1817	1034	1537
Chromosome	827292	-	SL1344_0741	LysR-family transcriptional regulator	Tn5	0.633678	0.487383	0.260218	0.841082	-1.27435	0.999352	-3.32495	0.8276	1.46003	0.00172998	3647	2558	1369	3815	2441	0	5	415	79	3164	8359	7223
Chromosome	827323	-	SL1344_0741	LysR-family transcriptional regulator	Tn5	-1.23562	0.260975	-1.76992	0.0392606	-5.18643	0.147595	-5.80829	0.0581971	0.17385	0.871524	3071	202	197	811	391	1	1	1	1	3160	3687	2359
Chromosome	828865	-	SL1344_0742	hypothetical cation transporter	Tn5	-0.140116	0.901056	-0.639327	0.541984	0.100723	0.999352	-0.656116	0.998569	0.668997	0.304054	4365	1938	1231	2073	945	1161	1395	1104	486	3092	4613	3917
Chromosome	828866	+	SL1344_0742	hypothetical cation transporter	Tn5	1.03153	0.192469	1.31843	0.04158	1.74367	0.999352	0.994669	0.998569	0.557578	0.426957	3545	3692	3607	4737	4588	2445	5128	6089	1762	5185	5378	7873
Chromosome	829106	-	32bp upstream of SL1344_0742	hypothetical cation transporter	Tn5	0.423129	0.673345	0.229716	0.856606	1.17693	0.999352	0.447951	0.998569	-0.20874	0.855092	4133	2181	1788	3978	2377	5096	4727	331	255	1264	743	1083
Chromosome	833359	-	68bp upstream of SL1344_0746	conserved hypothetical protein	Mu	0.326252	0.999205	0.897421	0.635534	2.20837	0.989996	2.17029	0.99993	-0.219675	0.872835	1192	1817	1677	1237	2946	5700	5029	3387	2807	3609	3208	1724
Chromosome	833437	-	146bp upstream of SL1344_0746	conserved hypothetical protein	Mu	0.306773	0.999205	0.277157	0.988369	0.755812	0.994286	0.0502054	0.99993	0.939571	0.240428	1758	1828	1898	2525	2219	637	358	2929	1806	2534	4694	3661
Chromosome	833639	+	348bp upstream of SL1344_0746	conserved hypothetical protein	Tn5	1.17833	0.145752	1.11479	0.162629	0.315893	0.999352	0.417999	0.998569	0.231045	0.816019	2184	3310	2337	2591	2014	1174	2408	112	194	1764	1762	1772
Chromosome	834514	-	SL1344_0747	ABC transporter permease (FecCD_family)	Mu	0.0988797	0.999205	0.106361	0.994002	-2.51271	0.989996	-2.41963	0.99993	-0.115044	0.9287	1774	2615	1879	1227	1751	103	116	46	15	3013	2043	2410
Chromosome	835606	-	80bp upstream of SL1344_0748	ABC transporter ATP-binding protein	Mu	0.174624	0.999205	-0.22904	0.988369	-1.05861		-1.05087		-0.153229	0.927382	207	260	152	220	144	10	2	0	0	603	644	218
Chromosome	835893	+	gpmA	phosphoglycerate mutase 1	Mu	-0.924845	0.924845	-1.25623	0.641	-2.5589		-2.20853		-1.66013	0.021035	474	256	110	160	126	0	0	0	0	2796	439	797
Chromosome	836778	-	galM	aldose 1-epimerase (mutarotase)	Mu	0.0922081	0.999205	-0.437448	0.971708	-0.954277	0.990942	0.299357	0.99993	-1.03527	0.209983	1488	1778	936	1384	1028	4	2	495	2556	1976	727	718
Chromosome	836854	-	galM	aldose 1-epimerase (mutarotase)	Mu	-0.23839	0.999205	-0.0192393	0.999305	1.15369	0.989996	1.37699	0.99993	-0.8337	0.354	923	812	779	694	932	3160	2123	132	1108	1997	723	973
Chromosome	837009	+	galM	aldose 1-epimerase (mutarotase)	Mu	-0.535813	0.999205	-0.26753	0.988369	-5.10067	0.0891262	-3.82918	0.705426	-0.946417	0.27194	1571	812	1088	1187	1298	4	16	1	1	1717	690	652
Chromosome	837253	-	galM	aldose 1-epimerase (mutarotase)	Mu	-0.175656	0.999205	-0.564076	0.954143	-1.15393	0.989996	-0.564465	0.99993	-0.534977	0.6375	1342	1435	607	889	973	384	665	63	38	1521	627	990
Chromosome	837380	-	galM	aldose 1-epimerase (mutarotase)	Tn5	-0.068513	0.953661	-0.785669	0.432277	-2.26903	0.999352	-0.702312	0.998569	-0.863529	0.411144	4018	1645	971	2310	813	2	83	172	1585	520	191	244
Chromosome	837446	+	galM	aldose 1-epimerase (mutarotase)	Tn5	-0.49114	0.62409	-0.688213	0.501699	-1.19369	0.999352	0.356693	0.998569	-0.376741	0.706927	3697	1220	902	1313	883	4	161	538	4199	1526	764	1178
Chromosome	838716	+	galK	galactokinase	Mu	-0.62117	0.999205	-0.725515	0.910848	0.73187	0.994286	0.399022	0.99993	-1.4332	0.115013	1045	710	374	547	673	8	172	2295	1679	2284	301	856
Chromosome	839388	-	galT	galactose-1-phosphate uridylyltransferase	Mu	-1.01645	0.45937	-0.720325	0.857182	0.219339	0.994286	-0.570391	0.99993	-1.12439	0.181291	1762	739	940	815	912	2075	881	324	66	1448	449	531
Chromosome	840141	-	galE	UDP-glucose 4-epimerase	Tn5	-1.63459	0.0420422	-2.62761	0.000651169	-1.78385	0.999352	-2.49074	0.998569	-1.90046	0.024034	3169	445	173	299	95	86	0	153	114	706	78	167
Chromosome	840427	+	galE	UDP-glucose 4-epimerase	Mu	-1.98932	0.0128099	-2.61138	0.00235847	-0.621136	0.994286	-2.20246	0.99993	-1.9883	0.00213299	1027	244	69	142	98	546	56	1	20	1652	320	252
Chromosome	841504	+	SL1344_0754	hypothetical membrane protein	Tn5	-0.0395133	0.976124	-0.485448	0.681139	1.66858	0.999352	1.66113	0.998569	0.44596	0.562427	4602	2386	1519	2176	1067	5392	10457	4058	5183	2453	3008	2741
Chromosome	842121	+	139bp upstream of SL1344_0754	hypothetical membrane protein	Tn5	0.235349	0.844343	0.0779694	0.964889	-1.71649		-1.27202	0.998569	0.274719	0.855092	1648	780	882	1344	568	24	205	73	99	290	388	224
Chromosome	844059	-	modE	hypothetical molybdenum transport protein ModE	Mu	0.15792	0.999205	0.106539	0.99448	0.206807	0.994286	0.49376	0.99993	0.139946	0.917504	1222	1649	1116	1098	1394	1727	1719	6	160	1159	1062	1021
Chromosome	844663	+	ybhT	hypothetical membrane protein; conserved sORF	Mu	-0.0453965	0.999205	0.317393	0.980486	0.435911	0.994286	0.196365	0.99993	0.553488	0.60629	2100	1320	2513	2596	2546	1260	1814	1959	693	2566	2291	4042
Chromosome	844866	-	104bp upstream of ybhT	hypothetical membrane protein; conserved sORF	Mu	0.511155	0.999205	0.200556	0.988369	0.103604	0.995322	0.07102	0.99993	-0.0012379	0.998913	1041	1240	1386	1798	922	693	307	526	974	2435	2555	1384
Chromosome	845099	-	modA	molybdate-binding periplasmic protein precursor	Mu	0.0537957	0.999205	0.138715	0.993028	-0.985219	0.989996	-0.0852569	0.99993	1.08027	0.164539	2137	2478	1964	1928	2525	739	1604	170	317	1022	1941	1818
Chromosome	847221	-	modC	molybdenum transport ATP-binding protein ModC	Mu	0.363661	0.999205	0.538948	0.935137	0.990751	0.989996	1.18716	0.99993	0.0351604	0.983742	1375	2079	1633	1533	2348	773	958	2711	3577	2351	1812	2083
Chromosome	847481	+	ybhA	conserved hypothetical protein	Mu	0.209412	0.999205	0.395044	0.972505	-0.660691	0.994286	-0.820027	0.99993	0.62294	0.537237	1544	1627	1918	1929	2050	2	164	711	641	970	1456	1076
Chromosome	847508	+	ybhA	conserved hypothetical protein	Mu	-0.0563185	0.999205	-0.240481	0.988369	-0.131467	0.995322	0.463374	0.99993	-0.395408	0.72867	1695	1983	1037	1243	1595	73	655	1391	2309	1503	924	869
Chromosome	847756	+	ybhA	conserved hypothetical protein	Mu	-0.217232	0.999205	-0.05433	0.999188	-0.22131	0.994286	-0.433571	0.99993	-0.523652	0.651924	1587	1050	1972	1552	873	413	76	901	1180	3459	2540	1185
Chromosome	849135	-	ybhE	conserved hypothetical protein	Tn5	0.182624	0.872081	-0.0361292	0.985879	1.00534	0.999352	1.08593	0.998569	-1.44364	0.017264	2822	1581	976	1810	1338	1679	2772	1700	3263	1871	494	566
Chromosome	852077	+	hutI	imidazolonepropionase	Tn5	0.670365	0.50066	0.351368	0.801411	-2.01142		-1.14189	0.998569	0.986724	0.0885574	1805	1769	807	1481	1225	9	14	66	378	1962	3703	3154
Chromosome	853516	-	hutC	histidine utilization repressor	Mu	0.489127	0.999205	0.657604	0.905362	1.56695	0.989996	1.22798	0.99993	1.21753	0.196831	758	1135	1103	1062	1348	549	1156	2841	1336	1853	2048	5841
Chromosome	853765	-	hutC	histidine utilization repressor	Mu	0.378783	0.999205	0.929957	0.556031	0.356059	0.994286	0.841563	0.99993	0.149609	0.918994	1177	2280	2671	931	1952	1947	2571	10	31	2329	2913	1330
Chromosome	853873	-	hutC	histidine utilization repressor	Mu	-0.102843	0.999205	0.232003	0.988369	1.2183	0.989996	1.4116	0.99993	-0.25915	0.837368	866	503	719	1033	1269	185	685	2696	2936	1522	999	1016
Chromosome	854476	+	hutU	urocanate hydratase	Mu	0.219765	0.999205	-0.00915801	0.999305	-1.66327	0.989996	-1.55205	0.99993	0.561805	0.562177	1881	2682	1537	1749	1982	48	284	298	130	2029	2733	2290
Chromosome	854518	-	hutU	urocanate hydratase	Mu	0.310996	0.999205	0.624598	0.925331	0.505483	0.994286	0.691113	0.99993	0.723864	0.458296	832	1713	1682	480	947	602	1044	808	595	933	1600	1041
Chromosome	855321	-	hutU	urocanate hydratase	Tn5	1.05102	0.186916	1.21798	0.0829415	0.983508	0.999352	0.953869	0.998569	-0.124247	0.908508	2973	3305	3207	3878	3143	2844	3332	433	2288	2091	1564	1654
Chromosome	855742	+	hutU	urocanate hydratase	Mu	0.0387538	0.999205	0.15103	0.991438	0.225235	0.994286	0.964322	0.99993	0.546304	0.606453	1625	1630	1943	1660	1502	1229	2424	893	1460	789	1044	897
Chromosome	857114	-	hutH	histidine ammonia-lyase	Mu	0.268342	0.999205	0.0547019	0.998867	0.296265	0.994286	0.851679	0.99993	0.136818	0.922947	1087	1630	1173	1040	965	52	342	1405	2519	1357	1509	932
Chromosome	858583	+	bioA	adenosylmethionine-8-amino-7-oxononanoate aminotransferase	Mu	0.0696073	0.999205	0.128393	0.994002	0.532808	0.994286	0.945752	0.99993	-0.911075	0.316086	1258	1431	864	1192	1779	734	126	1392	3693	1979	604	969
Chromosome	859425	+	87bp upstream of bioA	adenosylmethionine-8-amino-7-oxononanoate aminotransferase	Tn5	-0.461716	0.64438	-0.906196	0.350664	1.25911	0.999352	1.27784	0.998569	-0.131357	0.925884	4268	1527	972	1463	740	4616	8806	1346	1826	1034	991	577
Chromosome	859911	-	bioB	biotin synthetase	Mu	0.583613	0.999205	0.444642	0.972505	1.35291	0.989996	1.121	0.99993	-0.38724	0.750159	874	1387	975	1330	1403	1891	927	1333	1756	2085	937	1551
Chromosome	860004	+	bioB	biotin synthetase	Mu	0.115249	0.999205	0.256977	0.988369	-2.58916	0.989996	-2.0771	0.99993	-0.592189	0.558936	1296	1617	1083	1192	1934	65	25	1	131	1525	811	753
Chromosome	860097	+	bioB	biotin synthetase	Mu	-0.106159	0.999205	-0.145472	0.993615	1.82784	0.989996	1.77177	0.99993	1.35311	0.17144	1183	1213	833	940	1145	2009	849	4308	5929	2110	8417	2028
Chromosome	860323	+	bioB	biotin synthetase	Tn5	0.273212	0.852197	0.166529	0.940472	-0.249166		-0.511348		-0.218115	0.828941	585	630	464	157	96	5	2	212	210	2355	1540	1844
Chromosome	860968	+	bioF	8-amino-7-oxononanoate synthase	Mu	-0.0311612	0.999205	-0.131494	0.993615	1.23067	0.989996	1.3943	0.99993	-0.654294	0.543232	1466	1956	1310	908	1171	3948	3519	1006	1471	2272	754	1440
Chromosome	863224	+	187bp upstream of bioDa	dethiobiotin synthetase	Mu	0.561024	0.999205	0.808329	0.789541	1.23527	0.989996	0.51399	0.99993	-0.669522	0.533263	1180	2085	3002	1531	1310	2099	851	1725	1206	1200	715	436
Chromosome	863580	-	543bp upstream of bioDa	dethiobiotin synthetase	Tn5	0.244207	0.819661	0.393337	0.729872	0.892569	0.999352	1.03474	0.998569	-0.114575	0.935393	3789	1762	1831	3109	2510	2397	5559	1543	2041	841	687	611
Chromosome	863801	-	uvrB	excision nuclease ABC subunit B	Tn5	0.342456	0.726552	0.224793	0.861694	-1.7211	0.999352	-2.46162	0.998569	1.03235	0.0687219	4257	3002	1789	2758	2491	27	130	358	178	2381	3684	4956
Chromosome	865190	-	uvrB	excision nuclease ABC subunit B	Mu	-0.0067075	0.999205	0.202094	0.992401	1.30441	0.989996	0.701299	0.99993	0.25592	0.853569	317	253	331	361	396	1635	746	10	1	781	623	913
Chromosome	865437	-	uvrB	excision nuclease ABC subunit B	Tn5	-0.0728501	0.952509	0.53408	0.629789	-2.79163	0.999352	-0.705065	0.998569	0.261508	0.79115	3171	1494	2355	1580	1641	12	302	64	1012	1391	1406	1448
Chromosome	865445	+	uvrB	excision nuclease ABC subunit B	Mu	0.148667	0.999205	-0.051937	0.999188	0.0854072	0.995322	0.0462869	0.99993	1.00837	0.227254	1316	1405	1199	1495	1176	1382	1141	202	190	914	1405	1788
Chromosome	866318	+	slrP	Type III secretion system effector protein, leucine rich repeat-Acts as a ubiquitin ligase for thioredoxin. Also targets the ERdj3 chaperone of mammalian cells	Mu	0.0181004	0.999205	0.297751	0.984629	0.291988	0.994286	-0.290762	0.99993	0.411003	0.726521	1447	1550	1808	1345	1640	2234	855	8	218	1786	2527	1445
Chromosome	866630	+	slrP	Type III secretion system effector protein, leucine rich repeat-Acts as a ubiquitin ligase for thioredoxin. Also targets the ERdj3 chaperone of mammalian cells	Tn5	0.90911	0.316406	1.03156	0.28429	-0.206838	0.999352	-0.505317	0.998569	-0.100486	0.938906	2502	2928	3254	2478	1481	801	1108	48	5	1518	1327	1042
Chromosome	866803	+	slrP	Type III secretion system effector protein, leucine rich repeat-Acts as a ubiquitin ligase for thioredoxin. Also targets the ERdj3 chaperone of mammalian cells	Tn5	0.421593	0.681468	0.274621	0.820015	1.19112	0.999352	2.08128	0.998569	0.281436	0.784943	4448	2153	2038	4525	2593	6428	23093	25	1211	1402	1721	1194
Chromosome	867191	+	slrP	Type III secretion system effector protein, leucine rich repeat-Acts as a ubiquitin ligase for thioredoxin. Also targets the ERdj3 chaperone of mammalian cells	Tn5	0.850716	0.383558	0.416531	0.754559	-0.736554	0.999352	-2.5096		0.413368	0.653639	1702	2001	852	1564	1160	5	7	374	51	3008	4401	2489
Chromosome	867208	-	slrP	Type III secretion system effector protein, leucine rich repeat-Acts as a ubiquitin ligase for thioredoxin. Also targets the ERdj3 chaperone of mammalian cells	Tn5	0.0874427	0.941509	-0.075325	0.962313	1.78961	0.999352	1.91326	0.998569	0.561119	0.450898	3560	2180	1495	1718	1295	8792	16069	166	789	1587	2059	2002
Chromosome	867252	+	slrP	Type III secretion system effector protein, leucine rich repeat-Acts as a ubiquitin ligase for thioredoxin. Also targets the ERdj3 chaperone of mammalian cells	Mu	0.159721	0.999205	0.305935	0.984529	-1.02097	0.989996	-1.1154	0.99993	0.641845	0.497023	1576	1692	2150	1808	1627	12	85	501	525	3137	4862	3407
Chromosome	867398	-	slrP	Type III secretion system effector protein, leucine rich repeat-Acts as a ubiquitin ligase for thioredoxin. Also targets the ERdj3 chaperone of mammalian cells	Tn5	0.470391	0.646041	0.382377	0.755559	0.766552	0.999352	1.05403	0.998569	0.516051	0.487065	2920	1555	1390	3013	1940	1697	4489	1042	1544	2106	2377	2838
Chromosome	868084	+	slrP	Type III secretion system effector protein, leucine rich repeat-Acts as a ubiquitin ligase for thioredoxin. Also targets the ERdj3 chaperone of mammalian cells	Mu	-0.0786809	0.999205	-0.209447	0.988369	0.345121	0.994286	0.983541	0.99993	0.642868	0.482159	1491	1462	1109	1303	1263	160	2246	1913	1399	2214	2762	3054
Chromosome	869016	+	ybhK	conserved hypothetical protein	Mu	-0.0537716	0.999205	0.118375	0.99448	-1.27132	0.989996	-0.955901	0.99993	1.64917	0.0122079	880	766	970	885	857	209	253	11	19	1069	3820	2335
Chromosome	869567	-	71bp upstream of ybhK	conserved hypothetical protein	Mu	0.720058	0.864946	0.787152	0.731716	0.259355	0.994286	1.51812	0.99993	0.335509	0.777491	1025	1997	1804	1553	1807	866	1981	537	2155	1596	1932	1404
Chromosome	870136	+	moaA	molybdenum cofactor biosynthesis protein A	Mu	0.244006	0.999205	0.531407	0.951135	1.69042	0.989996	1.54767	0.99993	-0.225296	0.873949	1359	1748	2503	1493	1418	10	33	8895	7944	1016	846	533
Chromosome	870148	+	moaA	molybdenum cofactor biosynthesis protein A	Mu	0.205376	0.999205	0.194657	0.988369	-0.29768	0.994286	-0.428887	0.99993	-0.680164	0.600705	893	751	921	1295	1055	618	32	104	648	818	197	554
Chromosome	870501	-	moaA	molybdenum cofactor biosynthesis protein A	Mu	-0.211176	0.999205	-0.309135	0.988369	0.540064	0.994286	-0.214403	0.99993	0.430992	0.684497	895	680	876	799	401	1873	647	3	10	1683	1882	1888
Chromosome	870796	+	moaA	molybdenum cofactor biosynthesis protein A	Mu	0.0217369	0.999205	0.0878538	0.995125	0.79179	0.994286	0.0164241	0.99993	-1.44603	0.0494222	801	1005	1019	617	603	116	3	1661	1008	1605	403	446
Chromosome	871602	+	moaC	molybdenum cofactor biosynthesis protein C	Mu	-0.369842	0.999205	-0.215462	0.988369	0.0282213	0.998505	-0.581298	0.99993	-0.991472	0.243711	842	808	921	433	381	4	45	849	487	1679	662	605
Chromosome	871850	+	moaC	molybdenum cofactor biosynthesis protein C	Mu	-0.192379	0.999205	-0.491586	0.963467	-0.430945	0.994286	-1.29703	0.99993	-0.710165	0.439794	1037	1109	614	661	675	697	200	1	5	2604	1384	1064
Chromosome	873145	-	ybhL	hypothetical membrane protein	Tn5	0.421765	0.661691	0.657662	0.475743	-2.01789	0.999352	0.197534	0.998569	0.693564	0.305173	3960	2954	2897	2766	2587	1	3304	216	459	2501	2929	4151
Chromosome	873485	-	137bp upstream of ybhL	hypothetical membrane protein	Tn5	0.542056	0.582381	0.998074	0.221596	2.58671	0.946931	2.73873	0.800643	0.597142	0.422749	2494	1652	2297	2425	2233	8605	13369	3076	8304	1623	1838	2446
Chromosome	873653	+	ybhM	hypothetical membrane protein	Mu	0.818416	0.999205	0.458139	0.955107	0.788453	0.994286	1.50354	0.99993	0.725278	0.409055	1745	2643	2698	37599	2006	3592	5306	465	1115	1993	3073	2514
Chromosome	873711	-	ybhM	hypothetical membrane protein	Tn5	0.226461	0.827566	-0.070081	0.963459	-1.25027	0.999352	0.24407	0.998569	1.56817	0.000505532	3895	2358	1516	2463	1568	1	44	514	4120	2590	6471	7361
Chromosome	873919	+	ybhM	hypothetical membrane protein	Mu	0.555159	0.999205	0.900653	0.679135	1.40087	0.989996	1.85581	0.99993	0.145115	0.919754	818	1165	1195	1319	2034	2395	2825	875	1472	1619	1053	1864
Chromosome	874237	-	SL1344_0785	hypothetical inner membrane protein	Tn5	-0.565304	0.554317	-0.936653	0.269359	1.04294	0.999352	1.16776	0.998569	0.607793	0.358318	6312	1544	1286	2620	1255	2339	6549	5699	7466	3044	3941	4093
Chromosome	874399	+	SL1344_0785	hypothetical inner membrane protein	Tn5	0.991521	0.240646	0.892158	0.292199	-2.26522	0.999352	-0.926121	0.998569	0.032871	0.97956	2589	2629	1936	3392	2429	31	714	70	47	1929	1535	1805
Chromosome	874537	-	SL1344_0785	hypothetical inner membrane protein	Tn5	0.451835	0.675403	1.20726	0.11737	2.66337	0.967909	2.51715	0.965172	-0.002227	0.997872	1800	1036	1828	1743	2062	698	2001	11765	12668	2177	1536	2142
Chromosome	874539	-	SL1344_0785	hypothetical inner membrane protein	Tn5	-0.835747	0.387197	-0.69174	0.495268	0.672708	0.999352	0.151212	0.998569	0.837995	0.232613	4128	841	813	1300	1204	88	6	4310	4048	1583	3040	1952
Chromosome	874543	+	SL1344_0785	hypothetical inner membrane protein	Tn5	-0.470744	0.618513	0.179807	0.888465	0.840225	0.999352	1.30977	0.998569	1.82445	0.000214282	6146	1893	2375	2466	3602	1735	5323	4887	10288	1403	3557	5705
Chromosome	874547	-	SL1344_0785	hypothetical inner membrane protein	Tn5	-0.531452	0.57062	-0.199462	0.882284	0.380902	0.999352	-0.71362	0.998569	0.766546	0.249199	6567	1859	1704	2586	3080	2481	2489	1813	110	1539	2467	2117
Chromosome	874709	+	SL1344_0785	hypothetical inner membrane protein	Tn5	-0.579365	0.546473	-0.709294	0.49447	1.5211	0.999352	1.67845	0.998569	-0.527074	0.639292	5045	1692	796	1511	1648	2932	5349	6870	12423	607	352	322
Chromosome	874773	-	SL1344_0785	hypothetical inner membrane protein	Tn5	-0.0868011	0.943346	-0.0569694	0.974427	-4.22224	0.387717	-0.606069	0.998569	-0.54963	0.567614	3739	1210	906	2458	2157	12	1498	2	2	1575	592	1159
Chromosome	875722	+	ybhN	hypothetical membrane protein	Mu	0.579604	0.999205	-0.0957759	0.995125	1.65751	0.989996	0.87077	0.99993	0.198758	0.91301	1471	2153	1326	2360	1237	2509	2225	4178	1000	2305	638	3737
Chromosome	876021	+	ybhN	hypothetical membrane protein	Mu	-0.16698	0.999205	0.104245	0.99448	-1.37164	0.989996	-2.0905	0.99993	-1.32652	0.0950267	1603	1103	1819	1632	1456	328	145	0	18	1987	717	431
Chromosome	876324	+	ybhN	hypothetical membrane protein	Mu	-0.0891533	0.999205	-0.438144	0.964547	-0.158475	0.995322	-0.391307	0.99993	1.15892	0.130732	1707	1715	1018	1431	1242	580	355	938	998	943	2092	1608
Chromosome	878928	-	ybhR	hypothetical inner membrane protein	Mu	0.0317322	0.999205	-0.0982516	0.995125	-0.138326	0.995322	-1.05694		1.53698	0.18385	699	761	547	654	662	622	124	48	77	1966	11950	1004
Chromosome	879138	-	ybhR	hypothetical inner membrane protein	Mu	0.32676	0.999205	0.0731925	0.995125	-1.34517	0.989996	-1.01547	0.99993	0.631338	0.511968	1311	1220	1106	2079	1516	78	132	248	404	1289	1685	1681
Chromosome	880354	+	ybhS	hypothetical inner membrane protein	Tn5	-0.722648	0.446981	-0.513018	0.629364	-0.946001	0.999352	-0.362649	0.998569	1.03903	0.0751858	5211	1638	1283	1268	1660	568	636	419	2448	3107	4454	6922
Chromosome	880984	-	ybhS	hypothetical inner membrane protein	Tn5	0.311704	0.764406	0.299318	0.820015	-4.66165	0.253698	-1.07814	0.998569	0.184184	0.862121	2694	1662	1536	1942	1303	2	629	1	10	3315	3931	2460
Chromosome	882035	+	ybhF	hypothetical ABC transporter ATP-binding protein	Mu	0.253525	0.999205	0.245179	0.988369	-0.0858803	0.995322	0.908418	0.99993	0.525115	0.60027	999	1383	1391	1032	908	926	2269	92	66	1938	2246	2413
Chromosome	882211	-	ybhF	hypothetical ABC transporter ATP-binding protein	Tn5	0.504212	0.598216	0.284962	0.826687	0.586113	0.999352	1.17445	0.998569	0.131713	0.905205	2818	2098	1618	2297	1314	479	2964	2074	3540	2986	3231	2308
Chromosome	883120	+	SL1344_0794	HlyD-family secretion protein	Mu	0.344292	0.999205	0.887902	0.60541	0.926838	0.989996	1.55002	0.99993	0.537989	0.630029	1163	2107	2494	964	1924	1226	418	1610	5385	2055	3308	1742
Chromosome	883147	+	SL1344_0794	HlyD-family secretion protein	Mu	-0.00588624	0.999205	-0.124511	0.993695	0.965671	0.989996	1.21806	0.99993	-0.602026	0.56298	1648	2198	1226	1083	1585	2073	930	2049	4718	1679	1016	691
Chromosome	883388	+	SL1344_0794	HlyD-family secretion protein	Tn5	0.715556	0.436338	0.378067	0.754465	1.42335	0.999352	1.3744	0.998569	1.33781	0.0246228	4303	2763	1777	5418	3143	7	77	11105	14203	1347	2236	4020
Chromosome	883405	+	SL1344_0794	HlyD-family secretion protein	Mu	0.698775	0.874041	0.855419	0.702175	1.81059	0.989996	1.54567	0.99993	0.352017	0.766226	1251	2343	3101	1899	1594	3046	2856	3534	2118	1887	2357	1638
Chromosome	883571	+	SL1344_0794	HlyD-family secretion protein	Tn5	0.115794	0.920138	0.0734773	0.962313	2.34783	0.999352	2.65405	0.8276	-0.183323	0.873312	4411	1800	1521	3306	2441	8859	22374	7655	12569	2398	2230	1273
Chromosome	885869	-	rhlE	hypothetical ATP-dependent RNA helicase rhlE	Mu	0.577501	0.999205	0.514815	0.955107	1.32295	0.989996	0.999258	0.99993	0.554533	0.60629	1436	2525	1407	1915	2705	4839	2720	643	755	1858	1700	2891
Chromosome	886246	+	41bp upstream of rhlE	hypothetical ATP-dependent RNA helicase rhlE	Mu	0.739408	0.999205	0.119215	0.995125	-0.727497		-0.290721		0.237348	0.917504	117	220	101	247	159	8	0	5	55	54	5	112
Chromosome	886964	+	dinG	probable ATP-dependent helicase DinG	Tn5	-1.04532	0.316406	-1.42773	0.123088	-4.97601	0.190976	-2.19276	0.998569	-0.0425118	0.974712	2970	414	273	831	494	0	0	0	151	2448	1864	2143
Chromosome	887013	-	dinG	probable ATP-dependent helicase DinG	Mu	0.174212	0.999205	-0.179916	0.988369	-0.683769	0.994286	-0.266696	0.99993	-0.777672	0.40885	1201	1610	854	1121	1098	5	11	536	1101	1994	725	1040
Chromosome	887576	+	dinG	probable ATP-dependent helicase DinG	Mu	0.220847	0.999205	0.338172	0.980486	0.890211	0.989996	1.49827	0.99993	0.323599	0.798124	1268	1514	1841	1449	1289	2086	2250	1004	2735	2383	1722	3207
Chromosome	888066	+	dinG	probable ATP-dependent helicase DinG	Mu	0.758589	0.864946	0.536681	0.929415	2.54927	0.922161	2.25722	0.99993	-0.243844	0.8647	1455	1877	2119	3261	2058	3921	3636	10688	7245	1520	1351	683
Chromosome	888515	-	dinG	probable ATP-dependent helicase DinG	Mu	0.0426117	0.999205	-0.0792957	0.995125	0.451571	0.994286	0.227265	0.99993	-0.381486	0.778023	1671	1753	1571	1647	1380	2312	1512	490	540	1105	900	423
Chromosome	891724	+	ybiO	hypothetical membrane protein	Tn5	0.280583	0.78224	0.132134	0.925381	0.0723572	0.999352	0.944594	0.998569	-0.264925	0.784943	3998	2473	1724	2704	1995	219	1468	2071	6248	2122	1573	1361
Chromosome	894165	-	glnQ	glutamine transport ATP-binding protein GlnQ	Mu	0.540382	0.999205	0.753081	0.783385	2.11028	0.989996	1.70127	0.99993	-0.0126121	0.992972	980	1590	1664	1359	1705	1418	1866	5489	2851	1890	1335	1683
Chromosome	894960	-	glnP	glutamine transport system permease protein GlnP	Mu	0.22165	0.999205	0.586558	0.915336	0.514102	0.994286	0.33544	0.99993	-0.799388	0.376567	1156	1353	1611	1349	1864	1489	955	548	688	1871	731	903
Chromosome	896072	+	glnH	glutamine-binding periplasmic protein precursor	Tn5	0.362754	0.707526	0.550381	0.586388	1.21211	0.999352	0.954216	0.998569	0.641877	0.317221	6485	4916	4962	3945	3243	686	965	10123	11923	3913	5607	4964
Chromosome	896561	+	290bp upstream of glnH	glutamine-binding periplasmic protein precursor	Tn5	0.553261	0.592289	0.973681	0.266399	-1.11573	0.999352	-1.14576	0.998569	0.152243	0.900214	1822	1143	1556	1917	1737	185	6	4	377	991	966	909
Chromosome	896930	+	dps	DNA protection during starvation protein	Mu	0.14558	0.999205	0.19448	0.988369	-1.71099		-1.82483		-1.58616	0.0238779	935	1412	1009	692	1057	119	60	1	0	2067	410	569
Chromosome	897607	+	ybiF	hypothetical membrane protein	Tn5	0.0996429	0.931881	-0.254307	0.847603	1.07566	0.999352	0.94673	0.998569	1.01778	0.101488	3827	2130	1413	2137	1188	3446	2818	1120	4381	1181	1822	2450
Chromosome	898231	+	ybiF	hypothetical membrane protein	Mu	0.47953	0.999205	-0.263747	0.988369	0.77971	0.994286	1.19858	0.99993	0.558758	0.611971	1146	1532	1023	1732	705	2370	2475	318	880	584	796	660
Chromosome	898292	-	ybiF	hypothetical membrane protein	Mu	0.0391241	0.999205	0.652698	0.905362	0.179444	0.995322	0.51927	0.99993	-0.171436	0.894427	1049	1162	1191	974	2186	1178	1462	205	208	2707	2038	1801
Chromosome	901493	+	96bp upstream of RybA	small RNA; experimentally verified	Mu	0.423205	0.999205	0.66844	0.920787	0.723648	0.994286	0.157351	0.99993	-0.279846	0.846335	1247	2396	3229	1106	923	995	387	1523	1277	2667	2483	983
Chromosome	903026	-	ybiR	hypothetical membrane protein	Mu	0.0391852	0.999205	0.288995	0.983334	1.38414	0.989996	1.43876	0.99993	0.937328	0.254706	2254	2772	2376	1842	2941	7143	6599	1527	1166	1077	1794	1758
Chromosome	903539	-	ybiS	hypothetical exported protein	Mu	-0.587681	0.999205	0.0162205	0.999305	-0.346772	0.994286	0.629858	0.99993	0.121548	0.925118	1230	905	867	624	1485	324	887	576	1512	2264	2252	1762
Chromosome	904216	-	138bp upstream of ybiS	hypothetical exported protein	Tn5	0.507203	0.597902	0.651727	0.481339	2.09336	0.999352	1.84321	0.998569	0.46383	0.564438	3661	2145	2155	3685	2964	9988	15308	1176	828	1829	1897	2471
Chromosome	904217	+	139bp upstream of ybiS	hypothetical exported protein	Tn5	0.74169	0.415883	0.397059	0.753921	3.10923	0.601635	2.54794	0.916551	0.490752	0.509951	2557	2493	1599	2332	1311	12846	12511	6141	6447	2257	2706	2767
Chromosome	904614	-	ybiT	ABC transporter ATP-binding protein	Mu	-0.0682845	0.999205	-0.138601	0.993615	-0.797415	0.994286	-0.164002	0.99993	1.52662	0.0150064	1367	1169	849	1368	1452	602	637	67	606	1307	3631	3098
Chromosome	904818	+	ybiT	ABC transporter ATP-binding protein	Mu	0.143719	0.999205	-0.285572	0.988369	-0.134492	0.995322	-0.450191	0.99993	0.443714	0.677621	1691	1536	1172	2152	1362	1606	672	51	484	1556	1621	1899
Chromosome	907229	-	SL1344_0814	conserved hypothetical protein	Tn5	-0.388687	0.711605	-0.269895	0.829284	-1.83205	0.999352	-1.99615	0.998569	0.780927	0.223595	4948	2156	1810	1460	1519	229	430	0	1	1827	2482	3025
Chromosome	907329	-	ybiV(2)	conserved hypothetical protein	Tn5	0.185943	0.862715	-0.247078	0.856392	2.00264	0.999352	1.78107	0.998569	0.147401	0.908508	5039	3106	2068	2897	1348	14689	16662	412	2871	1521	1907	949
Chromosome	907620	-	ybiV(2)	conserved hypothetical protein	Tn5	0.211248	0.832982	0.163983	0.898391	2.34671	0.999352	2.27702	0.998569	0.724258	0.253743	6061	3773	2883	3594	2859	973	1139	30264	42575	2878	4488	3784
Chromosome	908089	+	289bp upstream of ybiV(2)	conserved hypothetical protein	Tn5	-0.27933	0.789815	-0.368976	0.77906	0.183493	0.999352	-0.0920487	0.998569	-0.229195	0.850881	5610	2536	2182	2005	1251	1500	789	1666	3475	1463	1342	715
Chromosome	909535	+	76bp upstream of ybiU	conserved hypothetical protein	Mu	0.225784	0.999205	0.462745	0.960906	1.15412	0.989996	1.19899	0.99993	-0.0533358	0.975099	1795	2193	1722	2014	3182	5632	3234	389	1961	2720	2714	1512
Chromosome	909826	-	ybiV(1)	conserved hypothetical protein	Mu	-0.401596	0.999205	-0.246301	0.988369	-0.529172	0.994286	-1.16012	0.99993	0.844127	0.38932	1966	1633	1492	1218	1554	680	369	584	321	1795	3919	1724
Chromosome	909977	-	ybiV(1)	conserved hypothetical protein	Mu	-0.0786708	0.999205	-0.283469	0.988369	1.59886	0.989996	1.83029	0.99993	-0.171984	0.899859	1706	1773	913	1401	1641	2175	1932	5148	7580	2086	1776	1181
Chromosome	910373	+	ybiV(1)	conserved hypothetical protein	Mu	0.667443	0.937814	0.396652	0.964547	1.39098	0.989996	0.523625	0.99993	-0.4412	0.678774	1899	2635	2317	3574	2555	513	251	6564	3482	2665	1716	1362
Chromosome	911304	-	pflF	hypothetical formate acetyltransferase 3	Mu	-0.490866	0.999205	-0.643742	0.915336	-2.51953	0.989996	-0.00917237	0.99993	0.990511	0.2161	1369	1084	761	759	754	81	1263	2	1	1221	2042	2145
Chromosome	911677	+	pflF	hypothetical formate acetyltransferase 3	Mu	0.241203	0.999205	0.0406047	0.999305	0.63837	0.994286	0.33866	0.99993	0.726942	0.426156	914	762	367	1392	1428	1835	93	115	1470	2532	2884	4226
Chromosome	911871	+	pflF	hypothetical formate acetyltransferase 3	Mu	0.656457	0.961251	0.513311	0.955107	1.31266	0.989996	1.19451	0.99993	0.506006	0.638303	1086	1805	1163	1751	1951	3023	1864	945	1406	1905	1824	2700
Chromosome	912558	-	pflF	hypothetical formate acetyltransferase 3	Mu	0.185286	0.999205	0.496975	0.964547	1.49061	0.989996	1.13702	0.99993	0.414237	0.706666	1104	1105	771	1392	2431	690	1104	3797	2284	1245	1367	1390
Chromosome	913155	+	pflE	hypothetical pyruvate formate-lyase 3 activating enzyme	Mu	0.0570092	0.999205	-0.223141	0.988369	-2.33717	0.989996	-1.67696	0.99993	0.0743555	0.957592	1508	1281	1222	1793	1149	121	13	5	286	2799	2338	2441
Chromosome	913248	-	pflE	hypothetical pyruvate formate-lyase 3 activating enzyme	Tn5	0.679733	0.465312	0.363644	0.784689	1.00438	0.999352	0.287018	0.998569	0.243431	0.81343	2545	2286	1661	2288	1153	285	119	3317	2708	1458	1589	1358
Chromosome	913614	+	pflE	hypothetical pyruvate formate-lyase 3 activating enzyme	Mu	0.361305	0.999205	-0.0418248	0.999305	-0.665717	0.994286	0.3069	0.99993	0.433325	0.722896	1290	1391	793	1949	1559	94	1290	557	417	2022	1490	3074
Chromosome	914542	+	moeB	molybdopterin biosynthesis MoeB protein	Mu	0.161672	0.999205	0.40502	0.980486	-2.56798		-2.05959		-0.665301	0.525876	779	1065	1144	697	908	0	42	14	3	1983	709	1196
Chromosome	914626	+	moeB	molybdopterin biosynthesis MoeB protein	Mu	-0.236768	0.999205	0.138202	0.993561	-0.265794	0.994286	-0.204955	0.99993	-0.540931	0.602452	1920	1584	1983	1560	2045	1609	1432	2	33	2727	1226	1680
Chromosome	914640	+	moeB	molybdopterin biosynthesis MoeB protein	Mu	0.235234	0.999205	0.152226	0.993615	1.22491	0.989996	1.33565	0.99993	-0.975909	0.311961	1296	1391	1087	1657	1679	55	250	4480	5238	1243	610	322
Chromosome	917606	-	yliA	hypothetical ABC transporter ATP-binding protein	Mu	-0.432071	0.999205	-0.41187	0.974166	0.459774	0.994286	-0.140158	0.99993	0.865849	0.306347	1896	1557	974	1128	1589	404	384	2517	1557	1448	2610	1925
Chromosome	919042	+	yliA	hypothetical ABC transporter ATP-binding protein	Mu	0.343674	0.999205	0.254732	0.988369	-0.268775	0.994286	0.316978	0.99993	0.833844	0.431031	1187	1272	923	1762	1845	394	929	552	739	1442	1251	3253
Chromosome	919686	+	yliB	hypothetical ABC transporter periplasmic binding protein	Mu	0.241688	0.999205	0.903849	0.593301	-1.03459	0.989996	-0.603069	0.99993	-0.29482	0.804141	1038	1479	1879	1013	2124	343	439	4	0	2702	1991	1498
Chromosome	922131	+	yliD	hypothetical ABC transporter permease protein	Mu	0.415434	0.999205	1.11745	0.230592	1.13014	0.989996	1.1292	0.99993	0.482293	0.675953	1329	2406	2759	1277	3217	1206	908	2615	3264	1899	2946	1527
Chromosome	923347	+	rimO	conserved hypothetical protein	Mu	0.379256	0.999205	0.496537	0.954806	1.67182	0.989996	1.01636	0.99993	0.260006	0.838582	1360	1626	1625	1949	2179	737	589	5801	3420	2989	2249	3628
Chromosome	924413	+	bssR	conserved hypothetical protein	Mu	0.158585	0.999205	0.0649586	0.996189	-0.742925	0.994286	-1.6972	0.99993	0.71257	0.438275	1336	1541	1245	1435	1406	25	6	569	233	1218	1530	1856
Chromosome	924455	+	bssR	conserved hypothetical protein	Mu	-0.294419	0.999205	0.23199	0.988369	0.226757	0.994286	0.424623	0.99993	0.117716	0.927382	1467	955	1930	1312	1390	2130	2132	3	10	1904	1717	1645
Chromosome	924728	+	bssR	conserved hypothetical protein	Tn5	-0.356368	0.729738	-0.680271	0.525948	-1.48392	0.999352	-3.85175	0.550044	0.859306	0.157276	3712	1416	1025	1423	752	48	12	376	43	1921	3088	3025
Chromosome	924774	-	45bp upstream of bssR	conserved hypothetical protein	Tn5	0.42842	0.702527	0.670942	0.483606	0.548895	0.999352	1.51378	0.998569	-0.242442	0.807541	3198	1246	1772	3736	2809	462	672	2348	10256	2073	1365	1558
Chromosome	924985	+	256bp upstream of bssR	conserved hypothetical protein	Tn5	0.954976	0.287264	0.676305	0.481339	1.39024	0.999352	1.52894	0.998569	0.025128	0.985442	2568	3088	1769	2663	1881	1683	3532	2805	4539	1926	1861	1442
Chromosome	925370	+	641bp upstream of bssR	conserved hypothetical protein	Tn5	-0.275906	0.801549	-0.420645	0.73506	-1.95735	0.999352	-5.20184	0.111025	0.573075	0.550483	3253	1371	928	1275	1023	109	5	0	3	843	746	1483
Chromosome	925778	+	SL1344_0830	conserved hypothetical protein	Tn5	-0.329641	0.748596	0.0342011	0.985879	0.246778	0.999352	-0.749438	0.998569	0.514279	0.511928	4044	1561	1750	1610	1718	1916	993	291	614	1461	1700	1919
Chromosome	925779	+	SL1344_0830	conserved hypothetical protein	Tn5	0.565058	0.578171	0.910824	0.327347	2.14495	0.999352	2.22038	0.998569	0.493864	0.540181	1990	1282	1275	2075	2220	6701	10743	293	1369	2173	2119	3200
Chromosome	926506	+	SL1344_0831	hypothetical electron transfer flavoprotein (beta subunit)	Tn5	0.787622	0.402084	0.872756	0.347925	-1.09907	0.999352	-1.10314	0.998569	0.292181	0.748934	1829	1569	1339	2099	1737	47	378	219	21	2273	2020	2759
Chromosome	926802	-	SL1344_0832	hypothetical electron transfer flavoprotein (alpha subunit)	Tn5	-0.72791	0.433718	-0.767188	0.414812	-1.17048	0.999352	-1.00306	0.998569	-1.04506	0.19077	6602	2090	1122	1595	1954	18	121	1087	1992	1285	359	610
Chromosome	926869	-	SL1344_0832	hypothetical electron transfer flavoprotein (alpha subunit)	Tn5	0.120541	0.923652	0.0804976	0.958741	1.35317	0.999352	1.09696	0.998569	0.256851	0.817533	4027	1252	1517	3520	2103	3	439	9945	8980	1675	2163	1254
Chromosome	928353	+	SL1344_0833	hypothetical acyl-CoA dehydrogenase	Tn5	-0.490696	0.626176	-0.396332	0.739538	-0.147337	0.999352	-0.106403	0.998569	0.96018	0.0756975	4756	1836	1214	1373	1733	982	1989	987	1492	4885	7467	9239
Chromosome	928711	-	SL1344_0833	hypothetical acyl-CoA dehydrogenase	Tn5	-0.236888	0.827566	-0.00205498	0.99903	0.474351	0.999352	1.15732	0.998569	0.333467	0.69791	4791	2285	2082	1715	1903	39	3078	4210	7780	2282	2522	2403
Chromosome	929461	+	317bp upstream of SL1344_0833	hypothetical acyl-CoA dehydrogenase	Tn5	-0.692003	0.467004	-0.363333	0.774056	-0.792862	0.999352	-1.07532	0.998569	1.0834	0.242512	4292	1080	1113	1434	1614	702	605	153	658	411	426	1259
Chromosome	929614	+	SL1344_0834	hypothetical flavoprotein	Tn5	-0.865334	0.337064	-1.22211	0.115159	0.606965	0.999352	-0.343908	0.998569	-0.336633	0.727077	6378	1515	1065	1748	977	3	15	6761	3744	1578	970	1100
Chromosome	930245	-	SL1344_0834	hypothetical flavoprotein	Tn5	0.325324	0.822437	0.384223	0.848625	-0.475876		-0.531058		-0.399319	0.673725	188	138	191	169	61	0	0	0	0	1745	1239	934
Chromosome	930299	+	SL1344_0834	hypothetical flavoprotein	Tn5	0.642526	0.494259	0.98346	0.230554	2.51088	0.990674	2.89912	0.70025	0.186721	0.850881	2470	2138	2219	2175	2221	1411	7353	12080	18140	2308	2293	2176
Chromosome	931566	+	SL1344_0835	LysR transcriptional regulator	Tn5	1.1191	0.182003	0.999377	0.240478	1.43251	0.999352	2.09202	0.998569	0.184181	0.87571	2014	2824	1871	2372	1816	2833	9746	604	1205	1270	890	1589
Chromosome	931674	-	SL1344_0835	LysR transcriptional regulator	Tn5	0.714996	0.51108	0.981047	0.324272	2.07749	0.999352	2.24486	0.998569	0.587919	0.405537	1766	887	971	2715	2419	6	164	10098	13794	2392	2767	3480
Chromosome	931675	+	SL1344_0835	LysR transcriptional regulator	Tn5	-0.526527	0.596952	-0.212964	0.884594	-0.777309	0.999352	-1.63845	0.998569	-0.66817	0.417143	5218	1221	1079	2322	2698	949	759	8	31	1909	1155	779
Chromosome	931819	-	SL1344_0835	LysR transcriptional regulator	Tn5	0.946735	0.272708	0.653729	0.498093	1.34911	0.999352	0.967786	0.998569	0.367459	0.68594	2703	2715	1913	3327	1850	4646	6210	27	2	1520	1485	1897
Chromosome	932369	-	195bp upstream of SL1344_0835	LysR transcriptional regulator	Tn5	0.144611	0.90175	0.68241	0.451943	1.42418	0.999352	1.65274	0.998569	-0.0354122	0.979501	3962	1612	2303	3097	3379	5986	15028	536	312	3076	2879	2162
Chromosome	932392	+	218bp upstream of SL1344_0835	LysR transcriptional regulator	Tn5	-0.00626164	0.995157	-0.320641	0.794529	0.394705	0.999352	0.832249	0.998569	0.82169	0.207397	4918	2360	1521	2694	1692	929	4037	2656	4210	1478	2045	2558
Chromosome	932461	+	SL1344_0836	hypothetical inner membrane protein	Mu	-0.291907	0.999205	-0.373542	0.980486	-3.36398	0.796365	-0.83394	0.99993	-0.375736	0.735918	1604	1229	989	1280	1246	1	30	32	802	2842	1567	1877
Chromosome	932491	-	SL1344_0836	hypothetical inner membrane protein	Tn5	0.374067	0.715064	0.52368	0.597259	1.98955	0.999352	2.42565	0.953217	-0.176712	0.873373	5011	2231	2530	5027	3824	9861	24187	3499	8791	2814	2575	1562
Chromosome	932624	+	SL1344_0836	hypothetical inner membrane protein	Tn5	-0.307295	0.760146	-0.452169	0.692762	-0.256634	0.999352	-0.135507	0.998569	0.982267	0.110835	10733	5016	3905	3444	2284	2603	3257	1256	4510	3879	5041	8623
Chromosome	932647	-	SL1344_0836	hypothetical inner membrane protein	Tn5	0.204833	0.848247	-0.220161	0.871199	0.231525	0.999352	-0.281241	0.998569	1.069	0.0604362	3748	2009	1192	2588	1459	910	690	1357	1677	2307	3578	5039
Chromosome	932782	-	SL1344_0836	hypothetical inner membrane protein	Tn5	0.677305	0.506742	1.38427	0.0785994	0.415926	0.999352	1.885	0.998569	0.239013	0.803108	2323	1331	1781	3079	4253	1535	10309	5	576	2409	2603	2242
Chromosome	933104	-	240bp upstream of SL1344_0836	hypothetical inner membrane protein	Tn5	0.772493	0.415206	1.16736	0.131558	1.47432	0.999352	1.17569	0.998569	0.364285	0.694133	2068	1527	2157	2623	2143	463	223	4026	5204	1861	1623	2519
Chromosome	934033	+	yliJ	glutathione s-transferase family protein	Mu	0.17146	0.999205	0.00323247	0.999305	0.577731	0.994286	0.491473	0.99993	-0.173129	0.898618	1748	1997	1254	1928	2052	2167	946	1018	2087	2092	1738	1225
Chromosome	936647	+	deoR	deoxyribose operon repressor	Mu	0.200087	0.999205	0.47835	0.960906	1.39736	0.989996	1.5404	0.99993	-0.107641	0.937579	1286	1920	2456	1083	1126	2161	2392	2560	2825	2160	1247	1955
Chromosome	937210	-	ybjG	hypothetical permease protein	Mu	0.111692	0.999205	-0.350898	0.980486	-0.658004	0.994286	-1.01975	0.99993	-0.491273	0.648963	1464	2193	1111	1013	960	1	1	665	554	3985	2729	1697
Chromosome	937878	-	mdfA	multidrug translocase MdfA	Mu	0.63822	0.999205	0.56814	0.95107	-0.843934	0.994286	-0.472156	0.99993	0.274266	0.837909	990	1050	971	2160	2029	313	105	127	611	770	905	636
Chromosome	938986	-	mdfA	multidrug translocase MdfA	Mu	0.232241	0.999205	0.411147	0.976458	-0.190697	0.995322	0.165369	0.99993	0.409727	0.712509	971	1451	1494	874	1062	871	1067	1	20	2097	1908	2715
Chromosome	939184	-	SL1344_0843	conserved hypothetical protein	Tn5	0.372836	0.711605	0.808524	0.360384	1.97855	0.999352	1.92929	0.998569	-0.180585	0.861307	2883	1769	2334	2299	2177	6590	12833	1275	884	2208	1740	1512
Chromosome	939369	-	SL1344_0843	conserved hypothetical protein	Mu	0.251231	0.999205	0.978426	0.635534	0.89748	0.991612	1.01756	0.99993	1.17458	0.327777	924	1446	1146	807	2803	30	450	2329	2336	3681	1712	14897
Chromosome	941598	-	SL1344_0845	hypothetical tetR-family transcriptional regulator	Mu	-0.160441	0.999205	-0.109883	0.995125	1.23087	0.989996	0.553974	0.99993	0.0836446	0.953589	1692	1695	2215	1263	668	894	490	4403	2806	1474	1307	1230
Chromosome	942748	+	SL1344_0846	hypothetical membrane protein	Mu	0.140977	0.999205	0.0162131	0.999305	-1.34632	0.989996	-1.20582	0.99993	-0.416813	0.701644	1520	1626	1113	1703	1792	142	201	261	303	2785	1474	1796
Chromosome	943912	+	257bp upstream of SL1344_0846	hypothetical membrane protein	Tn5	0.503611	0.582381	0.0370275	0.98362	-0.564272	0.999352	0.365612	0.998569	0.278674	0.76389	4690	3253	1807	4031	2254	3	114	1397	5480	1898	2029	1907
Chromosome	944165	+	ybjM	hypothetical membrane protein	Mu	0.0218622	0.999205	0.0397701	0.999305	0.527824	0.994286	-0.48621	0.99993	-0.554189	0.659534	2067	2815	1747	1391	2272	3963	983	39	325	1416	1058	416
Chromosome	944324	+	21bp upstream of ybjM	hypothetical membrane protein	Tn5	0.872502	0.386909	0.538359	0.646012	1.95325	0.999352	1.71773	0.998569	1.04647	0.0707595	1738	2300	1103	1428	1137	5067	6202	163	695	2043	3131	4380
Chromosome	944499	-	grxA	glutaredoxin 1	Mu	-0.279483	0.999205	-0.33836	0.988369	-1.18396		-1.38694		0.500251	0.748591	674	628	561	435	373	130	86	0	1	885	136493	591
Chromosome	944500	+	grxA	glutaredoxin 1	Mu	0.130842	0.999205	0.211631	0.988369	1.48583	0.989996	1.82327	0.99993	-0.112274	0.937579	1646	2147	2026	1469	1634	2230	1245	4175	8360	2074	2036	1042
Chromosome	945172	+	mdaA	oxygen-insensitive NADPH nitroreductase (pseudogene)	Mu	-0.0504949	0.999205	-0.51835	0.955107	0.0338486	0.998456	-1.64723	0.99993	-0.181221	0.886936	1600	1540	966	1487	1014	1659	239	180	34	2653	2029	1706
Chromosome	945617	-	mdaA	oxygen-insensitive NADPH nitroreductase (pseudogene)	Mu	0.528415	0.999205	0.831	0.713955	0.972845	0.989996	0.571098	0.99993	0.84669	0.330291	1119	1557	1531	1754	2591	1111	712	1727	1393	2508	3007	4724
Chromosome	945947	-	rimK	ribosomal protein S6 modification protein	Mu	0.684782	0.956795	1.13583	0.31277	2.53737	0.920151	2.1759	0.99993	0.65198	0.512768	849	1371	1671	1479	2302	4736	3010	3899	2868	1290	1418	2012
Chromosome	946280	+	rimK	ribosomal protein S6 modification protein	Mu	0.55403	0.999205	0.953571	0.517604	2.29521	0.989996	1.32294	0.99993	0.449713	0.683442	1221	2213	2858	1517	2024	2183	1053	7799	3449	1951	1776	2662
Chromosome	946775	+	52bp upstream of rimK	ribosomal protein S6 modification protein	Mu	0.182496	0.999205	-0.224256	0.988369	-0.130955	0.995322	0.611419	0.99993	0.688246	0.5193	1669	2075	1115	1720	1512	262	550	1214	2852	2915	2506	5529
Chromosome	947050	-	ybjN	conserved hypothetical protein	Mu	-0.108377	0.999205	-0.0118282	0.999305	-0.854572	0.994286	-0.75507	0.99993	0.118034	0.927382	1512	1626	1007	1130	1819	7	53	571	800	1849	1630	1635
Chromosome	948860	+	potG	putrescine transport ATP-binding protein PotG	Mu	0.513114	0.999205	0.225396	0.988369	1.65768	0.989996	0.971174	0.99993	0.697825	0.447625	1859	2063	1535	3336	2665	3327	1523	5043	3303	1288	1936	1608
Chromosome	950259	+	potH	putrescine transport system permease protein PotH	Mu	-0.399289	0.999205	0.304063	0.981722	-1.05871	0.989996	0.258268	0.99993	0.543046	0.588037	1760	931	1893	1555	2318	554	1680	126	528	1830	2464	2006
Chromosome	950716	-	potH	putrescine transport system permease protein PotH	Mu	-0.502649	0.999205	-0.0258641	0.999305	-1.87187	0.989996	-1.57153	0.99993	-0.343024	0.784569	1136	724	1171	771	920	6	0	121	168	1787	1385	833
Chromosome	951062	-	potI	putrescine transport system permease protein PotI	Mu	0.255702	0.999205	-0.0299569	0.999305	0.841652	0.989996	0.074226	0.99993	-0.161781	0.906996	1617	1286	1676	2551	1292	3013	1069	818	724	3638	3299	1901
Chromosome	951950	-	ybjO	hypothetical membrane protein	Mu	0.622807	0.999205	0.765956	0.834734	0.498663	0.994286	0.4369	0.99993	0.600659	0.590369	1036	1131	1183	2180	2495	5	34	1774	1967	1175	1052	1971
Chromosome	952288	+	ybjO	hypothetical membrane protein	Mu	0.0862816	0.999205	0.38277	0.980486	1.60814	0.989996	1.60843	0.99993	0.406315	0.718007	1042	1239	1602	967	1076	3280	1640	1549	3059	1866	1680	2425
Chromosome	952369	-	39bp upstream of ybjO	hypothetical membrane protein	Mu	-0.37677	0.999205	0.362766	0.981722	1.19487	0.989996	1.47933	0.99993	0.337269	0.790668	697	444	735	555	1052	2577	2811	92	80	2556	1873	3469
Chromosome	952525	-	rumB	hypothetical RNA methyltransferase	Tn5	0.206678	0.845079	-0.137718	0.921616	1.55365	0.999352	1.37012	0.998569	0.663116	0.396676	6813	2985	1911	5496	3292	8748	14095	3483	3906	1360	1463	2333
Chromosome	955198	+	SL1344_0861	hypothetical phosphotransferase enzyme II, B component	Tn5	0.522952	0.631585	0.437011	0.778201	1.87548	0.999352	1.80272	0.998569	0.731659	0.292683	2196	2280	1992	1207	598	1353	1831	4965	7381	1844	2171	3217
Chromosome	955318	+	SL1344_0861	hypothetical phosphotransferase enzyme II, B component	Tn5	0.772514	0.425816	0.666465	0.526132	0.542083	0.999352	0.926431	0.998569	0.416036	0.631958	1985	2245	1590	1633	1215	530	1077	1152	2776	1893	2494	1851
Chromosome	955544	+	SL1344_0862	probable sulfatase	Mu	0.502238	0.999205	0.903879	0.421277	-0.990632	0.989996	-0.820496	0.99993	-0.455439	0.670683	2515	3767	4394	3496	5066	1004	492	18	832	3296	2166	1601
Chromosome	956937	-	SL1344_0862	probable sulfatase	Mu	-0.0990404	0.999205	-0.530367	0.955107	-1.70498	0.989996	-4.08529	0.531574	-0.64491	0.479139	1484	1635	828	1092	985	234	11	2	3	6438	2862	3509
Chromosome	957187	-	211bp upstream of SL1344_0862	probable sulfatase	Tn5	0.47509	0.612691	0.424179	0.700504	-0.776174	0.999352	-1.33708	0.998569	-0.162578	0.875284	3976	2705	2204	3344	2422	12	23	945	807	2166	1514	1728
Chromosome	957692	+	artJ	arginine-binding periplasmic protein 2 precursor	Mu	0.76998	0.83451	0.238811	0.988369	-2.61245		-0.12748	0.99993	-0.200642	0.873984	839	1391	1029	1616	896	6	671	26	3	3061	2297	1950
Chromosome	957819	+	artJ	arginine-binding periplasmic protein 2 precursor	Mu	0.579092	0.999205	0.95064	0.656986	0.721555	0.994286	1.33991	0.99993	-0.514215	0.678774	756	1504	2071	887	1061	439	770	1117	2147	1995	627	1505
Chromosome	957968	-	42bp upstream of artJ	arginine-binding periplasmic protein 2 precursor	Mu	0.247173	0.999205	0.747456	0.754288	-1.18703	0.989996	0.459296	0.99993	0.31528	0.784564	1215	1529	2195	1374	1932	345	1471	4	365	2290	2506	2193
Chromosome	959070	-	artQ	arginine transport system permease protein ArtQ	Mu	0.189669	0.999205	-0.249694	0.988369	1.2995	0.989996	0.860529	0.99993	-0.387739	0.751476	2060	1869	1640	2780	1543	5632	2915	1613	1517	1512	704	1099
Chromosome	959861	+	artI	arginine-binding periplasmic protein 1 precursor	Mu	0.109549	0.999205	-0.329916	0.980486	1.00175	0.989996	1.73992	0.99993	-0.435986	0.695976	1769	1274	1338	2461	1219	1125	1030	3350	8752	3269	1500	2270
Chromosome	960573	+	artP	arginine transport ATP-binding protein ArtP	Mu	-0.540978	0.999205	-0.418054	0.974166	-1.29542	0.989996	-2.20414	0.99993	0.867184	0.303402	1432	1051	989	801	928	2	64	312	88	1025	1617	1590
Chromosome	960601	-	artP	arginine transport ATP-binding protein ArtP	Mu	0.0257151	0.999205	0.18484	0.988369	0.394409	0.994286	-0.0864232	0.99993	0.199583	0.878331	1900	1741	1829	2053	2311	2132	1414	820	294	1442	1327	1383
Chromosome	961263	+	ybjP	probable lipoprotein	Mu	-0.139236	0.999205	-0.643523	0.95107	0.798788	0.994286	0.489999	0.99993	-1.15914	0.2161	745	815	400	508	388	1018	393	688	966	2357	1077	450
Chromosome	962156	-	SL1344_0869	conserved hypothetical protein	Mu	0.0204242	0.999205	-0.264386	0.988369	1.07071	0.989996	1.24909	0.99993	-1.33647	0.0498449	2310	3103	1866	1588	1665	3222	1660	3043	6142	4854	1539	1309
Chromosome	963426	+	SL1344_0871	hypothetical oxidoreductase	Mu	0.384805	0.999205	0.471103	0.955107	2.0409	0.989996	1.27658	0.99993	0.647966	0.518767	1328	1699	1945	1814	1686	1173	842	7714	3978	1251	1368	1949
Chromosome	965505	-	ybjT	conserved hypothetical protein	Mu	0.35404	0.999205	1.09108	0.272577	1.57045	0.989996	1.71007	0.99993	0.0637373	0.96991	1306	2038	3181	1379	2582	6954	5192	146	702	1234	1265	832
Chromosome	965766	+	ltaA	L-allo-threonine aldolase	Mu	0.741901	0.831046	1.12836	0.406536	1.5652	0.989996	1.5228	0.99993	0.296331	0.811748	1273	2648	4304	1840	1724	1893	2394	3486	2683	1118	962	1302
Chromosome	965960	+	ltaA	L-allo-threonine aldolase	Mu	-0.562402	0.999205	-0.291385	0.98549	-0.765472	0.994286	-1.70429	0.99993	1.00408	0.208256	2168	1602	1442	1175	1803	411	120	678	363	3295	6756	4684
Chromosome	966603	-	ltaA	L-allo-threonine aldolase	Mu	0.252415	0.999205	0.161797	0.988369	-1.49077	0.989996	-1.33878	0.99993	1.225	0.0897703	1365	1753	1548	1522	1375	14	43	248	355	1313	3026	2369
Chromosome	967303	-	poxB	pyruvate dehydrogenase	Mu	0.146689	0.999205	0.492766	0.955107	1.44785	0.989996	2.11457	0.99993	0.722215	0.399783	1017	1250	1347	1006	1503	3009	3211	1147	3427	2688	3626	3866
Chromosome	967346	+	poxB	pyruvate dehydrogenase	Mu	0.0472706	0.999205	0.458598	0.957025	1.7365	0.989996	1.67058	0.99993	0.0138979	0.992892	1540	1193	1711	1913	2466	6504	3046	1633	3847	1558	1648	902
Chromosome	967628	+	poxB	pyruvate dehydrogenase	Tn5	0.586324	0.585285	1.05868	0.228651	-1.12889		-3.39959		0.0151707	0.993415	1547	892	1242	1839	1798	139	2	1	0	2431	1958	2194
Chromosome	968837	-	hcr	hybrid-cluster protein oxidoreductase-FAD and [2FE-2S] cofactors, NADH as electron donor	Mu	0.570272	0.999205	0.596465	0.915336	0.805178	0.992016	-0.762962	0.99993	0.41089	0.740311	1237	2405	2319	1444	1439	2079	227	754	413	1689	2522	1248
Chromosome	968851	+	hcr	hybrid-cluster protein oxidoreductase-FAD and [2FE-2S] cofactors, NADH as electron donor	Mu	0.0455481	0.999205	-0.168985	0.988369	-1.09109	0.989996	-0.204508	0.99993	0.908427	0.254362	1563	1780	1121	1421	1450	353	114	216	1437	2239	3558	3630
Chromosome	969345	+	hcr	hybrid-cluster protein oxidoreductase-FAD and [2FE-2S] cofactors, NADH as electron donor	Tn5	0.273306	0.79211	0.347394	0.783232	1.02123	0.999352	1.55645	0.998569	-0.34738	0.710134	3455	1935	1417	2553	2444	3128	6372	798	4481	2064	1503	1175
Chromosome	970619	-	hcp	hydroxylamine reductase, hybrid cluster [2Fe-2S] protein	Mu	0.292206	0.999205	0.469995	0.958497	1.0048	0.989996	0.732708	0.99993	1.29021	0.0659157	1451	1866	2425	1717	1546	87	601	3864	2677	1054	2211	2329
Chromosome	970646	+	hcp	hydroxylamine reductase, hybrid cluster [2Fe-2S] protein	Mu	0.381949	0.999205	0.108243	0.99448	0.998791	0.989996	0.436593	0.99993	-0.600642	0.544771	1569	1979	2095	2155	1122	2863	1599	1313	759	1999	1120	921
Chromosome	970684	-	hcp	hydroxylamine reductase, hybrid cluster [2Fe-2S] protein	Tn5	1.02093	0.230363	1.12047	0.153122	-0.989603	0.999352	-1.27332	0.998569	-0.346326	0.745505	2168	2302	1910	2885	2469	0	372	314	46	1872	1559	851
Chromosome	971077	-	hcp	hydroxylamine reductase, hybrid cluster [2Fe-2S] protein	Mu	0.606942	0.999205	0.922025	0.615222	2.00996	0.989996	1.24118	0.99993	0.352669	0.776223	811	1509	1552	1085	1655	2075	1011	3125	1743	1904	2583	1465
Chromosome	971397	+	ybjE	hypothetical membrane protein	Tn5	0.975818	0.296206	0.764643	0.427625	-0.0376197	0.999352	0.00158593	0.999824	0.420791	0.631958	2075	2665	1631	2105	1536	207	15	826	1723	2088	2856	1953
Chromosome	972264	+	177bp upstream of ybjE	hypothetical membrane protein	Tn5	0.14211	0.903794	0.216282	0.86907	-1.1416	0.999352	0.105304	0.998569	-0.142086	0.908508	4291	2871	2321	2025	1896	1	1172	651	2698	1830	949	1838
Chromosome	972495	+	ybjD	conserved hypothetical protein	Mu	0.457022	0.999205	-0.0213735	0.999305	-0.83312	0.994286	-0.762984	0.99993	0.765182	0.495685	1190	1893	1059	1466	1143	1	0	429	555	2741	6153	2049
Chromosome	972706	-	ybjD	conserved hypothetical protein	Mu	0.418605	0.999205	0.850919	0.666709	1.0646	0.989996	1.6026	0.99993	0.372822	0.731366	987	1576	1916	1141	1743	1652	1099	1152	3565	2599	2906	2661
Chromosome	973309	-	ybjD	conserved hypothetical protein	Tn5	-0.27596	0.808995			-0.21306		-0.238137		2.46133	0.0121576	84	10	NA	24	NA	0	0	0	0	32	64	670
Chromosome	973768	-	ybjD	conserved hypothetical protein	Mu	-0.426233	0.999205	0.129256	0.993615	1.63498	0.989996	1.65003	0.99993	0.440155	0.677588	1685	893	1782	1439	1730	6175	4304	1837	2816	1705	1847	1998
Chromosome	975084	+	64bp upstream of ybjX	hypothetical virK protein	Tn5	0.120425	0.914987	0.081297	0.953982	2.314	0.999352	2.29942	0.998569	1.50344	0.00418156	6353	2590	2528	4785	3162	21411	37025	2170	3387	1415	2920	4423
Chromosome	976979	-	ybjZ	conserved hypothetical ABC transporter	Mu	0.346554	0.999205	0.613401	0.88438	0.774228	0.993462	0.74248	0.99993	0.467482	0.674088	1483	1724	1936	2074	2598	1807	746	1370	2572	846	981	975
Chromosome	977414	-	ybjZ	conserved hypothetical ABC transporter	Tn5	0.79335	0.41516	1.3909	0.0349975	1.97934	0.999352	2.3738	0.974239	0.790775	0.247691	2634	1664	2777	3822	3722	241	5488	9817	11685	2093	3797	2553
Chromosome	978940	-	clpS	conserved hypothetical protein	Mu	-0.182509	0.999205	0.31853	0.980486	0.261884	0.994286	-0.0815033	0.99993	0.653382	0.475235	1904	1692	2756	1565	1846	816	786	1665	1149	1809	2427	2368
Chromosome	979330	-	clpA	ATP-dependent Clp protease ATP-binding subunit ClpA	Mu	-0.348158	0.999205	-0.526518	0.960906	-0.516408	0.994286	0.937098	0.99993	0.21544	0.870683	1351	1155	507	879	1121	850	2707	30	388	2233	1742	2501
Chromosome	979531	+	clpA	ATP-dependent Clp protease ATP-binding subunit ClpA	Mu	-0.376698	0.999205	-0.772187	0.878803	-1.60868	0.989996	-2.08976	0.99993	-0.0799109	0.95944	1116	944	398	695	682	110	21	99	99	1030	957	609
Chromosome	979582	-	clpA	ATP-dependent Clp protease ATP-binding subunit ClpA	Mu	-0.486232	0.999205	-0.212091	0.988369	1.3375	0.989996	1.05999	0.99993	0.954058	0.389168	1606	1200	1155	971	1397	903	1382	4653	3160	2342	1667	6565
Chromosome	986414	-	SL1344_0890	hypothetical transcriptional activator	Mu	0.455623	0.999205	0.0898344	0.995125	-1.32246	0.989996	-1.12331	0.99993	-0.150742	0.913881	1499	2044	1827	2140	1201	15	329	338	168	2163	1261	1843
Chromosome	987230	+	SL1344_0892	inner membrane protein	Mu	-0.119854	0.999205	0.344095	0.980486	-0.81355	0.994286	-0.849073	0.99993	0.366314	0.75372	1326	957	1562	1391	1722	594	478	5	13	1007	1102	1051
Chromosome	987415	+	aat	leucyl/phenylalanyl-tRNA-protein transferase	Tn5	-0.00999452	0.993483	-0.363618	0.79752	-0.545984	0.999352	-0.420752	0.998569	0.795612	0.252106	4378	2785	1780	1581	883	709	797	497	1636	1507	1838	2792
Chromosome	989154	+	cydC	transport ATP-binding protein CydC	Mu	-5.95865	4.43871e-15	-4.94759	1.6099e-09	-3.30611		-2.85024		-7.21949	4.61381e-22	657	0	0	1	0	0	0	0	2	865	0	0
Chromosome	990834	+	cydD	transport ATP-binding protein CydD	Mu	-5.52858	3.31767e-12	-4.10798	1.53811e-06	-2.6026		-2.24934		-6.64894	1.36708e-17	484	0	0	0	0	0	0	0	0	600	0	0
Chromosome	991325	+	cydD	transport ATP-binding protein CydD	Mu	-6.7429	4.457e-20	-5.34314	1.47618e-11	-3.97557		-3.7011		-5.32209	6.44496e-10	879	0	0	0	2	0	0	1	0	277	0	0
Chromosome	991447	-	cydD	transport ATP-binding protein CydD	Tn5	-5.61373	1.71355e-18	-6.27452	4.73728e-16	-3.76693		-4.1063		-4.9135	2.60427e-08	1937	0	0	0	0	0	1	1	5	289	0	0
Chromosome	992679	-	trxB	thioredoxin reductase	Tn5	-2.66831	1.95034e-05	-3.94404	1.13125e-08	-1.28945	0.999352	-1.08181	0.998569	-2.70294	1.87074e-07	3141	128	48	172	39	105	498	316	374	2294	258	239
Chromosome	993430	+	lrp	leucine-responsive regulatory protein	Mu	0.678597	0.951333	0.620662	0.885204	1.84625	0.989996	1.67048	0.99993	-0.103007	0.937611	1701	2248	1949	3372	3302	2389	2108	6718	5968	1775	1206	1440
Chromosome	997671	-	ftsK	cell division protein FtsK	Tn5	-6.07979	3.86736e-24	-7.17826	9.06171e-24	-5.07077	0.174082	-5.815	0.0545435	-8.72985	3.30661e-39	3307	1	0	5	1	1	1	0	2	2342	0	0
Chromosome	999674	-	ycaJ	conserevd hypothetical protein	Tn5	0.553398	0.573403	0.293867	0.826342	0.459676	0.999352	1.20635	0.998569	0.671522	0.340208	2390	1613	990	2331	1573	1263	4377	392	1339	1894	2217	3064
Chromosome	1002907	-	dmsA	anaerobic dimethyl sulfoxide reductase chain A precursor	Tn5	1.01412	0.343189	1.95263	0.00324528	1.11607	0.999352	1.33888	0.998569	0.296085	0.747031	908	689	1390	1761	2279	1430	3534	3	1	1664	1753	1746
Chromosome	1006456	+	ycaD	probable transport protein	Tn5	-0.662079	0.493453	-0.78519	0.407751	1.00269	0.999352	0.732229	0.998569	-0.117058	0.915546	5029	1650	929	1303	1364	6525	8501	1	9	2663	1818	2310
Chromosome	1007489	-	166bp upstream of ycaD	probable transport protein	Tn5	-0.505501	0.596233	-0.924183	0.313144	0.554137	0.999352	0.174718	0.998569	0.0573595	0.96125	4925	1596	1082	1765	885	134	896	4473	3872	2343	2154	1967
Chromosome	1008262	+	ycaM	probable transport protein	Tn5	1.05213	0.211211	0.87976	0.332492	1.22164	0.999352	0.936229	0.998569	-0.282331	0.763891	2548	2408	1572	3925	2767	1736	228	2012	5035	2553	1901	1584
Chromosome	1009363	-	pflA	pyruvate formate-lyase 1 activating enzyme	Mu	-0.381283	0.999205	0.267586	0.988369	0.805678	0.991347	0.538701	0.99993	1.08355	0.183466	1567	762	1688	1466	1959	1599	1670	1799	926	1954	2794	4438
Chromosome	1009634	-	pflA	pyruvate formate-lyase 1 activating enzyme	Tn5	-0.346438	0.804911	-0.0205673	0.995746	-2.12739		-2.32134		-0.667625	0.426802	924	149	197	536	585	1	0	0	0	1237	580	677
Chromosome	1009651	-	pflA	pyruvate formate-lyase 1 activating enzyme	Mu	-0.416929	0.999205	-0.115387	0.995125	-1.74248		-0.614866	0.99993	1.25276	0.111249	741	643	616	403	647	4	0	73	385	1137	3095	1757
Chromosome	1010686	-	sopD2	type III secretion system effector protein	Tn5	1.19084	0.152297	0.522379	0.679708	1.53843	0.999352	-0.0512566	0.999824	-0.493587	0.536133	2249	3684	1841	2490	986	2799	1386	1428	309	2817	1808	1477
Chromosome	1010811	-	sopD2	type III secretion system effector protein	Tn5	1.00664	0.279806	0.844233	0.444192	1.65467	0.999352	1.85307	0.998569	-0.561114	0.512902	1990	2710	2279	1998	991	4571	8371	60	630	1650	755	1072
Chromosome	1011057	+	sopD2	type III secretion system effector protein	Tn5	1.2729	0.136169	0.730837	0.481339	-0.138227	0.999352	-2.63333		0.569092	0.504375	1860	3596	1584	1996	1186	656	39	3	23	925	1007	1401
Chromosome	1011361	+	sopD2	type III secretion system effector protein	Tn5	0.448372	0.663153	0.467555	0.665111	-1.60878	0.999352	0.0341958	0.999824	-0.631814	0.525486	3384	1702	1958	3505	2119	153	2465	152	294	785	341	469
Chromosome	1011540	+	sopD2	type III secretion system effector protein	Tn5	0.207651	0.852197	-0.013209	0.996216	-4.26883	0.409031	-2.59954	0.998569	-0.0862962	0.957565	2726	1530	1306	1820	923	2	91	0	39	419	318	342
Chromosome	1014279	+	focA	probable formate transporter (formate channel)	Tn5	0.525358	0.638346	0.83839	0.44646	1.59576	0.999352	0.281053	0.998569	-0.19094	0.848624	1067	914	1018	831	756	2802	1188	4	1	2754	2078	1953
Chromosome	1014825	+	focA	probable formate transporter (formate channel)	Tn5	-0.472787	0.644265	-0.539618	0.641657	-0.345258	0.999352	-0.061824	0.999824	-0.899435	0.336112	3390	1055	962	1312	873	100	1091	1188	1514	937	499	271
Chromosome	1014872	+	10bp upstream of focA	probable formate transporter (formate channel)	Tn5	0.248164	0.832555	0.375332	0.787385	-1.22117	0.999352	-1.60148	0.998569	0.88827	0.158898	2912	2384	2142	1242	1094	285	298	58	0	1555	2755	2312
Chromosome	1015541	+	ycaO	conserved hypothetical protein	Tn5	1.20151	0.0788294	1.33824	0.0343662	2.37556	0.999352	2.00674	0.998569	-0.112042	0.931175	3837	5061	4297	5270	4637	8380	11057	6335	6528	2132	2039	1251
Chromosome	1016377	-	ycaO	conserved hypothetical protein	Mu	0.758361	0.937814	0.841116	0.759995	0.165741	0.995322	0.607164	0.99993	-0.575454	0.602452	815	1034	1036	1878	2060	731	1308	308	123	1957	742	1273
Chromosome	1016520	+	ycaO	conserved hypothetical protein	Mu	-0.155814	0.999205	0.333396	0.980486	1.03316	0.989996	1.12931	0.99993	-0.110239	0.931697	1381	1027	1832	1357	1555	52	59	3897	5110	2366	1650	1860
Chromosome	1016918	+	ycaO	conserved hypothetical protein	Tn5	0.216995	0.834264	-0.0345651	0.985879	1.55579	0.999352	1.37577	0.998569	0.19168	0.841369	4021	2083	1570	2913	1709	4193	6710	3357	4048	3462	3185	3548
Chromosome	1017906	-	50bp upstream of ycaP	hypothetical membrane protein	Tn5	1.02286	0.287264	1.76656	0.00324528	2.61965	0.885545	3.39414	0.379673	0.605107	0.390334	2372	1793	3049	4228	4843	4620	10687	7420	26939	3033	3335	4699
Chromosome	1019582	+	aroA	3-phosphoshikimate 1-carboxyvinyltransferase	Tn5	-4.90124	5.5634e-14	-5.93535	5.83722e-14	-2.38079		-2.36461		-5.38885	4.94171e-13	1665	1	0	3	0	14	34	0	0	683	6	2
Chromosome	1020801	+	ycaL	hypothetical lipoprotein	Mu	0.838553	0.679742	0.768112	0.735533	1.3231	0.989996	1.23495	0.99993	-0.0185763	0.990575	1596	2453	2072	3515	3460	4290	3444	1447	1272	2402	2747	1091
Chromosome	1020941	+	ycaL	hypothetical lipoprotein	Mu	1.4158	0.175414	0.198523	0.988369	0.663209	0.994286	0.577465	0.99993	0.714601	0.418808	1538	8160	1539	1983	1853	3095	1605	188	1057	1592	2180	2242
Chromosome	1021373	-	ycaL	hypothetical lipoprotein	Mu	0.640661	0.989601	0.321297	0.981357	0.469659	0.994286	1.06979	0.99993	0.218505	0.866398	1327	2811	1505	1563	1724	980	851	1160	3117	1395	1305	1355
Chromosome	1024703	-	rec2	competence gene-DNA binding and transport	Mu	-0.25439	0.999205	-0.475338	0.97404	0.834424	0.990942	0.181391	0.99993	-0.0105516	0.993839	1321	1101	1128	1030	523	945	51	1976	1896	3133	3166	1864
Chromosome	1024725	+	rec2	competence gene-DNA binding and transport	Tn5	-0.0933174	0.933295	0.156708	0.912929	-0.0113046	0.999352	-0.00337551	0.999824	-1.004	0.153468	5354	2248	1704	2905	3469	27	1241	2879	3141	1727	598	768
Chromosome	1024737	-	rec2	competence gene-DNA binding and transport	Mu	0.341509	0.999205	0.27883	0.988369	1.40685	0.989996	0.511171	0.99993	-0.449448	0.666634	1588	1427	2310	2609	1421	3072	657	2787	2239	3696	2317	1930
Chromosome	1025055	-	rec2	competence gene-DNA binding and transport	Tn5	-0.516779	0.592802	-0.53759	0.648857	0.948501	0.999352	0.813866	0.998569	0.303241	0.722019	5586	2000	1928	1737	1047	1012	1306	5965	8320	3042	3279	3136
Chromosome	1026465	+	rec2	competence gene-DNA binding and transport	Mu	0.381392	0.999205	0.711062	0.934945	-1.12839		-0.730088		0.647677	0.591937	293	676	697	171	380	3	17	36	82	552	1046	458
Chromosome	1026647	-	rec2	competence gene-DNA binding and transport	Tn5	0.637254	0.526267	1.2247	0.133413	-1.90425		-3.80828		0.0724548	0.955245	1679	1206	1408	1803	2364	53	3	6	4	2486	1558	2897
Chromosome	1026852	-	rec2	competence gene-DNA binding and transport	Mu	0.154913	0.999205	0.111067	0.994002	0.505863	0.994286	0.484253	0.99993	-0.466232	0.675766	1864	2374	1592	1785	2245	2752	1865	534	1067	1549	989	761
Chromosome	1032435	+	SL1344_0926	conserved hypothetical protein	Mu	-0.39662	0.999205	0.276875	0.98549	0.441495	0.994286	0.85449	0.99993	-0.179021	0.898654	2130	1166	2303	1861	2674	1215	1038	2058	4176	1101	890	660
Chromosome	1033051	-	SL1344_0926	conserved hypothetical protein	Mu	0.8028	0.808872	0.845241	0.731936	1.80114	0.989996	0.861677	0.99993	0.330381	0.780632	766	1742	1703	1128	1175	310	311	4137	1750	1246	1239	1349
Chromosome	1033280	-	ycbC	hypothetical membrane protein	Tn5	2.11595	0.000346515	1.07826	0.193508	1.45979	0.999352	1.76879	0.998569	0.844483	0.16134	2176	3744	2351	10466	1867	701	3000	3782	5561	2055	3101	3370
Chromosome	1041257	-	15bp upstream of mukB	cell division protein	Tn5	-0.11544	0.920967	-0.901533	0.34444	-1.3814	0.999352	-3.46229	0.748194	0.141783	0.902472	4292	1490	699	2605	1074	392	8	60	90	1234	1125	1192
Chromosome	1041286	+	44bp upstream of mukB	cell division protein	Mu	0.109441	0.999205	-0.0830937	0.995125	-1.1675	0.989996	-0.1677	0.99993	0.837382	0.34199	1233	1277	1278	1359	886	243	841	153	178	1153	2092	1454
Chromosome	1042377	+	ycbB	hypothetical exported protein	Mu	0.34523	0.999205	0.545872	0.955107	1.62916	0.989996	1.13411	0.99993	0.26674	0.836137	682	982	1072	794	951	3092	2082	490	27	1193	1002	1359
Chromosome	1043020	+	ycbB	hypothetical exported protein	Mu	0.240745	0.999205	0.170174	0.988369	-0.570209	0.994286	0.36335	0.99993	0.892751	0.27194	1525	2221	1528	1435	1760	645	1730	301	352	1901	3228	2816
Chromosome	1044221	+	ycbK	outer membrane protein	Mu	0.676132	0.937814	0.231849	0.988369	1.67851	0.989996	1.53301	0.99993	0.20112	0.894427	1369	2018	1295	2505	1814	1100	993	5386	5208	2402	1295	3232
Chromosome	1044274	+	ycbL	conserved hypothetical protein	Mu	-0.011794	0.999205	0.754389	0.783385	1.19039	0.989996	1.0954	0.99993	0.0996221	0.939251	1351	1583	2894	1074	1745	1176	1821	2916	1941	1580	1617	1141
Chromosome	1044455	-	ycbL	conserved hypothetical protein	Mu	0.453442	0.999205	0.402107	0.972505	0.624899	0.994286	-0.324385	0.99993	0.0471448	0.983742	1451	334584	1774	1865	1981	538	595	2091	534	997	455	1209
Chromosome	1044618	-	ycbL	conserved hypothetical protein	Mu	-0.338256	0.999205	0.268396	0.988369	-0.577152	0.994286	-0.0505965	0.99993	0.152308	0.907999	1829	1368	2277	1396	1970	1091	1612	4	7	2190	1817	2149
Chromosome	1049866	-	SL1344_0938	hypothetical transcriptional regulator	Mu	-0.403348	0.999205	0.00974224	0.999305	-1.70979	0.989996	-2.39899	0.99993	0.243691	0.843436	1210	747	969	967	1330	185	22	5	72	1991	1833	2033
Chromosome	1050016	-	SL1344_0938	hypothetical transcriptional regulator	Tn5	-0.942865	0.316406	-0.951679	0.320701	-0.454877	0.999352	-0.99879	0.998569	0.579399	0.412304	5033	935	1190	1470	738	471	8	1188	1474	2536	3536	3020
Chromosome	1050021	+	SL1344_0938	hypothetical transcriptional regulator	Tn5	0.388083	0.707223	0.623886	0.56527	-4.90924	0.177482	-0.659743	0.998569	0.786627	0.266353	4325	3664	3890	2378	1941	7	1674	2	6	1242	1553	2239
Chromosome	1050087	+	SL1344_0938	hypothetical transcriptional regulator	Tn5	-0.318964	0.762973	-0.276471	0.820015	-2.08022	0.999352	-0.529398	0.998569	0.569033	0.452202	5745	2676	1673	1779	2238	36	5	351	2752	2814	2817	4467
Chromosome	1050228	-	120bp upstream of SL1344_0938	hypothetical transcriptional regulator	Tn5	-0.00410465	0.996736	-0.666641	0.498093	-1.82232	0.999352	-3.0446	0.887361	-0.63589	0.531408	5950	3831	1676	2128	1240	327	31	129	224	752	316	456
Chromosome	1050330	-	222bp upstream of SL1344_0938	hypothetical transcriptional regulator	Tn5	0.793118	0.398338	1.1394	0.159907	-0.191455	0.999352	0.757381	0.998569	0.267601	0.813001	1934	1996	1578	1845	2444	43	5	808	3722	1729	1192	2408
Chromosome	1050674	-	dpaL	diaminopropionate ammonia-lyase (ec 4.3.1.15) (diaminopropionatase) (alpha,beta-diaminopropionate ammonia-lyase)	Tn5	-0.32004	0.746449	-0.651775	0.49447	-0.700412	0.999352	-0.900369	0.998569	-0.0937201	0.938978	5473	1916	1335	2465	1423	954	967	286	980	1637	1172	1407
Chromosome	1050821	+	dpaL	diaminopropionate ammonia-lyase (ec 4.3.1.15) (diaminopropionatase) (alpha,beta-diaminopropionate ammonia-lyase)	Tn5	-0.328406	0.74611	-0.00591334	0.99865	0.90573	0.999352	0.670929	0.998569	-0.692518	0.41142	4411	1637	1337	1843	2399	5121	6287	1	276	3276	1043	2240
Chromosome	1052115	+	SL1344_0940	hypothetical ion:amino acid symporter	Tn5	-0.852036	0.387254	-0.515496	0.633209	0.721566	0.999352	0.377473	0.998569	-0.273829	0.784734	6075	1863	1272	1110	2176	4518	3880	593	2934	1596	1092	1101
Chromosome	1052120	+	SL1344_0940	hypothetical ion:amino acid symporter	Tn5	-0.240432	0.818448	0.0910984	0.949456	0.941433	0.999352	0.780742	0.998569	0.682603	0.361393	4627	1919	1973	1994	2189	800	3316	4999	4144	1009	1429	1410
Chromosome	1053102	-	SL1344_0940	hypothetical ion:amino acid symporter	Tn5	0.0723202	0.948135	-0.0855885	0.953849	1.31022	0.999352	1.49744	0.998569	1.01121	0.0882298	5289	2597	2211	3212	1904	1978	4570	6813	11414	1461	2329	2903
Chromosome	1054165	+	pncB	nicotinate phosphoribosyltransferase (ec 2.4.2.11) (naprtase)	Mu	-0.227768	0.999205	-0.487357	0.964373	-0.554508	0.994286	-0.308732	0.99993	0.457998	0.674088	1257	850	978	1194	588	707	615	84	338	1389	1412	1767
Chromosome	1054494	+	pncB	nicotinate phosphoribosyltransferase (ec 2.4.2.11) (naprtase)	Mu	-0.16406	0.999205	-0.61534	0.951726	0.511932	0.994286	0.872894	0.99993	-1.24126	0.107942	1173	1018	901	1009	381	1065	1734	930	893	1823	526	607
Chromosome	1054807	-	SL1344_0942	bacteriophage integrase	Mu	0.641066	0.967464	0.512636	0.95107	1.54694	0.989996	1.24123	0.99993	0.733791	0.38932	1787	2446	1820	3283	3253	1981	1642	5343	4257	2555	3394	3792
Chromosome	1059951	+	recEa	exodeoxyribonuclease viii	Mu	0.656591	0.932891	0.856176	0.594574	2.07846	0.989996	1.60646	0.99993	0.0697664	0.963649	1471	2484	2507	2316	2897	3580	2027	6064	4523	2248	1583	2238
Chromosome	1061181	-	SL1344_0948	predicted bacteriophage protein	Tn5	-0.0706512	0.953479	0.0665306	0.964889	1.47661	0.999352	2.42886	0.953217	1.05142	0.0972354	3344	1653	1493	1582	1448	1568	14550	4951	7567	2824	3671	6870
Chromosome	1062116	-	158bp upstream of SL1344_0950	predicted bacteriophage protein	Mu	-0.00559888	0.999205	-0.281633	0.988369	2.08323	0.989996	1.79712	0.99993	0.330739	0.772878	1322	1415	773	1184	1203	33	118	12804	9106	2955	3325	2809
Chromosome	1063059	+	SL1344_0952	Gifsy-2 replication Protein O	Tn5	-0.242773	0.819561	0.0389518	0.983926	-1.48228	0.999352	-2.06072	0.998569	-0.680751	0.402737	3948	1589	1154	1746	2323	234	342	183	21	2002	776	1250
Chromosome	1063188	+	SL1344_0952	Gifsy-2 replication Protein O	Mu	0.483085	0.999205	0.252143	0.988369	0.753938	0.994286	0.358352	0.99993	-0.546941	0.60027	1695	1754	1593	3060	2311	3889	2029	125	245	2273	1403	1015
Chromosome	1063491	-	SL1344_0952	Gifsy-2 replication Protein O	Tn5	-0.684574	0.467004	-0.249233	0.837808	-2.35193	0.999352	-4.24467	0.306425	0.107213	0.922914	5446	1706	1836	1458	1921	189	7	11	58	2695	2420	2503
Chromosome	1064137	-	SL1344_0953	Phage DNA Replication Protein	Mu	0.273721	0.999205	0.239897	0.988369	-0.0990108	0.995322	-0.834568	0.99993	0.450213	0.675953	1204	1570	1350	1369	1399	17	24	1045	574	1205	1363	1380
Chromosome	1064226	+	SL1344_0953	Phage DNA Replication Protein	Mu	-0.0473994	0.999205	-0.227785	0.988369	-1.91443	0.989996	-4.91872	0.261786	-0.189476	0.88397	1331	1522	1154	1024	924	164	0	4	1	2234	1502	1619
Chromosome	1064753	+	SL1344_0954	predicted bacteriophage protein	Mu	0.234347	0.999205	0.495068	0.964547	1.23732	0.989996	1.83184	0.99993	-0.0832997	0.953589	585	932	980	486	701	513	1161	1461	2214	1726	1274	1340
Chromosome	1065057	-	SL1344_0955	predicted bacteriophage protein	Mu	0.247872	0.999205	0.709204	0.834734	2.10294	0.989996	2.1006	0.99993	0.796884	0.377136	1138	1404	2133	1315	1635	6598	4455	1794	2648	2189	4080	2454
Chromosome	1066710	+	SL1344_0958	Gifsy-2 bacteriophage protein	Tn5	0.651629	0.492377	0.491268	0.663144	1.91786	0.999352	1.17404	0.998569	0.130751	0.902094	2464	1770	1403	2639	1644	6300	4947	408	839	2351	2169	2201
Chromosome	1066718	+	SL1344_0958	Gifsy-2 bacteriophage protein	Tn5	0.77766	0.42897	1.24188	0.12798	0.719903	0.999352	0.496958	0.998569	0.629591	0.380777	1839	1257	1462	2519	2748	1230	2361	430	59	1482	1968	2025
Chromosome	1069026	-	SL1344_0962	Putative Probacteriophage Protein	Tn5	0.941806	0.358883	1.35463	0.050829	2.57051	0.967909	2.53621	0.924808	-0.283855	0.804338	2059	3189	2319	1527	2629	7216	10634	2414	4740	1130	604	936
Chromosome	1070345	-	204bp upstream of SL1344_0964	hypothetical bacteriophage lipoprotein	Tn5	-0.269896	0.811903	-0.35649	0.774056	0.109242	0.999352	0.166701	0.998569	-0.707038	0.340208	5987	3063	2135	1729	1618	447	1224	3058	4508	2425	1003	1413
Chromosome	1070347	+	206bp upstream of SL1344_0964	hypothetical bacteriophage lipoprotein	Tn5	0.485829	0.595731	0.0636551	0.964889	-0.00029917	0.999859	-0.861333	0.998569	1.15792	0.0548464	4560	3343	2029	3605	1970	4	78	2505	1547	1179	1917	2831
Chromosome	1070614	-	gtgA	hypothetical bacteriophage encoded virulence protein	Tn5	-0.174834	0.883895	-0.226031	0.877415	-2.86296	0.999352	-1.29525	0.998569			2887	1346	1128	1203	866	3	84	52	541
Chromosome	1072341	+	SL1344_0967	hypothetical bacteriophage lysozyme	Mu	0.00978644	0.999205	-0.581113	0.949131	0.725506	0.994286	0.127015	0.99993	0.134944	0.917504	1255	1410	616	1092	840	2511	913	291	539	2681	2231	2560
Chromosome	1072400	-	SL1344_0967	hypothetical bacteriophage lysozyme	Mu	0.108736	0.999205	0.408006	0.964215	1.06275	0.989996	1.2601	0.99993	0.608386	0.540054	1808	2627	2029	1312	2664	1552	2942	3278	2674	2941	4661	2920
Chromosome	1073076	-	SL1344_0968	predicted bacteriophage protein	Mu	0.156027	0.999205	-0.0417663	0.999188	-0.792109	0.993187	0.0116244	0.99993	-0.379642	0.745753	2995	4158	2587	2562	2874	713	988	806	2437	3651	1728	2668
Chromosome	1073497	+	30bp upstream of SL1344_0968	predicted bacteriophage protein	Tn5	0.380683	0.699	0.0964794	0.946623	-0.106314	0.999352	-0.867518	0.998569	0.57276	0.433302	4468	3420	1914	2797	2122	131	419	2045	1207	2367	2537	3593
Chromosome	1074793	+	SL1344_0969	Large Subunit of Terminase	Mu	0.107675	0.999205	-0.414492	0.988369	-0.683996		-0.557481		0.112549	0.939251	109	232	71	24	24	0	0	0	0	961	539	1151
Chromosome	1075673	+	111bp upstream of SL1344_0969	Large Subunit of Terminase	Mu	0.187238	0.999205	0.399613	0.97404	0.093138	0.995322	0.436977	0.99993	0.240643	0.850581	1462	2044	1561	1319	2228	114	985	1473	1372	1587	1684	1397
Chromosome	1076949	+	SL1344_0971	predicted bacteriophage protein	Mu	0.431822	0.999205	0.825944	0.793489	2.20704	0.989996	1.26355	0.99993	0.0289721	0.984992	655	811	932	1001	1532	2430	1264	2656	934	1426	1207	1147
Chromosome	1078590	-	SL1344_0972	ATP Dependent clp Protease	Mu	0.294104	0.999205	0.417389	0.974166	1.23044	0.989996	1.15	0.99993	-0.601043	0.529338	999	1493	1194	1008	1447	3419	1128	269	1955	3092	1534	1628
Chromosome	1079770	+	SL1344_0974	predicted bacteriophage protein	Mu	0.324674	0.999205	0.219086	0.988369	1.87026	0.989996	1.76767	0.99993	0.114032	0.929559	1602	2630	1704	1488	1883	5216	3463	3690	4263	1867	1743	1546
Chromosome	1080063	-	SL1344_0975	predicted bacteriophage protein	Mu	0.227622	0.999205	0.275679	0.988369	0.666209	0.994286	0.261561	0.99993	0.153037	0.917504	895	1373	1456	769	670	1	400	1931	897	2677	3402	1490
Chromosome	1081466	+	SL1344_0977	Tail Protein	Mu	0.104653	0.999205	-0.135055	0.994002	0.578422	0.994286	1.30013	0.99993	0.221871	0.872835	939	852	532	1140	1046	2049	3004	3	136	1501	1077	1793
Chromosome	1084363	+	SL1344_0980	Tape Measure	Mu	0.0804681	0.999205	-0.149009	0.99364	1.9922	0.989996	1.50801	0.99993	-0.472045	0.703105	894	788	492	1072	991	6	1	8937	6109	783	353	517
Chromosome	1084750	-	SL1344_0980	Tape Measure	Mu	0.446741	0.999205	0.531003	0.935137	2.20283	0.989996	1.9522	0.99993	0.368107	0.782042	1417	2367	1724	1612	2345	4267	2130	6101	6491	2370	1527	3565
Chromosome	1085256	+	SL1344_0980	Tape Measure	Tn5	0.236207	0.819561	0.51042	0.618438	0.675005	0.999352	0.31027	0.998569	0.754007	0.296302	3869	2167	2446	2692	2348	6	28	4387	4413	1019	1346	1687
Chromosome	1086218	+	SL1344_0982	predicted bacteriophage protein	Tn5	1.00221	0.244986	1.16117	0.121538	2.89582	0.740654	2.79731	0.795163	0.765802	0.22067	2363	2856	2364	2654	2510	7667	5073	7062	17937	2231	3066	3568
Chromosome	1086649	-	sodCa	bacteriophage encoded superoxide dismutase [cu-zn] 1 precursor (ec 1.15.1.1) (sodCI)	Tn5	0.268125	0.788297	0.175506	0.895107	-1.30481	0.999352	-1.12168	0.998569	0.0972053	0.938978	4983	2729	2511	3704	2241	2	13	656	1295	1218	1123	1087
Chromosome	1088444	+	SL1344_0985	hypothetical bacteriophage minor tail protein	Mu	0.0847171	0.999205	-0.0959158	0.995125	0.304422	0.994286	0.272453	0.99993	1.56052	0.0133199	1693	1902	1314	1663	1641	2319	1719	212	413	1247	2954	3640
Chromosome	1088703	-	SL1344_0986	Tail Assembly Protein	Tn5	0.880761	0.373804	0.64401	0.545364	1.98969	0.999352	1.53845	0.998569	1.25747	0.0108406	1720	2205	1197	1499	1211	1757	871	3536	5095	2876	6437	5778
Chromosome	1089107	+	SL1344_0986	Tail Assembly Protein	Tn5	0.413948	0.676872	0.303929	0.8093	1.35411	0.999352	1.35344	0.998569	0.151655	0.900456	3894	3038	2229	2540	1873	1492	419	5339	11275	2507	1584	3191
Chromosome	1089203	+	SL1344_0986	Tail Assembly Protein	Mu	0.71567	0.814979	-0.129016	0.993615	-1.33609	0.989996	0.0904234	0.99993	0.556766	0.587716	2127	3381	1663	3829	1957	566	2115	6	69	1496	2141	1562
Chromosome	1090756	-	SL1344_0987	hypothetical Host Specificity Protein	Mu	0.284463	0.999205	0.10414	0.995125	0.621647	0.994286	-0.171637	0.99993	0.653147	0.481266	1272	1742	1158	1395	1449	559	52	1754	1255	1461	1993	1884
Chromosome	1090856	-	SL1344_0987	hypothetical Host Specificity Protein	Mu	0.161077	0.999205	0.0485491	0.99853	0.0892403	0.995322	0.296164	0.99993	0.971707	0.262367	2463	2820	2598	2664	2213	614	431	2087	3409	802	1607	1135
Chromosome	1091158	+	SL1344_0987	hypothetical Host Specificity Protein	Mu	0.550376	0.999205	0.839006	0.643969	1.86109	0.989996	1.167	0.99993	0.136922	0.918885	1369	2313	2794	1829	2185	6830	2755	1415	1109	2302	1723	2396
Chromosome	1091705	+	SL1344_0987	hypothetical Host Specificity Protein	Tn5	0.384436	0.7049	0.434782	0.721654	1.27327	0.999352	1.6461	0.998569	-0.25665	0.805881	3706	2957	2713	2221	1594	6215	14951	6	114	2177	1191	1850
Chromosome	1092887	-	193bp upstream of SL1344_0987	hypothetical Host Specificity Protein	Tn5	0.0474845	0.970691	-0.209461	0.884286	-1.0814	0.999352	-1.18857	0.998569	0.0721158	0.951282	2848	1465	937	1589	1086	0	44	392	632	2124	2011	1765
Chromosome	1093997	-	SL1344_0988	hypothetical Tail Fiber Protein	Tn5	0.19263	0.884134	0.0937555	0.961338	-1.0313	0.999352	-1.21829	0.998569	0.23171	0.811673	3553	3116	2421	1075	685	6	133	623	742	2066	2062	2077
Chromosome	1094251	+	SL1344_0988	hypothetical Tail Fiber Protein	Mu	0.107885	0.999205	0.811022	0.666424	0.55984	0.994286	0.333246	0.99993	0.502031	0.611971	1321	1982	2355	904	2342	2111	1536	372	212	2720	3213	3207
Chromosome	1095180	-	SL1344_0988	hypothetical Tail Fiber Protein	Tn5	0.314852	0.750063	0.286409	0.819915	-1.99197	0.999352	-0.910683	0.998569	0.116809	0.93556	4053	2607	1724	2783	2562	164	1183	74	120	985	638	1191
Chromosome	1095216	-	SL1344_0988	hypothetical Tail Fiber Protein	Tn5	-0.449382	0.637557	-0.624816	0.535737	1.22709	0.999352	1.30172	0.998569	0.592522	0.402908	5738	1967	1655	2142	1254	4657	9599	3265	4645	2025	2737	2556
Chromosome	1095370	+	SL1344_0989	bacteriophage tail fibre assembly protein	Tn5	1.3386	0.0492392	1.56666	0.0194435	1.58876	0.999352	1.35947	0.998569	0.0817611	0.94213	3369	5800	5855	4408	3600	3476	5140	3132	3825	3027	2494	2939
Chromosome	1095818	-	1bp upstream of SL1344_0989	bacteriophage tail fibre assembly protein	Tn5	0.17277	0.876836	0.503271	0.623558	0.987332	0.999352	0.491646	0.998569	0.00733995	0.996051	3966	1918	2131	2849	2803	12	6	6183	5589	2634	2923	1519
Chromosome	1096818	+	sseI	Type III secretion system effector protein, contributes to host-cell dissemination	Tn5	-0.333493	0.771657	-0.447724	0.715379	1.70254	0.999352	1.24675	0.998569	0.239913	0.840036	3869	857	1275	2224	968	712	1359	9546	8537	1164	835	1538
Chromosome	1097271	-	10bp upstream of sseI	Type III secretion system effector protein, contributes to host-cell dissemination	Tn5	0.495771	0.64438	0.228103	0.893381	0.638783	0.999352	0.220068	0.998569	0.51944	0.480965	1687	1489	1147	1143	526	1354	1343	46	327	2045	2522	2545
Chromosome	1097622	-	SL1344_0992	transposase (remnant)	Mu	-0.124364	0.999205	-0.285483	0.988369	0.904249	0.989996	0.534059	0.99993	-0.795948	0.374454	1950	1347	1899	2091	1001	4277	2096	694	1085	2088	814	1016
Chromosome	1098069	+	SL1344_0993	predicted bacteriophage protein	Mu	-0.106241	0.999205	-0.314069	0.987001	0.914461	0.991612	0.498264	0.99993	-0.396582	0.747607	1369	827	886	1603	1110	4	0	3742	3056	1551	1160	685
Chromosome	1098516	+	SL1344_0993	predicted bacteriophage protein	Tn5	1.31559	0.0542069	1.35428	0.0565097	2.71704	0.84967	2.73034	0.795163	0.21546	0.830052	2713	4319	3737	3764	2723	10248	11385	3945	11900	2013	2117	1864
Chromosome	1098616	-	SL1344_0994	predicted bacteriophage protein (pseudogene)	Tn5	0.0952935	0.950387	0.549071	0.778087	-0.277009		0.0368958				109	89	105	44	95	0	98	0	0
Chromosome	1098839	-	SL1344_0994	predicted bacteriophage protein (pseudogene)	Tn5	0.118655	0.914987	0.188206	0.884286	1.80106	0.999352	2.26329	0.998569	0.442261	0.675932	4571	2429	2122	2768	2307	4942	18475	5866	7631	616	594	874
Chromosome	1098883	-	SL1344_0994	predicted bacteriophage protein (pseudogene)	Tn5	0.907155	0.378848	1.74159	0.023473	1.34081	0.999352	2.31081	0.998569	0.156545	0.900456	2209	1324	1810	3932	6200	101	1081	4543	14679	837	821	769
Chromosome	1098929	+	gtgE	bacteriophage encoded virulence factor	Tn5	0.102948	0.923954	-0.176144	0.895107	1.40231	0.999352	-0.0225329	0.999824	0.201303	0.855092	5485	2653	1698	3540	2341	6528	1094	2109	3329	1073	998	1111
Chromosome	1099120	-	gtgE	bacteriophage encoded virulence factor	Mu	0.483195	0.999205	0.481558	0.960906	1.85247	0.989996	0.803049	0.99993	-1.19552	0.119529	1118	1834	2105	1391	1023	5689	1952	1104	351	3645	1412	950
Chromosome	1099892	+	gtgF	bacteriophage encoded virulence protein	Tn5	0.199903	0.852197	0.0604737	0.969236	1.39854	0.999352	1.66455	0.998569	-0.0333701	0.980325	3622	2065	1724	2338	1431	5503	7822	384	4625	1499	1027	1447
Chromosome	1099914	-	gtgF	bacteriophage encoded virulence protein	Tn5	0.23526	0.839868	0.585466	0.602037	0.217238	0.999352	0.225582	0.998569	0.0298195	0.98016	3441	1257	1390	3229	3332	1864	3405	0	13	3822	3510	3073
Chromosome	1100169	-	133bp upstream of gtgF	bacteriophage encoded virulence protein	Mu	0.268586	0.999205	0.0967755	0.995125	-0.0311077	0.998456	0.53455	0.99993	0.127303	0.921109	993	1111	822	1292	1207	133	127	827	1910	3484	2895	3294
Chromosome	1100986	-	pepN	aminopeptidase N	Tn5	0.304492	0.778928	0.233078	0.860772	0.859419	0.999352	0.0444525	0.999824	-0.217583	0.835443	3267	1544	1462	2892	1838	205	1765	3867	964	2702	2272	1589
Chromosome	1102409	-	pepN	aminopeptidase N	Mu	0.372604	0.999205	0.168424	0.988369	-0.718898	0.994286	-0.867895	0.99993	0.794764	0.350613	1361	1238	1542	2312	1388	427	208	286	437	1424	2009	2197
Chromosome	1102559	-	pepN	aminopeptidase N	Mu	0.0968789	0.999205	0.3144	0.988369	1.21018	0.989996	1.01654	0.99993	-0.144702	0.919754	1063	1627	1625	682	963	25	323	3783	2960	2084	1967	1049
Chromosome	1102844	-	pepN	aminopeptidase N	Mu	-0.040048	0.999205	-0.509465	0.960906	-0.644974	0.994286	-0.501165	0.99993	-0.216477	0.874711	1506	1637	592	1252	1260	830	802	7	3	1070	637	822
Chromosome	1102847	-	pepN	aminopeptidase N	Mu	0.479173	0.999205	0.615634	0.929415	-2.39574		0.336946	0.99993	-0.610459	0.563604	1002	945	996	1913	2164	10	32	50	1719	1092	508	590
Chromosome	1103106	-	31bp upstream of pepN	aminopeptidase N	Mu	-0.153928	0.999205	-0.240685	0.988369	-0.743296	0.994286	-1.13405	0.99993	1.21887	0.0888446	1647	1627	1215	1264	1343	826	446	16	40	1740	4022	3084
Chromosome	1103571	+	pyrD	dihydroorotate dehydrogenase	Tn5	-0.119943	0.916228	-0.31786	0.819306	0.818774	0.999352	1.19896	0.998569	-0.780457	0.374307	4600	2265	1873	1998	1051	3905	10007	367	904	1144	630	421
Chromosome	1104218	-	pyrD	dihydroorotate dehydrogenase	Tn5	0.378383	0.734679	0.359575	0.789802	-1.278	0.999352	0.404744	0.998569	-3.01626	2.76554e-07	2622	2390	1734	1270	1153	160	1255	158	1850	1475	98	138
Chromosome	1105499	+	SL1344_1000	conserved hypothetical protein	Mu	0.338939	0.999205	0.29456	0.988369	0.84281	0.989996	0.10527	0.99993	-0.139559	0.915467	1764	1877	2979	2601	1237	3109	573	1024	1643	2339	1814	1584
Chromosome	1105855	+	SL1344_1000	conserved hypothetical protein	Mu	-0.127303	0.999205	0.3513	0.980486	1.15752	0.989996	1.26459	0.99993	0.615379	0.556243	1381	1022	1914	1413	1522	3286	3235	1047	973	881	936	1349
Chromosome	1107283	+	rlmL	conserved hypothetical protein	Mu	1.32066	0.0723536	1.33808	0.0816187	0.0721024	0.995944	-0.52766	0.99993	0.640292	0.483497	1179	2805	2665	3592	3667	723	236	610	552	2246	2837	3051
Chromosome	1107295	-	rlmL	conserved hypothetical protein	Tn5	0.693548	0.438567	0.415275	0.721654	0.325559	0.999352	0.35132	0.998569	0.995415	0.0712471	3185	2386	1479	3460	2257	374	192	1899	3541	3207	4959	6326
Chromosome	1109530	+	uup	ABC transporter ATP-binding protein	Mu	0.643859	0.999205	0.450353	0.960906	-0.161174	0.995322	0.569676	0.99993	0.391288	0.721215	1352	3033	1567	1469	2080	0	68	1084	2842	2094	2040	2508
Chromosome	1110037	-	uup	ABC transporter ATP-binding protein	Mu	0.418291	0.999205	0.191581	0.988369	-1.89555	0.989996	-0.201332	0.99993	-0.152818	0.907062	1649	2550	1531	1955	2088	11	17	199	1638	2838	1887	2189
Chromosome	1110419	-	pqiA	hypothetical inner membrane protein	Mu	0.157201	0.999205	0.19111	0.988369	-0.6329	0.994286	0.232068	0.99993	0.898163	0.324071	1524	1099	2035	2243	1304	852	1804	7	12	482	864	701
Chromosome	1111961	-	pqiB	hypothetical secreted protein	Mu	0.251342	0.999205	0.433538	0.97404	1.66205	0.989996	0.803383	0.99993	0.316151	0.797066	873	1388	1219	745	1124	3859	1428	712	419	1688	2113	1369
Chromosome	1112264	-	pqiB	hypothetical secreted protein	Mu	-0.315211	0.999205	0.217269	0.988369	0.898158	0.989996	1.01124	0.99993	0.0386706	0.983742	2424	1658	2625	2055	2775	3523	2896	2213	3235	1443	962	1433
Chromosome	1113675	+	ymbA	hypothetical lipoprotein	Mu	0.346379	0.999205	0.263208	0.988369	0.391296	0.994286	-0.367785	0.99993	0.456752	0.675203	1621	2838	1814	1421	1942	281	45	2069	1329	1130	1389	1200
Chromosome	1115695	-	lonH	conserved hypothetical protein	Mu	0.521997	0.999205	0.903208	0.544747	1.39423	0.989996	1.21928	0.99993	0.206758	0.87634	1306	2424	2617	1484	2369	686	1002	4142	3406	1082	1085	963
Chromosome	1115983	+	lonH	conserved hypothetical protein	Mu	0.0875154	0.999205	-0.242942	0.988369	0.205582	0.994286	0.0856364	0.99993	-0.301563	0.798124	1183	1243	787	1247	1037	1176	891	391	407	1994	1319	1240
Chromosome	1116101	-	lonH	conserved hypothetical protein	Tn5	-0.0218702	0.987005	-0.434688	0.715379	-3.09427	0.923302	-1.41038	0.998569	0.712466	0.289728	3766	1905	984	1895	1266	48	367	5	409	1642	2440	2256
Chromosome	1116180	-	lonH	conserved hypothetical protein	Mu	-0.132183	0.999205	-0.120134	0.994002	-2.09723	0.989996	-2.22272	0.99993	0.179761	0.897468	1349	1520	813	900	1492	0	1	87	114	1545	1772	1100
Chromosome	1116327	+	lonH	conserved hypothetical protein	Mu	0.233941	0.999205	0.325281	0.980486	0.655129	0.994286	0.678362	0.99993	-0.0177569	0.990281	1324	1269	1401	1832	1836	1407	806	1149	1944	1264	1170	846
Chromosome	1118513	+	174bp upstream of ompA	outer membrane protein A	Mu	-0.47152	0.999205	0.014623	0.999305	-2.09714	0.989996	-2.20293	0.99993	-0.0536133	0.973749	1627	997	1559	1202	1539	97	130	105	18	2324	1519	2076
Chromosome	1118522	+	183bp upstream of ompA	outer membrane protein A	Mu	-0.135466	0.999205	0.0194392	0.999305	-0.869136	0.994286	-0.704822	0.99993	0.0079226	0.994386	823	753	669	701	908	314	169	26	248	3031	2504	2419
Chromosome	1118549	-	210bp upstream of ompA	outer membrane protein A	Tn5	0.413811	0.692488	0.259463	0.845444	1.07383	0.999352	1.22825	0.998569	0.287375	0.80736	2506	2038	1288	1574	1284	3182	6311	34	205	1433	937	2102
Chromosome	1121292	-	yccS	hypothetical membrane protein	Tn5	0.799629	0.355844	1.02326	0.163956	1.40438	0.999352	1.96364	0.998569	-0.0861559	0.942037	3995	3648	3460	4199	3878	4163	9009	2304	8617	1983	1534	1605
Chromosome	1121599	+	yccS	hypothetical membrane protein	Tn5	0.39101	0.697452	0.722996	0.475015	1.43458	0.999352	1.54182	0.998569	0.423669	0.615977	3123	2335	2855	2075	1712	2197	8922	3373	1182	1605	1696	2022
Chromosome	1123399	-	helD	helicase IV (75 kD helicase)	Tn5	0.50405	0.64438	0.317544	0.826687	0.629575	0.999352	-0.8367	0.998569	0.0416514	0.97956	1416	856	819	1449	713	150	83	1298	359	666	400	768
Chromosome	1124262	-	helD	helicase IV (75 kD helicase)	Mu	0.239151	0.999205	0.0493737	0.999188	0.0893525	0.995322	0.0941639	0.99993	0.330729	0.782791	1201	1796	1029	1090	1327	453	389	889	1110	1977	1683	2421
Chromosome	1124448	+	helD	helicase IV (75 kD helicase)	Mu	-0.88188	0.751799	-0.169201	0.988369	0.499441	0.994286	0.921277	0.99993	0.125412	0.925006	2020	712	1179	1225	2147	2835	3904	673	565	1397	1408	1078
Chromosome	1125396	-	92bp upstream of mgsA	methylglyoxal synthase	Tn5	0.245457	0.817529	0.141614	0.921425	-2.18101	0.999352	-0.607546	0.998569	0.370979	0.667185	3571	1858	1509	2695	1845	128	1452	15	8	2216	2127	2810
Chromosome	1127074	-	yccW	conserved hypothetical protein	Mu	0.458891	0.999205	0.400403	0.976458	1.52971	0.989996	1.11408	0.99993	0.0134172	0.992487	1199	1765	1860	1608	1255	4542	2163	892	1131	2263	1972	1721
Chromosome	1127111	-	yccW	conserved hypothetical protein	Mu	-0.100032	0.999205	-0.0831621	0.995125	2.33638	0.989996	2.12199	0.99993	0.875606	0.293814	1190	1376	1168	813	922	894	284	10086	10366	1761	3198	2352
Chromosome	1128854	-	SL1344_1021	hypothetical exported protein	Mu	0.681438	0.964181	1.0649	0.359848	1.51428	0.989996	1.29699	0.99993	0.308561	0.790829	973	2038	2189	1269	2063	3601	1481	780	1838	1874	1896	1928
Chromosome	1129450	+	SL1344_1022	hypothetical transcriptional regulator	Mu	-0.189981	0.999205	-0.10151	0.99448	0.359434	0.994286	0.604217	0.99993	0.730287	0.436765	1966	2056	1655	1315	1762	2920	3215	191	95	1294	2198	1470
Chromosome	1129769	+	SL1344_1022	hypothetical transcriptional regulator	Mu	0.0554744	0.999205	-0.113311	0.99448	-0.791138	0.994286	-0.37716	0.99993	0.595913	0.54542	1232	842	793	1650	1323	83	36	459	983	1314	1506	1835
Chromosome	1129938	-	yccX	hypothetical acylphosphatase	Mu	0.367418	0.999205	0.984771	0.479911	2.5917	0.894937	2.62066	0.998151	0.199541	0.886196	1055	1644	2468	1148	1869	4945	2496	6044	8983	2281	2857	1457
Chromosome	1130603	+	yccA	hypothetical membrane protein	Mu	-0.151439	0.999205	-0.305547	0.98549	-1.87595	0.989996	-1.46563	0.99993	0.894271	0.313164	1595	1628	1146	1181	1203	182	284	73	60	1746	3611	2028
Chromosome	1132831	-	pipB	Type III secretion system effector protein, homologous to pipB2, required for colonisation in chicks and for inducing the inflammatory response in the bovine ligated ileal loop model of infection	Tn5	-0.407013	0.682465	-0.999679	0.260529	2.00035	0.999352	1.66215	0.998569	0.487894	0.560698	4686	1567	780	1912	1012	1067	1811	15259	15641	1250	1332	1715
Chromosome	1133171	-	pipB	Type III secretion system effector protein, homologous to pipB2, required for colonisation in chicks and for inducing the inflammatory response in the bovine ligated ileal loop model of infection	Tn5	0.357565	0.732815	0.00476408	0.99865	0.0162716	0.999352	0.0842819	0.999824	0.304941	0.734531	3206	1568	1283	2987	1414	1344	2750	20	4	1982	1919	2281
Chromosome	1133683	-	36bp upstream of pipB	Type III secretion system effector protein, homologous to pipB2, required for colonisation in chicks and for inducing the inflammatory response in the bovine ligated ileal loop model of infection	Tn5	-0.0254753	0.986342	0.227341	0.884286	0.116405	0.999352	-1.62328	0.998569	0.987532	0.244567	3405	2029	2349	1341	996	28	0	2078	384	705	738	1866
Chromosome	1133691	+	44bp upstream of pipB	Type III secretion system effector protein, homologous to pipB2, required for colonisation in chicks and for inducing the inflammatory response in the bovine ligated ileal loop model of infection	Tn5	0.691255	0.493419	1.13761	0.167281	1.08808	0.999352	1.06068	0.998569	0.611149	0.479078	2240	1343	1645	2942	3046	2594	3547	197	1184	1040	1030	1778
Chromosome	1133893	-	SL1344_1028	conserved hypothetical inner membrane protein	Tn5	-0.0150915	0.989432	0.119413	0.930576	1.26011	0.999352	1.19852	0.998569	0.451818	0.593086	4031	1524	1786	2655	1918	1367	1411	5157	8433	1348	1702	1482
Chromosome	1133894	+	SL1344_1028	conserved hypothetical inner membrane protein	Tn5	-0.336215	0.758738	0.0712019	0.963459	1.11607	0.999352	1.42719	0.998569	0.22375	0.825845	4787	2277	1485	1346	2831	3848	8978	2118	4330	1686	1537	1829
Chromosome	1134067	+	SL1344_1028	conserved hypothetical inner membrane protein	Tn5	0.310804	0.758738	0.108566	0.944881	-3.88363	0.544197	-3.87931	0.546824	0.343777	0.688909	3297	1944	1553	2466	1440	5	23	17	21	2407	2368	2879
Chromosome	1134245	+	pipC	cell invasion protein	Tn5	0.114382	0.920138	0.175679	0.898391	0.661282	0.999352	1.12372	0.998569	-0.254892	0.830052	3680	1749	1526	2460	2033	210	364	3558	8537	1125	932	623
Chromosome	1134347	+	pipC	cell invasion protein	Tn5	0.182846	0.865705	-0.143645	0.922396	2.13168	0.999352	1.69325	0.998569	0.0599626	0.975162	4097	2114	1682	2827	1354	3915	3690	9843	11216	376	256	413
Chromosome	1134382	+	pipC	cell invasion protein	Tn5	-0.785955	0.396159	0.0232395	0.992934	-5.93399	0.0493713	-6.29673	0.0151218	-0.171836	0.872191	6210	1840	1065	1470	4441	4	6	3	5	2015	1315	1682
Chromosome	1134785	-	sopB	Type III secretion system effector protein. Activates Cdc42, RhoG, AktA and chloride secretion through its inositol phosphatase activity and disrupts tight junctions	Tn5	0.137851	0.904035	0.100001	0.946623	0.904309	0.999352	0.426537	0.998569	0.483676	0.512695	4595	1945	1691	3463	2511	20	76	6440	5775	2486	2872	3126
Chromosome	1134786	-	sopB	Type III secretion system effector protein. Activates Cdc42, RhoG, AktA and chloride secretion through its inositol phosphatase activity and disrupts tight junctions	Tn5	0.318076	0.757145	0.132534	0.925381	1.69694	0.999352	2.07484	0.998569	0.132444	0.900456	3838	1945	1714	3284	1850	3821	10115	4532	8497	2422	2305	2200
Chromosome	1136646	+	orfX	conserved hypothetical protein	Tn5	0.200177	0.852197	0.283932	0.822387	0.986883	0.999352	0.937184	0.998569	1.30425	0.0102911	4796	3151	2922	2610	2026	3431	7057	1903	1739	1761	3550	4243
Chromosome	1136692	-	orfX	conserved hypothetical protein	Tn5	0.498013	0.595731	0.537029	0.597259	2.04185	0.999352	1.59574	0.998569	1.00977	0.171414	4579	3797	3252	3210	2507	11201	13950	1820	1481	989	1214	2420
Chromosome	1136693	+	orfX	conserved hypothetical protein	Tn5	0.799866	0.375015	0.890679	0.288533	1.09644	0.999352	0.733983	0.998569	0.33251	0.709977	2765	2741	2249	2718	2373	1663	3068	1966	1252	1755	1992	1796
Chromosome	1136755	-	SL1344_1032	hypothetical protein	Tn5	-0.541794	0.610066	-0.0643382	0.964688	-1.67631	0.999352	-1.00041	0.998569	-0.140941	0.905205	5242	2149	1796	1156	2410	1	179	450	1498	1716	1053	1560
Chromosome	1136793	-	SL1344_1032	hypothetical protein	Tn5	0.218639	0.834264	0.329775	0.778073	1.15149	0.999352	1.23302	0.998569	0.403866	0.66675	5126	2337	2363	4100	3213	411	1805	7837	10997	1396	1872	1310
Chromosome	1136851	-	SL1344_1032	hypothetical protein	Tn5	0.349224	0.714776	0.583057	0.53861	0.0642492	0.999352	0.00712072	0.999824	-0.294505	0.754347	4369	2733	3025	3260	2681	1938	3122	13	347	2042	1447	1316
Chromosome	1138270	-	pipD	hypothetical secreted peptidase	Mu	-0.221529	0.999205	-0.38964	0.980486	0.10134	0.995322	-0.186789	0.99993	1.58852	0.0483061	1236	1471	1107	601	558	1371	933	149	4	1622	2511	6728
Chromosome	1138393	-	pipD	hypothetical secreted peptidase	Tn5	-0.469088	0.665477	-0.720057	0.465777	0.674805	0.999352	0.793808	0.998569	-0.439829	0.631551	6214	2783	1730	1372	1176	1944	4393	3682	5665	2042	1451	1014
Chromosome	1138437	-	8bp upstream of pipD	hypothetical secreted peptidase	Tn5	0.473189	0.617101	0.413799	0.711117	1.39832	0.999352	1.2459	0.998569	0.0452051	0.974712	4455	2656	2058	4188	3142	1339	1546	6976	9780	1798	1303	1845
Chromosome	1139127	-	copS	histidine kinase	Tn5	0.520234	0.608328	0.935984	0.286487	-3.60643		-2.84723		0.362953	0.777163	1957	1296	1686	1864	1734	4	4	3	43	431	342	636
Chromosome	1139366	-	copS	histidine kinase	Mu	0.256144	0.999205	0.423048	0.972505	0.814701	0.994286	1.34177	0.99993	1.69036	0.056551	1052	1614	1467	953	1318	6	39	2555	4966	1254	1643	6476
Chromosome	1139541	-	copS	histidine kinase	Tn5	-0.395487	0.711605	-0.679069	0.558562	0.884772	0.999352	1.63901	0.998569	0.60235	0.396087	4170	1808	1309	1211	642	942	9671	3918	4309	2387	3457	2822
Chromosome	1139620	-	copS	histidine kinase	Mu	0.195746	0.999205	-0.114248	0.99448	1.02528	0.989996	0.871195	0.99993	-0.025944	0.988999	974	1343	741	914	927	525	169	2075	2564	667	689	369
Chromosome	1140093	-	copR	response regulator	Mu	0.152401	0.999205	0.417675	0.97404	2.03123	0.989996	1.58477	0.99993	-0.971936	0.288759	2087	1926	3805	2655	1686	2768	2153	10433	7110	2519	1256	659
Chromosome	1140197	-	copR	response regulator	Mu	0.176246	0.999205	0.0537011	0.99853	-1.29936	0.989996	-1.81642	0.99993	0.551066	0.564089	1515	2043	1725	1405	1248	3	56	337	211	2860	3752	3260
Chromosome	1140409	-	copR	response regulator	Mu	0.238984	0.999205	0.267005	0.988369	1.43886	0.989996	2.13141	0.99993	0.0940418	0.943984	1066	1089	806	1425	1713	3110	3737	1196	3208	1111	987	941
Chromosome	1141443	-	258bp upstream of SL1344_1036	hypothetical exported protein	Mu	-0.204169	0.999205	0.325515	0.980486	-0.064364	0.995944	0.417213	0.99993	1.31793	0.0689382	1409	1014	1837	1328	1596	366	433	980	1985	792	1563	1942
Chromosome	1142685	+	hpaB	4-hydroxyphenylacetate 3-monooxygenase	Mu	0.0517369	0.999205	0.160675	0.993615	2.15748	0.989996	1.88511	0.99993			1294	1267	1901	1376	875	2245	1436	7030	6326
Chromosome	1143002	-	hpaB	4-hydroxyphenylacetate 3-monooxygenase	Tn5	0.266123	0.798684	0.453381	0.681139	0.0741796	0.999352	0.227763	0.998569	0.583806	0.408976	4129	2786	2712	2462	2164	679	730	1539	3479	2246	2668	3176
Chromosome	1144725	+	hpaG	4-hydroxyphenylacetate degradation bifunctional isomerase decarboxylase	Tn5	0.586203	0.544612	0.772133	0.407751	1.67513	0.999352	1.48679	0.998569	-0.119715	0.923827	2276	1915	1624	1888	1878	985	126	4607	8199	2113	1207	2066
Chromosome	1146135	-	hpaE	5-carboxymethyl-2-hydroxymuconate semialdehyde dehydrogenase (ec 1.2.1.-) (chms dehydrogenase)	Mu	0.00530255	0.999205	0.463192	0.960906	-1.05709	0.989996	0.257553	0.99993	-0.871067	0.328754	1159	1022	1712	1254	1448	356	1388	62	32	1428	558	620
Chromosome	1146435	-	hpaE	5-carboxymethyl-2-hydroxymuconate semialdehyde dehydrogenase (ec 1.2.1.-) (chms dehydrogenase)	Tn5	-0.649673	0.482585	-0.788408	0.426531	0.923855	0.999352	0.719338	0.998569	0.280153	0.768801	6176	1530	1687	2264	1026	3611	5062	2969	4254	1521	1585	1577
Chromosome	1146668	-	hpaE	5-carboxymethyl-2-hydroxymuconate semialdehyde dehydrogenase (ec 1.2.1.-) (chms dehydrogenase)	Mu	-0.141022	0.999205	-0.31479	0.98549	-0.169323	0.995322	0.133211	0.99993			1459	1634	956	966	1173	1348	1557	27	12
Chromosome	1146948	-	hpaE	5-carboxymethyl-2-hydroxymuconate semialdehyde dehydrogenase (ec 1.2.1.-) (chms dehydrogenase)	Mu	0.865405	0.669608	0.920856	0.667698	0.386431	0.994286	0.728122	0.99993	0.186347	0.886196	806	1486	1149	1627	2099	1414	1725	4	2	1841	1508	1914
Chromosome	1147301	+	hpaD	3,4-dihydroxyphenylacetate 2,3-dioxygenase	Mu	0.38867	0.999205	0.813706	0.691455	1.11792	0.989996	0.889836	0.99993	0.229674	0.854498	1162	1853	2232	1272	1929	2156	826	1290	2103	3047	3317	2547
Chromosome	1149187	-	hpaH	2-oxo-hepta-3-ene-1,7-dioic acid hydratase	Mu	0.416288	0.999205	-0.221791	0.988369	-2.97478		-1.16355		0.926416	0.283379	576	897	631	697	243	1	84	4	41	717	1104	1253
Chromosome	1149662	+	hpaI	2,4-dihydroxyhept-2-ene-1,7-dioic acid aldolase	Mu	0.436266	0.999205	0.4489	0.97915	2.64631	0.883816	2.27833	0.99993	0.263814	0.838582	741	991	601	1065	1468	3102	1790	5183	4257	1088	921	1228
Chromosome	1149982	+	hpaI	2,4-dihydroxyhept-2-ene-1,7-dioic acid aldolase	Mu	0.605669	0.999205	0.132951	0.99364	-0.169303	0.995322	-1.41961	0.99993	0.263596	0.828704	1339	1797	1039	2394	1777	498	180	683	143	1625	1603	1603
Chromosome	1150551	-	hpaX	hypothetical 4-hydroxyphenylacetate permease	Tn5	0.401051	0.692488	0.860396	0.378553	0.536789	0.999352	0.869773	0.998569	-0.0299956	0.97956	2993	119936	3204	3040	1690	1861	4430	313	856	3568	2886	3004
Chromosome	1151665	-	hpaX	hypothetical 4-hydroxyphenylacetate permease	Mu	-0.493455	0.999205	-0.367435	0.988369	0.632139	0.994286	0.543039	0.99993	1.10967	0.23953	385	280	224	213	277	11	6	794	921	274	625	443
Chromosome	1151713	+	hpaX	hypothetical 4-hydroxyphenylacetate permease	Mu	0.311302	0.999205	0.355889	0.980486	0.88008	0.989996	1.29313	0.99993	0.00443372	0.996706	1518	2467	1664	1396	2128	2475	3211	1164	1545	1858	1777	1238
Chromosome	1151947	-	hpaA	4-hydroxyphenylacetate 3-monooxygenase operon regulatory protein	Tn5	0.559381	0.582513	0.432913	0.715379	0.649865	0.999352	0.664435	0.998569	0.198144	0.848911	3867	1939	1558	4653	3088	669	2653	3006	3007	1997	1670	2246
Chromosome	1151980	-	hpaA	4-hydroxyphenylacetate 3-monooxygenase operon regulatory protein	Tn5	0.504856	0.645239	0.460183	0.732228	0.197964	0.999352	-0.181612	0.998569	0.166479	0.870918	2838	2987	2354	1430	1027	1267	1815	226	3	2103	2038	1975
Chromosome	1153169	-	SL1344_1048	hypothetical protein	Mu	0.194147	0.999205	-0.311792	0.988369	0.384051	0.994286	-0.0768812	0.99993	0.747642	0.414815	1002	1425	844	899	602	55	29	1418	1106	1203	2004	1446
Chromosome	1153632	-	40bp upstream of SL1344_1048	hypothetical protein	Tn5	0.776246	0.40067	1.30933	0.085595	2.11662	0.999352	1.91302	0.998569	0.570596	0.481495	2086	1975	2831	2110	2014	6	125	12517	11722	1490	2276	1570
Chromosome	1153637	-	45bp upstream of SL1344_1048	hypothetical protein	Mu	0.114323	0.999205	-0.0412501	0.999305	0.3148	0.994286	0.743732	0.99993	0.220417	0.860232	1319	1784	949	1088	1456	1022	834	847	2071	2751	2530	2716
Chromosome	1154143	+	SL1344_1049	conserved hypothetical protein	Mu	0.601353	0.999205	0.896699	0.649929	1.62911	0.989996	1.09348	0.99993	0.580808	0.602183	1128	2610	2790	1069	1579	6139	2693	208	318	4410	7746	3494
Chromosome	1154163	+	SL1344_1049	conserved hypothetical protein	Mu	0.747506	0.808872	1.01569	0.561337	2.25951	0.989996	2.07003	0.99993	0.214283	0.863161	1164	2203	3528	1891	1504	5955	2952	3360	4477	3352	2972	3388
Chromosome	1154250	-	SL1344_1049	conserved hypothetical protein	Tn5	0.00775944	0.994378	-0.376553	0.783232	-4.74226	0.242758	-5.21059	0.122122	0.469319	0.569141	2747	1226	650	1648	1068	0	0	0	1	1484	1554	2009
Chromosome	1154298	+	SL1344_1049	conserved hypothetical protein	Tn5	0.496163	0.593721	0.2034	0.877415	1.9309	0.999352	1.90923	0.998569	0.876003	0.261447	3822	2844	1833	3041	1913	1084	2848	11162	14433	938	1066	2046
Chromosome	1155810	-	cbpA	curved DNA-binding protein	Mu	0.426785	0.999205	0.268937	0.988369	0.408445	0.994286	1.37896	0.99993	0.617268	0.520851	1127	2023	920	1127	1738	1534	2675	307	1190	1875	2140	2698
Chromosome	1157705	-	scsB	membrane protein, suppressor for copper-sensitivity B precursor	Tn5	0.965401	0.330377	0.622454	0.588888	0.438963	0.999352	-1.00204	0.998569	0.666239	0.337064	1578	2219	1221	1448	949	939	333	135	57	2777	4434	3225
Chromosome	1158611	+	scsB	membrane protein, suppressor for copper-sensitivity B precursor	Mu	0.494118	0.999205	0.239181	0.988369	0.403056	0.994286	0.638967	0.99993	-0.237437	0.85051	1662	1678	2215	3086	1563	7	2	2521	4111	2825	1746	2058
Chromosome	1158969	-	scsC	secreted protein, suppressor for copper-sensitivity C precursor	Tn5	0.234302	0.823239	0.511656	0.62241	-0.583994	0.999352	0.328569	0.998569	0.114567	0.917496	3505	1842	2199	2580	2156	4	52	1009	4026	3681	3900	2841
Chromosome	1159529	+	scsD	secreted protein, suppressor for copper-sensitivity D	Tn5	0.544757	0.592802	0.329425	0.815154	-3.10551		-3.75216		0.103918	0.93768	1718	1309	905	1504	974	4	1	8	6	2183	2511	1453
Chromosome	1159551	+	scsD	secreted protein, suppressor for copper-sensitivity D	Tn5	0.773217	0.407941	0.678174	0.509515	1.336	0.999352	1.32204	0.998569	0.454607	0.589013	2007	2021	1588	1896	1274	1674	1714	1610	3750	1883	1804	2674
Chromosome	1160412	+	agp	glucose-1-phosphatase precursor (G1Pase), secreted	Mu	0.566969	0.999205	0.599855	0.930582	2.42729	0.947257	1.78186	0.99993	-0.0488985	0.976151	1392	2782	3028	1548	1258	6529	3663	5950	3031	2470	2202	1645
Chromosome	1161721	+	wrbA	trp repressor binding protein	Tn5	0.180928	0.870266	-0.20405	0.884286	2.30852	0.999352	2.11838	0.998569	0.513173	0.525105	3623	1787	1055	2595	1553	3606	4223	10926	15036	1318	1458	1812
Chromosome	1162212	+	71bp upstream of wrbA	trp repressor binding protein	Tn5	0.726969	0.432324	0.557683	0.620076	2.29896	0.999352	2.22295	0.998569	0.283787	0.761642	2732	2792	2108	2290	1408	2064	5772	9414	9714	1657	1721	1732
Chromosome	1164547	+	putA	proline dehydrogenase (proline oxidase)	Tn5	-0.219483	0.840427	-0.22132	0.878709	-0.0654343	0.999352	0.672987	0.998569	0.2665	0.807388	4470	1416	998	2497	2207	1723	5439	0	1080	1464	1114	1924
Chromosome	1165138	-	putA	proline dehydrogenase (proline oxidase)	Tn5	0.468883	0.676872	0.302979	0.843571	-0.868194		-0.922634		-1.13229	0.0643933	1181	906	705	930	561	122	266	0	18	2466	844	942
Chromosome	1168391	-	putP	sodium/proline symporter (proline permease)	Tn5	-0.412625	0.692488	-0.511512	0.660915	-0.106938	0.999352	-0.551808	0.998569	-0.954688	0.204644	3363	1239	871	1205	1008	100	166	1532	1458	1455	665	517
Chromosome	1170025	-	214bp upstream of putP	sodium/proline symporter (proline permease)	Tn5	-0.616674	0.503381	-0.560348	0.620076	-0.0988059	0.999352	0.408668	0.998569	0.8439	0.16043	5943	1664	1972	2069	1153	844	3234	1875	3659	2129	3198	3502
Chromosome	1170388	-	577bp upstream of putP	sodium/proline symporter (proline permease)	Tn5	-0.0102667	0.993277	0.242201	0.868913	0.67458	0.999352	0.784227	0.998569	0.394091	0.638892	3150	1583	2035	1630	1108	2973	5750	0	5	1995	2375	2129
Chromosome	1170910	-	phoH	PhoH protein (phosphate starvation-inducible protein PsiH)	Mu	-0.291955	0.999205	-0.303793	0.988369	-2.41835	0.989996	-4.64246	0.291675	0.631298	0.531356	1821	1681	981	1196	1704	135	9	34	2	1227	1938	1288
Chromosome	1171030	+	phoH	PhoH protein (phosphate starvation-inducible protein PsiH)	Tn5	-0.0782766	0.948135	0.796366	0.389821	0.536852	0.999352	0.634117	0.998569	-0.58361	0.49091	4825	2720	2435	1857	5286	2909	5562	549	1216	2134	872	1454
Chromosome	1171372	-	phoH	PhoH protein (phosphate starvation-inducible protein PsiH)	Mu	0.756752	0.814979	0.68271	0.859461	1.5907	0.989996	0.993657	0.99993	0.459041	0.677588	1094	1836	1656	2025	1894	5066	1868	477	850	1942	1768	2682
Chromosome	1171549	+	57bp upstream of phoH	PhoH protein (phosphate starvation-inducible protein PsiH)	Mu	0.492742	0.999205	0.88096	0.697162	0.0667885	0.995944	0.597269	0.99993	0.0540183	0.979151	1127	2345	2916	1015	1428	1367	1976	4	11	3204	4162	1270
Chromosome	1171901	-	SL1344_1065	hypothetical transcriptional regulator	Mu	0.213826	0.999205	0.0267412	0.999305	0.337144	0.994286	1.12244	0.99993	-0.41079	0.717461	1311	1876	1227	1205	1295	1715	2237	288	1394	1935	1340	943
Chromosome	1173550	-	SL1344_1066	hypothetical sodium/glucose cotransporter	Tn5	-1.01846	0.316406	-1.49606	0.0946833	0.556396	0.999352	0.866186	0.998569	1.22998	0.0411429	3452	862	506	575	311	741	1630	2209	4546	1126	2829	1936
Chromosome	1173737	+	SL1344_1066	hypothetical sodium/glucose cotransporter	Tn5	0.919696	0.315923	1.27727	0.0719776	2.5936	0.909114	2.50722	0.919421	0.186085	0.864409	2298	2650	2590	2371	2584	5940	7252	5048	9308	1637	1294	1893
Chromosome	1173777	-	SL1344_1066	hypothetical sodium/glucose cotransporter	Tn5	1.21143	0.112126	1.82747	0.0017877	2.33178	0.999352	2.60363	0.941015	0.847404	0.146297	1841	2373	2898	2771	3447	1711	1582	6289	15200	2809	4285	4558
Chromosome	1174099	-	SL1344_1066	hypothetical sodium/glucose cotransporter	Tn5	0.501321	0.591815	0.317427	0.798628	0.502402	0.999352	0.160317	0.998569	0.786126	0.213356	3977	3036	2320	3101	1911	4	21	3766	3901	2519	4209	3377
Chromosome	1174205	-	SL1344_1066	hypothetical sodium/glucose cotransporter	Tn5	0.2814	0.78224	0.162977	0.907241	-2.22449	0.999352	-0.626634	0.998569	0.323019	0.73019	3946	2151	1838	3016	1909	76	1566	122	4	1367	1409	1529
Chromosome	1174639	-	SL1344_1067	conserved hypothetical protein	Tn5	1.14743	0.209201	1.90881	0.00707409	0.929456	0.999352	1.42747	0.998569	1.01641	0.0612981	1711	1491	1800	3367	5154	887	510	1129	5013	2520	4410	4572
Chromosome	1175378	-	101bp upstream of SL1344_1067	conserved hypothetical protein	Tn5	-0.487198	0.617002	-0.294949	0.820015	0.519817	0.999352	0.188543	0.998569	1.49213	0.00408881	5340	1478	1301	2264	2302	7	234	5088	5092	1077	3010	2491
Chromosome	1175379	+	102bp upstream of SL1344_1067	conserved hypothetical protein	Tn5	0.9074	0.337104	0.920075	0.311213	0.120309	0.999352	0.810763	0.998569	0.980894	0.0968748	1761	2033	1518	1819	1533	557	2885	361	211	1633	3045	2647
Chromosome	1175567	-	290bp upstream of SL1344_1067	conserved hypothetical protein	Tn5	-0.744677	0.407127	-0.18415	0.909795	-1.04352	0.999352	-0.821068	0.998569	0.307219	0.730772	6015	1516	1003	1886	3474	373	928	753	1403	3102	3738	2817
Chromosome	1175645	-	368bp upstream of SL1344_1067	conserved hypothetical protein	Tn5	0.793146	0.398535	0.640653	0.539196	1.23932	0.999352	1.66026	0.998569	0.180522	0.867321	2064	2201	1534	1887	1324	2104	6521	876	1037	1771	1406	2026
Chromosome	1175825	+	SL1344_1068	conserved hypothetical protein	Tn5	-0.647338	0.506742	-0.0750016	0.962313	-0.789752	0.999352	-0.193468	0.998569	-1.28285	0.130775	4756	1567	1359	1260	2457	856	2483	17	680	969	195	395
Chromosome	1176498	+	SL1344_1068	conserved hypothetical protein	Tn5	0.331208	0.753761	-0.160434	0.915632	-1.70965	0.999352	-5.5793	0.0732508	-0.293691	0.734531	3152	1551	883	2819	1471	148	2	90	2	3510	2370	2398
Chromosome	1176823	-	SL1344_1068	conserved hypothetical protein	Tn5	0.122531	0.923652	0.490175	0.709706	-1.00931		-0.612304	0.998569	0.205971	0.851562	1407	733	943	890	807	148	499	19	1	1785	2135	1368
Chromosome	1176830	+	SL1344_1068	conserved hypothetical protein	Tn5	0.687486	0.456062	0.586885	0.581172	1.0915	0.999352	0.53156	0.998569	0.421832	0.632746	2483	2144	1803	2361	1477	722	654	2842	2725	1541	1481	2096
Chromosome	1177400	+	SL1344_1069	hypothetical secreted protein	Tn5	0.906519	0.358883	0.948567	0.344596	2.39222	0.999352	2.0707	0.998569	0.420157	0.599592	2504	3520	3038	1955	1395	7335	6392	2531	5981	2670	2658	3506
Chromosome	1177412	+	SL1344_1069	hypothetical secreted protein	Tn5	-0.369868	0.7049	0.225881	0.861694	0.0861606	0.999352	-0.248231	0.998569	0.243593	0.795147	5451	1990	2026	2173	3497	1661	2705	1053	749	2483	2233	2795
Chromosome	1177705	-	24bp upstream of SL1344_1069	hypothetical secreted protein	Tn5	0.427543	0.663153	0.584711	0.539398	1.13644	0.999352	1.53007	0.998569	0.333373	0.729526	3809	2145	2544	3520	2454	85	598	6413	12731	1505	1877	1375
Chromosome	1178139	+	SL1344_1070	hypothetical transporter	Tn5	-0.71115	0.418347	-0.404329	0.736066	0.594672	0.999352	1.04771	0.998569	-0.178441	0.875504	7472	2125	1511	2208	3136	4549	7295	1070	7603	1640	1445	963
Chromosome	1179178	-	SL1344_1070	hypothetical transporter	Tn5	-0.312188	0.75349	-0.000361346	0.999375	1.52748	0.999352	1.81686	0.998569	-0.292664	0.779526	5547	2130	2149	2310	2507	2160	7002	9175	14837	1253	803	893
Chromosome	1179646	+	SL1344_1071	hypothetical oxidoreductase	Tn5	0.659367	0.572936	1.55845	0.0145245	1.39295	0.999352	2.47835	0.930986	0.498862	0.505737	2225	32554	2594	3379	3693	1753	7198	2094	8448	2307	2528	3113
Chromosome	1179690	-	SL1344_1071	hypothetical oxidoreductase	Mu	0.501488	0.999205	0.878117	0.682013	1.40438	0.989996	1.08048	0.99993	0.352654	0.756431	1036	1890	2533	1169	1435	1384	1098	2470	1910	2752	2505	3297
Chromosome	1182084	+	ycdW	hypothetical 2-hydroxyacid dehydrogenase in phoh-csgg intergenic region	Tn5	-0.612919	0.524603	-0.649554	0.518905	0.76101	0.999352	0.987214	0.998569	0.116538	0.920149	4663	1203	1260	1728	1061	1191	4827	3549	4093	1599	1519	1422
Chromosome	1183416	-	ycdY	conserved hypothetical protein	Mu	0.596011	0.999205	0.620806	0.90738	1.70173	0.989996	1.9162	0.99993	-0.12384	0.924284	1237	1914	2347	1942	1482	4340	4699	1849	1862	2180	1659	1545
Chromosome	1185252	+	csgF	assembly/transport component in curli production	Tn5	0.345596	0.746292	0.198108	0.884286	0.668001	0.999352	0.812427	0.998569	0.195337	0.850881	3604	1615	1434	3487	2127	3081	5880	7	277	3011	3510	2345
Chromosome	1185845	-	csgE	assembly/transport component in curli production	Mu	0.198652	0.999205	-0.151261	0.993028	-0.747555	0.994286	-1.72049	0.99993	0.122128	0.924284	1556	2101	1200	1498	1396	49	77	662	230	3174	3076	2550
Chromosome	1186599	+	81bp upstream of csgD	csg operon transcriptional regulator protein	Tn5	0.949626	0.306392	0.577655	0.612267	1.25282	0.999352	0.782308	0.998569	0.234512	0.817533	1930	2246	1001	2104	1601	2668	3511	183	11	1720	1512	1953
Chromosome	1186969	-	451bp upstream of csgD	csg operon transcriptional regulator protein	Tn5	0.701667	0.464821	0.742315	0.444774	2.52858	0.980576	2.69309	0.892537	-0.0115496	0.995027	2079	2010	1457	1812	1677	1445	2621	9941	17021	1343	1204	1039
Chromosome	1187013	+	495bp upstream of csgD	csg operon transcriptional regulator protein	Tn5	0.487524	0.655507	0.566089	0.672767	2.1903	0.999352	2.24117	0.998569	0.651972	0.292683	1398	1186	1212	997	635	137	856	6873	8625	5190	6512	7633
Chromosome	1187049	+	531bp upstream of csgD	csg operon transcriptional regulator protein	Tn5	1.00864	0.300193	1.25464	0.129215	-0.424966	0.999352	-1.75579		0.4328	0.589682	1280	1248	1517	1911	1390	1	3	401	89	3214	4301	3152
Chromosome	1187799	+	csgA	major curlin subunit precursor	Mu	0.317821	0.999205	0.468714	0.960906	2.35288	0.989996	1.53611	0.99993	0.269294	0.837368	1298	1890	2263	1402	1302	2314	1173	8868	4600	1928	1427	2395
Chromosome	1187814	+	csgA	major curlin subunit precursor	Tn5	0.569038	0.559749	0.171668	0.909562	0.22661	0.999352	0.281751	0.998569	-0.297274	0.759573	2389	1604	1082	2397	1215	617	2454	824	52	2216	1710	1274
Chromosome	1187930	+	csgA	major curlin subunit precursor	Tn5	0.514745	0.584524	0.493689	0.635995	-5.07472	0.147595	-5.36196	0.104351	0.152518	0.902896	4165	3460	2735	3011	2344	5	5	2	0	1600	1942	1074
Chromosome	1188039	-	csgA	major curlin subunit precursor	Tn5	1.00947	0.316406	1.58035	0.0420843	1.26767	0.999352	1.38626	0.998569	-0.211875	0.825191	1641	1192	1408	3039	3691	1507	1811	1020	2948	3625	2371	2868
Chromosome	1188451	-	csgC	curli prooduction protein	Tn5	0.577569	0.537051	0.227829	0.868897	-0.4666	0.999352	1.1572	0.998569	-0.132962	0.915056	2797	2140	1452	2500	1339	148	280	764	6805	1552	898	1480
Chromosome	1188832	-	ymdA	conserved hypothetical protein	Tn5	-0.435968	0.675403	-0.180267	0.904869	0.673814	0.999352	0.620165	0.998569	-0.270025	0.814904	3320	1053	899	1339	1544	690	1248	2512	3545	1147	918	651
Chromosome	1189883	-	ymdC	conserved hypothetical protein	Mu	0.430333	0.999205	0.0337241	0.999305	0.305641	0.994286	0.899983	0.99993	-0.276969	0.82088	1471	1146	1721	2878	1119	36	30	1949	4458	2096	1213	1522
Chromosome	1190480	+	ymdC	conserved hypothetical protein	Tn5	-0.529105	0.591815	-0.588354	0.589131	0.902735	0.999352	0.408638	0.998569	-0.0579101	0.963727	4517	1557	876	1431	1531	3	167	6666	5423	2803	2793	1714
Chromosome	1192003	-	mdoC	Glucans biosynthesis protein C	Mu	-0.121894	0.999205	0.243414	0.988369	0.558877	0.994286	1.29162	0.99993	-0.0513501	0.974297	1815	1076	2113	2107	2021	393	219	2678	7204	2683	2262	1907
Chromosome	1193102	-	mdoG	Glucans biosynthesis protein G precursor.	Mu	-0.502164	0.999205	-0.351537	0.984529	-1.53188	0.989996	-1.41406	0.99993	-0.50418	0.634326	1011	682	783	650	630	129	53	73	187	1868	1095	958
Chromosome	1193505	+	mdoG	Glucans biosynthesis protein G precursor.	Mu	-0.350694	0.999205	-0.449462	0.972505	0.912676	0.989996	0.501858	0.99993	-1.9208	0.0027061	1360	1114	1030	926	733	588	543	2629	1940	1715	323	306
Chromosome	1194486	-	mdoH	Glucans biosynthesis glucosyltransferase H	Mu	-0.554087	0.999205	-1.07072	0.675454	-1.54158		-2.03723		-0.839221	0.323281	920	561	256	594	406	121	28	0	62	2311	990	978
Chromosome	1195808	-	mdoH	Glucans biosynthesis glucosyltransferase H	Mu	-0.362807	0.999205	-0.561026	0.955107	-2.40143	0.989996	-1.12447	0.99993	-1.09145	0.183959	1217	1155	890	660	530	81	309	5	33	1698	594	592
Chromosome	1195861	+	mdoH	Glucans biosynthesis glucosyltransferase H	Mu	-0.368879	0.999205	-0.332391	0.988369	1.09489	0.989996	0.625011	0.99993	-1.56248	0.0240226	756	568	486	535	579	2323	1169	186	193	1779	422	441
Chromosome	1197250	-	msyB	acidic protein MsyB; multicopy suppressor of SecY	Mu	0.31025	0.999205	0.168283	0.989241	-2.48686		-1.50204	0.99993	-0.43507	0.726549	941	919	922	1427	1115	46	109	5	63	2402	881	1865
Chromosome	1197361	-	55bp upstream of msyB	acidic protein MsyB; multicopy suppressor of SecY	Tn5	-0.170813	0.885303	0.108778	0.945557	1.72164	0.999352	1.87245	0.998569	-0.513289	0.589682	3479	1752	1213	1309	2005	2366	4178	5853	10552	1094	679	565
Chromosome	1198249	-	yceE	hypothetical membrane transport protein	Mu	0.247396	0.999205	0.280415	0.988369	-0.408714	0.994286	-0.480747	0.99993	0.292565	0.805882	841	1393	1271	665	731	456	414	140	64	1591	1773	1441
Chromosome	1198491	-	yceE	hypothetical membrane transport protein	Tn5	-0.230201	0.825359	-0.445849	0.712465	1.24703	0.999352	0.902184	0.998569	1.22099	0.0534323	4883	2090	1681	2067	1150	1016	2930	7082	5890	1945	2758	5546
Chromosome	1200707	-	yceA	conserved hypothetical protein	Mu	0.424724	0.999205	-0.466212	0.974166	1.0197	0.989996	0.949954	0.99993	0.403988	0.708291	1043	1308	810	1541	504	679	349	2075	2660	1715	1945	1820
Chromosome	1200798	+	yceA	conserved hypothetical protein	Mu	0.0864733	0.999205	0.20622	0.988369	0.460437	0.994286	0.194089	0.99993	0.865966	0.313941	1742	1645	1452	1999	2424	857	1102	1863	1104	1050	1439	1848
Chromosome	1203403	+	solA	N-methyl-L-tryptophan oxidase	Mu	0.82872	0.702953	0.826346	0.700986	0.234245	0.994286	-0.512357	0.99993	0.913706	0.290082	1096	2488	2277	1661	1705	294	90	1095	681	678	1156	1054
Chromosome	1203771	-	91bp upstream of solA	N-methyl-L-tryptophan oxidase	Tn5	-0.531911	0.61784	-0.377034	0.758727	-0.551032	0.999352	-0.102414	0.998569	-0.0111141	0.995027	4802	1971	1627	1082	1339	615	803	763	2802	2433	1389	2706
Chromosome	1204686	+	pyrC	Dihydroorotase	Mu	-0.685072	0.978957	-0.14724	0.993615	-0.067805	0.995944	0.731457	0.99993	-0.99122	0.462679	1420	751	1165	867	1209	5	1	1286	3961	1712	113	1021
Chromosome	1204863	-	pyrC	Dihydroorotase	Mu	-0.131578	0.999205	-0.383159	0.984529	-1.79097		-2.78731		-2.04366	0.00228774	620	653	371	451	454	3	1	49	0	1355	191	251
Chromosome	1205512	+	pyrC	Dihydroorotase	Tn5	-0.692015	0.505592	-0.383303	0.750487	-2.38419	0.999352	-0.455631	0.998569	-2.53416	1.13778e-06	5047	1816	1279	972	1885	166	1418	16	1280	2786	399	287
Chromosome	1205836	-	yceB	conserved hypothetical protein	Mu	0.48729	0.999205	0.520882	0.935137	-0.670122	0.994286	-0.485952	0.99993	0.165524	0.898846	1371	2393	1920	1585	1974	364	379	380	562	2267	2268	1886
Chromosome	1206718	-	grxB	glutaredoxin 2	Mu	0.366773	0.999205	0.530607	0.937028	0.317182	0.994286	0.574624	0.99993	0.651297	0.475836	1177	1184	1552	1877	1834	1543	1889	232	76	2124	3006	2617
Chromosome	1207284	-	yceL	hypothetical membrane transporter	Mu	0.019379	0.999205	-0.0177493	0.999305	-0.412144	0.994286	-0.833678	0.99993	1.61851	0.00916352	1511	1610	1105	1415	1704	5	1	933	717	896	2678	2287
Chromosome	1207997	+	yceL	hypothetical membrane transporter	Mu	0.119536	0.999205	-0.261871	0.988369	-0.766353	0.994286	-0.0814813	0.99993	0.0117714	0.993674	1127	1333	597	1111	1107	1	0	438	1263	2620	1611	2646
Chromosome	1208168	-	yceL	hypothetical membrane transporter	Mu	0.490423	0.999205	0.322908	0.984529	-1.38099	0.989996	-2.68029	0.99993	0.0170044	0.990575	1419	2509	1147	1621	2343	256	55	119	21	1553	1606	941
Chromosome	1208983	-	rimJ	ribosomal-protein-alanine acetyltransferase	Mu	0.583678	0.999205	0.762167	0.845054	-1.4057		-1.07829		1.24516	0.0739043	775	1728	1705	769	1032	20	2	123	234	2217	4195	4995
Chromosome	1209421	+	yceH	conserved hypothetical protein	Mu	0.012438	0.999205	-0.00193159	0.999428	0.389692	0.994286	0.540958	0.99993	0.30453	0.790829	1273	1287	774	1242	1626	1208	1107	747	1102	2648	2601	2781
Chromosome	1210436	+	mviM	hypothetical virulence factor MviM	Mu	0.420758	0.999205	0.113129	0.994002	1.55472	0.989996	1.4617	0.99993	-0.0165429	0.991486	1231	1233	1245	2106	1294	4968	2101	804	2614	1069	1073	635
Chromosome	1210958	-	118bp upstream of mviM	hypothetical virulence factor MviM	Mu	-4.27323	1.82291e-12	-5.2093	1.93515e-13	-3.68059	0.579655	-2.58616	0.99993	-0.424751	0.704557	1655	43	7	54	18	19	76	18	37	1892	59	0
Chromosome	1213631	+	flgA	flagellar basal body P-ring protein FlgA precursor	Mu	0.953162	0.367837	0.716953	0.725432	1.30514	0.989996	1.40102	0.99993	0.0405653	0.983742	2026	3968	3269	4264	3364	6087	4478	1228	2379	2060	2228	1214
Chromosome	1213894	+	flgA	flagellar basal body P-ring protein FlgA precursor	Mu	0.386864	0.999205	0.828989	0.725432	1.68028	0.989996	1.32122	0.99993	0.324377	0.803368	962	1641	2127	964	1407	2728	1302	1946	2115	1692	2367	1164
Chromosome	1214181	-	flgA	flagellar basal body P-ring protein FlgA precursor	Mu	0.777122	0.821095	0.728021	0.839533	2.92138	0.674181	2.52418	0.99993	0.376536	0.736958	865	1434	1354	1681	1582	9389	3225	3538	4906	1902	1837	2249
Chromosome	1214274	+	42bp upstream of flgA	flagellar basal body P-ring protein FlgA precursor	Mu	0.322945	0.999205	-0.0397832	0.999305	0.934263	0.989996	1.2676	0.99993	0.724516	0.481619	1320	1695	1427	1641	974	1644	2550	1602	1573	1047	1963	1023
Chromosome	1214470	+	flgB	hypothetical flagellar basal-body rod protein FlgB (proximal rod protein)	Mu	0.666038	0.978842	1.31016	0.115069	2.25281	0.989996	2.37331	0.99993	1.25509	0.106742	1095	2314	3436	1366	2351	2023	4005	6612	4798	1043	2798	1654
Chromosome	1215135	+	flgC	hypothetical flagellar basal-body rod protein FlgC (proximal rod protein)	Mu	0.237771	0.999205	0.438709	0.955811	1.93789	0.989996	1.67701	0.99993	1.53939	0.0117737	1907	2446	2577	2073	2473	9301	7020	2554	1121	1708	4498	4343
Chromosome	1215538	+	flgD	flagellar hook formation protein FlgD	Tn5	0.0125382	0.990629	0.40508	0.714585	2.00002	0.999352	2.01368	0.998569	-0.064448	0.955245	4877	2749	2266	2277	3378	1162	4205	15720	19608	2607	2102	2091
Chromosome	1216010	-	flgE	flagellar hook protein FlgE	Mu	0.870165	0.689372	0.978648	0.407815	2.55397	0.920151	2.34202	0.99993	2.48986	0.00219418	2201	6111	5459	2654	3407	5353	3115	16680	15921	1796	3343	21465
Chromosome	1216257	+	flgE	flagellar hook protein FlgE	Mu	0.143083	0.999205	0.507545	0.951135	-1.38627	0.989996	-2.89472	0.99993	-0.0546508	0.974297	1258	1153	1864	1593	1679	3	6	243	47	1145	1039	736
Chromosome	1216260	+	flgE	flagellar hook protein FlgE	Tn5	0.887834	0.387254	0.600244	0.594885	0.9358	0.999352	1.86514	0.998569	0.0432929	0.974712	4656	2353	1720	8615	4780	2917	13912	2103	5040	2190	1735	2087
Chromosome	1216479	-	flgE	flagellar hook protein FlgE	Mu	0.38048	0.999205	0.316742	0.981722	0.221822	0.994286	1.04375	0.99993	1.91243	0.000685853	1419	2202	1625	1577	1811	864	2329	960	1315	1757	5488	6590
Chromosome	1216523	-	flgE	flagellar hook protein FlgE	Tn5	0.688881	0.44957	0.703142	0.446351	1.1485	0.999352	1.23048	0.998569	0.476624	0.631237	3248	2292	1997	3687	2736	2894	4077	1314	3694	2087	3468	1571
Chromosome	1216576	-	flgE	flagellar hook protein FlgE	Mu	0.323466	0.999205	0.232622	0.988369	1.36842	0.989996	1.86446	0.99993	1.68962	0.0108951	1590	2656	1659	1435	1941	5428	7041	819	1033	852	3190	1895
Chromosome	1217798	-	flgF	hypothetical flagellar basal-body rod protein FlgF (proximal rod protein)	Tn5	0.817938	0.336504	0.709764	0.400346	1.27825	0.999352	1.75286	0.998569	-0.339344	0.737366	5141	4823	3538	5364	3876	267	1897	9339	18977	2486	2039	1189
Chromosome	1220547	+	flgI	Flagellar P-ring protein precursor	Mu	0.54574	0.999205	0.580531	0.910848	0.267934	0.994286	0.79083	0.99993	1.00589	0.216335	1343	2040	2114	1987	1883	1515	2221	383	490	910	1638	1530
Chromosome	1222383	-	flgK	flagellar hook-associated protein 1	Mu	1.07783	0.257614	0.945	0.483516	-0.975639	0.989996	-0.126529	0.99993	1.72355	0.00316911	1334	2677	2295	3320	2981	20	305	437	1061	1504	4278	4678
Chromosome	1225302	+	rne	ribonuclease E	Mu	-1.77196	0.110154	-1.18722	0.652882	0.437628	0.994286	-0.167755	0.99993	-2.78077	0.000227175	592	164	162	74	184	720	272	283	248	815	37	92
Chromosome	1228415	-	rluC	ribosomal large subunit pseudouridine synthase C (EC 4.2.1.70)	Mu	-1.47048	0.0720055	-1.43043	0.190106	-0.931375	0.991612	-1.13757	0.99993	-1.21846	0.232755	1552	517	445	435	435	605	412	2	10	849	358	153
Chromosome	1229482	+	SL1344_1124	hypothetical inner membrane lipoprotein	Mu	0.697098	0.892295	0.549245	0.935137	1.56384	0.989996	1.10747	0.99993	0.1417	0.917504	1254	2455	2248	1807	1419	4789	2072	1022	1379	1744	1254	1879
Chromosome	1229674	-	SL1344_1124	hypothetical inner membrane lipoprotein	Tn5	-0.616261	0.578171	-0.621507	0.63518	0.591847	0.999352	0.264245	0.998569	0.758315	0.211472	3721	1453	1298	700	488	597	472	2768	3482	3061	4650	4366
Chromosome	1229824	+	SL1344_1124	hypothetical inner membrane lipoprotein	Mu	0.509525	0.999205	0.456474	0.960906	1.68597	0.989996	0.984335	0.99993	0.803679	0.339581	1237	1686	1917	1916	1436	1235	833	4646	2581	1782	2477	2816
Chromosome	1229964	+	SL1344_1124	hypothetical inner membrane lipoprotein	Tn5	-0.444291	0.657842	0.0467818	0.97729	-0.0173749	0.999352	0.0354686	0.999824	-0.559172	0.486523	5076	1994	1710	1586	2755	129	392	2578	3971	3073	2032	1365
Chromosome	1230105	-	SL1344_1124	hypothetical inner membrane lipoprotein	Tn5	0.430093	0.684699	0.350646	0.779983	2.75255	0.813967	2.72174	0.825677	0.292607	0.749013	2915	1420	1349	3019	1895	4219	6388	13319	19660	4238	5321	3533
Chromosome	1230300	+	169bp upstream of SL1344_1124	hypothetical inner membrane lipoprotein	Tn5	0.709717	0.50066	0.706979	0.504477	1.54328	0.999352	2.20927	0.998569	0.74653	0.263091	1525	927	1198	2090	1049	1344	4030	1790	4786	2053	2539	3508
Chromosome	1230364	+	SL1344_1125	conserved hypothetical protein	Tn5	1.03293	0.287264	0.806351	0.444774	0.361711	0.999352	0.660807	0.998569	1.04116	0.0495006	1579	2319	1498	1556	1014	940	2197	46	218	2876	5282	5143
Chromosome	1230384	+	SL1344_1125	conserved hypothetical protein	Mu	0.34587	0.999205	0.187493	0.988369	1.40396	0.989996	1.339	0.99993	0.0758738	0.95536	3771	4022	4619	5569	3569	3919	3545	9393	9620	5576	5161	4379
Chromosome	1230628	+	67bp upstream of SL1344_1125	conserved hypothetical protein	Mu	0.624843	0.999205	0.715486	0.915853	0.225883	0.994286	-0.646518	0.99993	-0.0227968	0.989072	1008	2563	2946	842	637	795	273	538	278	1998	1240	1922
Chromosome	1231064	-	maf-a	conserved hypothetical protein	Tn5	0.651703	0.536641	1.48907	0.0413916	0.235714	0.999352	0.443473	0.998569	0.36566	0.691297	1331	871	1463	1607	2207	1	67	979	1717	1534	1907	1488
Chromosome	1231146	+	maf-a	conserved hypothetical protein	Mu	0.432185	0.999205	0.662468	0.88438	1.7074	0.989996	1.25597	0.99993	0.827643	0.313164	1294	1756	1427	1798	2752	3747	1221	2578	3192	2760	3765	4572
Chromosome	1232274	-	113bp upstream of rpl32	50S ribosomal protein L32. Chloroplast 50S ribosomal protein L32.	Tn5	-0.558843	0.62477	-0.221378	0.889426	-0.885857	0.999352	0.221601	0.998569	-0.779263	0.269207	1786	619	654	475	583	13	1408	325	360	2095	999	973
Chromosome	1232372	-	plsX	Fatty acid/phospholipid synthesis protein plsX.	Mu	-0.749233	0.922837	-0.348179	0.982903	0.489818	0.994286	0.134366	0.99993	-1.57515	0.0234839	1248	662	1028	689	729	2025	1014	213	409	1800	400	463
Chromosome	1232566	-	plsX	Fatty acid/phospholipid synthesis protein plsX.	Mu	-1.06517	0.396147	-0.751402	0.839533	0.11549	0.995322	0.126046	0.99993	0.587562	0.558488	1631	761	762	631	902	196	1105	1618	798	990	1220	1285
Chromosome	1232679	+	plsX	Fatty acid/phospholipid synthesis protein plsX.	Mu	-0.730356	0.926538	-0.743289	0.909039	-5.12067	0.0891262	-1.79611	0.99993	-0.931967	0.305083	1356	770	343	729	988	2	120	1	0	1090	427	427
Chromosome	1236564	-	73bp upstream of acpP	acyl carrier protein	Mu	-2.74159	0.000415134	-2.7177	0.00382564	-1.96984		-1.30835	0.99993	-2.43035	2.39949e-05	889	113	76	45	18	2	34	70	195	2412	283	319
Chromosome	1236897	-	fabF	3-oxoacyl-[acyl-carrier-protein] synthase II	Mu	-2.41146	0.000697566	-2.12683	0.0256186	-1.3246	0.989996	-1.77076	0.99993	-3.52754	1.48625e-06	1059	139	173	140	104	250	113	15	14	913	58	17
Chromosome	1237511	+	fabF	3-oxoacyl-[acyl-carrier-protein] synthase II	Mu	-2.61253	0.000488253	-2.13666	0.0386545	-1.28916	0.989996	-1.73976		-4.04724	1.17106e-09	847	104	129	73	66	182	80	1	4	1127	47	19
Chromosome	1238071	-	pabC	4-amino-4-deoxychorismate lyase	Mu	-0.884139	0.771791	-0.760411	0.859461	0.455642	0.994286	1.44795	0.99993	0.441925	0.688858	1440	921	822	491	618	2048	4670	394	503	1631	2178	1522
Chromosome	1238071	-	pabC	4-amino-4-deoxychorismate lyase	Tn5	-0.0857758	0.944926	-0.327245	0.807612	-2.81384	0.999352	-4.24805	0.368469	-0.267512	0.782449	3683	2147	1338	1304	1012	64	3	11	28	1976	1308	1425
Chromosome	1238270	-	pabC	4-amino-4-deoxychorismate lyase	Mu	-0.305403	0.999205	-0.0998503	0.995125	1.44425	0.989996	1.57616	0.99993	-0.500154	0.641059	1173	855	681	951	1355	2221	1666	2304	3484	1700	1001	872
Chromosome	1238271	-	pabC	4-amino-4-deoxychorismate lyase	Mu	0.0164726	0.999205	0.208103	0.988369	2.4149	0.989996	2.03956	0.99993	-0.501847	0.638303	722	862	891	590	729	4928	3012	2043	1444	1705	975	901
Chromosome	1238703	-	pabC	4-amino-4-deoxychorismate lyase	Mu	0.053612	0.999205	-0.123839	0.993695	0.00891062	0.999093	0.0441683	0.99993	-0.172253	0.914958	1459	1507	1180	1484	1307	120	859	1338	742	1694	1783	610
Chromosome	1239480	-	yceG	hypothetical secreted protein	Tn5	0.844465	0.388892	0.443604	0.754465	0.818897	0.999352	0.948122	0.998569	0.812297	0.213234	1699	2077	1299	1471	718	567	2615	1324	708	1923	2469	3484
Chromosome	1241621	-	ycfH	conserved hypothetical protein	Mu	0.14448	0.999205	0.60808	0.930582	1.73352	0.989996	1.52878	0.99993	0.761181	0.454567	1187	1224	1111	1381	2602	6363	2219	528	2574	648	717	1176
Chromosome	1241714	-	ycfH	conserved hypothetical protein	Tn5	1.81334	0.0138366	0.396924	0.764403	2.75324	0.813967	2.91727	0.665902	-0.316495	0.738491	3414	13811	1207	3943	2820	4739	16863	15797	17135	2066	1183	1575
Chromosome	1241872	+	ycfH	conserved hypothetical protein	Mu	0.554936	0.999205	0.864134	0.725432	-0.882713	0.994286	0.376042	0.99993	0.198431	0.896156	704	898	1082	1244	1625	257	996	3	10	776	983	488
Chromosome	1242444	+	228bp upstream of ycfH	conserved hypothetical protein	Tn5	0.272305	0.817529	0.386152	0.763881	0.754263	0.999352	1.27694	0.998569	0.600172	0.449147	2236	937	1127	2062	1432	1203	2488	930	3239	979	1306	1286
Chromosome	1244191	-	fhuE	outer-membrane receptor for Fe(iii)-coprogen, fe(iii)-ferrioxamine b and fe(iii)-rhodotrulic acid	Tn5	-0.127895	0.907096	0.181091	0.895107	1.85822	0.999352	1.91522	0.998569	0.184618	0.870276	5484	2281	1886	2845	3495	6894	14407	6453	8552	1113	1135	1021
Chromosome	1245072	+	fhuE	outer-membrane receptor for Fe(iii)-coprogen, fe(iii)-ferrioxamine b and fe(iii)-rhodotrulic acid	Tn5	0.140268	0.900716	-0.00355271	0.99865	2.62413	0.863866	2.62472	0.828804	0.698883	0.336112	4206	2078	1901	2825	1583	7315	16935	13856	15464	1694	1914	2925
Chromosome	1245374	-	fhuE	outer-membrane receptor for Fe(iii)-coprogen, fe(iii)-ferrioxamine b and fe(iii)-rhodotrulic acid	Mu	0.671813	0.941127	0.677273	0.866705	2.39467	0.989996	2.06716	0.99993	0.755722	0.398596	1052	1835	1982	1658	1429	2170	1015	7275	6739	1009	1436	1465
Chromosome	1245510	+	fhuE	outer-membrane receptor for Fe(iii)-coprogen, fe(iii)-ferrioxamine b and fe(iii)-rhodotrulic acid	Mu	0.20663	0.999205	0.3929	0.976458	0.696209	0.994286	0.429371	0.99993	0.555722	0.561068	1135	1331	1379	1293	1552	243	167	1985	1906	2390	3031	2848
Chromosome	1245608	+	fhuE	outer-membrane receptor for Fe(iii)-coprogen, fe(iii)-ferrioxamine b and fe(iii)-rhodotrulic acid	Mu	-0.134021	0.999205	0.288781	0.988369	-0.385286	0.994286	-0.334088	0.99993	-0.169001	0.905988	1485	825	1549	1746	1971	365	816	687	251	1989	1800	1025
Chromosome	1245649	-	fhuE	outer-membrane receptor for Fe(iii)-coprogen, fe(iii)-ferrioxamine b and fe(iii)-rhodotrulic acid	Tn5	0.713911	0.47351	0.722404	0.49447	0.471169	0.999352	-0.00711871	0.999824	0.590067	0.402999	1497	1131	924	1748	1346	1	22	1448	1219	2361	3303	2851
Chromosome	1248328	+	thiK	conserved hypothetical protein	Mu	0.37591	0.999205	-0.503555	0.967112	-0.841236	0.994286	-0.527142	0.99993	0.28427	0.811748	1119	1490	913	1460	444	36	400	410	286	1970	2261	1695
Chromosome	1248782	-	nagZ	Beta-hexosaminidase	Mu	-1.52577	0.169806	-0.95382	0.793489	-1.68222		-1.76344		-0.726458	0.518767	797	280	253	152	376	55	70	60	8	2823	725	1824
Chromosome	1248902	+	nagZ	Beta-hexosaminidase	Mu	0.906575	0.525596	0.644261	0.86518	2.3216	0.989996	1.37295	0.99993	-0.0418994	0.981433	1498	2622	2058	3276	2626	13511	4524	1228	499	2830	2570	1862
Chromosome	1249018	-	nagZ	Beta-hexosaminidase	Tn5	0.491661	0.650414	0.438915	0.715379	-1.53563	0.999352	-0.766143	0.998569	-0.0168887	0.992987	2933	1285	1259	3513	2278	193	974	1	4	1342	1078	1159
Chromosome	1249212	+	nagZ	Beta-hexosaminidase	Tn5	0.837963	0.387254	0.484855	0.707567	-0.378488	0.999352	-0.106438	0.998569	-0.427836	0.646191	1444	1551	836	1465	964	148	2	324	1060	1774	885	1290
Chromosome	1250496	+	155bp upstream of ycfP	conserved hypothetical protein	Mu	-0.300667	0.999205	-0.381066	0.980486	-0.326618	0.994286	0.275402	0.99993	0.269586	0.813949	1313	1054	744	988	1063	986	1567	0	63	5830	6363	5187
Chromosome	1251090	-	ndh	NADH dehydrogenase	Mu	-0.328272	0.999205	-0.518583	0.971708	-0.0649739	0.995944	-0.730514	0.99993	0.343054	0.789008	725	729	491	374	365	115	95	563	264	1549	1166	2089
Chromosome	1252184	-	ycfJ	hypothetical secreted protein	Mu	0.50506	0.999205	0.54037	0.955811	1.05683	0.989996	1.12676	0.99993	0.0541423	0.973201	1139	2275	2470	1129	906	2171	2128	1063	1039	1772	1397	1582
[truncated: 7,516 more rows]
