# Supplementary material for: Genes Required for the Fitness of Salmonella enterica Serovar Typhimurium during Infection of Immunodeficient gp91−/− phox Mice
Source: Infect Immun. 2016 Mar 24;84(4):989–97. doi: 10.1128/IAI.01423-15 (PMC4807482; doi:10.1128/IAI.01423-15)
Supplement: Supplemental material [file IAI.01423-15_zii999091634so3.xlsx]

## Sheet: Table S3
						Fitness scores (log2 fold change) and adjusted P values										Raw Counts
						gp91-/- phox liver		gp91-/- phox spleen		C57 liver		C57 spleen		BALB/c mice			gp91-/- phox mice				C57 mice					BALB/c mice
Molecule	Insertion position	Insertion orientation	Disrupted gene	Disrupted gene product	Transposon	Fitness	P	Fitness	P	Fitness	P	Fitness	P	Fitness	P	Input (gp91-/- phox and C57 mice)	Liver 1	Spleen 1	Liver 2	Spleen 2	Liver 1	Spleen 1	Liver 2	Spleen 2	Input BALB/c mice	Liver 1	Liver 2
Chromosome	101503	-	apaH	bis(5'-nucleosyl)-tetraphosphatase	Mu	-5.4192	6.25701e-14	-4.68615	3.66755e-09	-1.06563	0.989996	-1.48416		-0.746961	0.536615	869	8	7	2	3	267	91	15	0	1666	0	8
Chromosome	101740	+	apaH	bis(5'-nucleosyl)-tetraphosphatase	Mu	-6.47508	4.84222e-18	-4.98291	7.90093e-10	-2.07941		-1.89352		-7.51051	2.40924e-26	765	0	2	0	0	37	53	0	5	1239	1	0
Chromosome	105685	+	surA	survival protein SurA precursor	Mu	-3.6807	7.25742e-10	-3.41495	6.31992e-07	-4.19542	0.276271	-1.96134	0.99993	-0.475746	0.675792	1802	82	85	97	95	18	176	6	1	2298	39	0
Chromosome	138779	-	fruR	fructose repressor	Tn5	-2.98746	2.41639e-08	-3.2701	3.31703e-08	-2.30534	0.999352	-4.50856	0.184041	-3.92891	2.52738e-07	6501	284	162	262	241	234	23	3	51	627	10	23
Chromosome	138952	+	fruR	fructose repressor	Tn5	-3.18844	4.73303e-08	-3.92687	7.73937e-10	-2.58492	0.999352	-3.7931	0.580796	-4.04041	4.74066e-12	4937	97	54	217	108	0	72	125	4	1495	41	63
Chromosome	161170	-	secA	preprotein translocase SecA subunit	Mu	-7.6058	8.54607e-28	-6.85596	1.96862e-20	-5.46465	0.0656942	-4.4274	0.418998	-8.6983	6.70056e-37	1420	0	0	0	0	0	3	0	0	2458	0	0
Chromosome	161180	-	secA	preprotein translocase SecA subunit	Mu	-5.69168	1.02765e-14	-5.19475	9.77684e-11	-3.63545		-2.46452		-8.78839	7.3165e-38	766	4	1	1	0	0	11	1	0	2630	0	0
Chromosome	175893	-	pdhR	pyruvate dehydrogenase complex repressor	Mu	-4.29916	1.66853e-09	-3.38721	7.52688e-05	-1.09354		-2.3156		-2.27046	0.00916352	802	15	30	18	11	0	17	167	28	2857	578	89
Chromosome	187038	+	acnB	aconitate hydratase 2 (citrate hydro-lyase 2)	Mu	-2.18936	0.0010189	-2.61272	0.000326701	-0.347951	0.994286	-2.02202	0.99993	-2.30923	0.000624183	1707	363	163	218	181	308	48	931	204	1370	227	130
Chromosome	187272	-	acnB	aconitate hydratase 2 (citrate hydro-lyase 2)	Mu	-2.01348	0.00425092	-2.21018	0.00793398	-1.77245	0.989996	-1.1726	0.99993	-2.39368	6.39349e-05	1724	439	146	235	323	125	366	179	194	1960	279	219
Chromosome	188099	-	acnB	aconitate hydratase 2 (citrate hydro-lyase 2)	Mu	-1.6071	0.0462595	-2.10279	0.0226645	-2.14874	0.989996	-1.91883	0.99993	-2.81243	0.000138527	1384	440	269	312	117	134	30	13	178	1386	51	166
Chromosome	212258	+	panC	Pantoate--beta-alanine ligase	Tn5	-3.88386	1.9352e-12	-3.94069	6.98053e-09	-6.21023	0.0493713	-5.92495	0.0479416	-0.806497	0.314506	4487	72	35	87	98	0	3	0	0	2246	1307	729
Chromosome	215094	-	pcnB	poly(A) polymerase	Mu	-4.226	3.27703e-10	-3.08381	0.0002213	-4.78816		-4.46305		-1.17494	0.207485	1127	39	77	20	27	0	0	0	0	801	224	286
Chromosome	216517	-	dksA	dosage-dependent dnaK suppressor protein	Mu	-4.85082	1.39661e-12	-3.46744	1.54598e-05	-4.25911		-3.89244		-6.84112	3.20459e-22	938	12	30	13	30	0	0	0	0	1049	3	0
Chromosome	222418	+	mrcB	penicillin-binding protein 1b; peptidoglycan synthetase	Mu	-1.88506	0.0185171	-2.12286	0.0286764	-0.659972	0.994286	-1.13752	0.99993	-7.07228	3.20459e-22	1108	190	195	262	90	181	95	396	283	925	0	1
Chromosome	244506	+	htrA	protease DO precursor; heat shock protein HtrA	Tn5	-4.15905	2.80494e-10	-4.75204	7.25038e-10	-3.64076		-4.06722		-8.50877	2.09463e-36	1864	14	5	6	10	0	0	0	0	2026	0	0
Chromosome	264875	-	86bp upstream of yaeT	outer membrane protein precursor	Tn5	-2.01859	0.0195721	-2.74771	0.00417222	-1.3082		-1.57771		-6.45087	2.42279e-16	1184	67	37	73	16	72	55	4	63	609	0	0
Chromosome	332185	-	sciW	conserved hypothetical protein (SPI-6 associated)	Mu	-2.41723	0.00155877	-1.41902	0.43823	-3.13811		-3.55434		0.622111	0.509563	835	115	94	93	295	7	0	0	0	1897	2537	2374
Chromosome	414491	-	yahN	RhtC-like transporter	Mu	-2.66451	0.000194961	-2.85332	0.00144992	-4.21017		-3.97472		-0.456882	0.674088	964	111	76	89	23	0	0	1	0	2082	1084	1285
Chromosome	453478	-	brnQ	branched chain amino acid transport system II carrier protein	Mu	-1.52999	0.0459301	-1.34332	0.165758	-1.59571	0.989996	-0.733399	0.99993	-0.715849	0.559674	2251	541	745	766	687	5	38	392	1301	1434	320	966
Chromosome	495050	-	cyoB	cytochrome o ubiquinol oxidase subunit I	Mu	-1.80805	0.0128099	-1.86681	0.0370585	0.0365605	0.998456	-0.776588	0.99993	-2.03511	0.00213299	1423	329	284	325	252	164	145	1303	625	2274	276	473
Chromosome	495051	-	cyoB	cytochrome o ubiquinol oxidase subunit I	Tn5	-1.92424	0.00439545	-2.21778	0.00503025	-0.0847786	0.999352	-0.688662	0.998569	-1.25788	0.0314486	3347	300	137	346	298	187	93	1449	1303	3098	870	1177
Chromosome	497374	+	cyoA	cytochrome o ubiquinol oxidase subunit II	Mu	-2.09757	0.00758715	-2.33513	0.00205917	-4.38607	0.194048	-2.56263	0.99993	-1.82719	0.00928855	1937	171	183	465	317	17	109	5	30	2431	624	319
Chromosome	503448	+	129bp upstream of clpP	ATP-dependent clp protease proteolytic subunit	Tn5	-2.41193	6.38126e-05	-2.85181	0.000159087	0.0014869	0.999859	-0.916047	0.998569	-2.26774	0.00023169	4055	229	69	296	226	1425	1069	353	265	1791	327	187
Chromosome	651441	-	fepG	ferric enterobactin transport protein FepG	Mu	-3.88116	1.02057e-08	-3.85234	8.60209e-07	-3.5736		-3.41958		-1.88696	0.0180138	1019	32	27	39	18	8	6	7	10	1470	375	145
Chromosome	651595	+	fepG	ferric enterobactin transport protein FepG	Mu	-3.55848	1.09449e-07	-3.37167	1.64539e-05	-3.64358		-3.7057		-0.814007	0.352546	1073	49	38	54	46	6	3	9	9	2239	891	1048
Chromosome	743762	+	nagB	glucosamine-6-phosphate deaminase	Mu	-3.04631	5.42833e-05	-2.31418	0.0241302	-2.04091		-0.617107	0.99993	-0.689459	0.56273	849	79	112	35	32	40	61	40	452	2065	0	10
Chromosome	759108	-	seqA	seqA protein	Mu	-4.00367	1.8353e-10	-4.97007	9.62076e-12	-5.48307	0.0643652	-2.56572	0.99993	-4.25906	3.08703e-11	1429	45	17	56	7	0	46	0	0	1612	23	59
Chromosome	759861	-	pgm	phosphoglucomutase	Mu	-5.26068	3.24282e-17	-5.75999	1.18974e-15	-4.90511	0.121836	-5.27695	0.202361	-5.77399	1.57277e-14	1441	17	3	17	7	0	0	2	0	685	0	5
Chromosome	797167	-	173bp upstream of SL1344_0713	hypothetical exported protein	Tn5	-2.57465	1.89415e-05	-4.08458	5.06993e-10	-3.92378	0.552589	-6.40668	0.0273736	-3.90364	8.30626e-13	3834	187	56	236	46	11	0	0	0	1759	70	74
Chromosome	797293	-	299bp upstream of SL1344_0713	hypothetical exported protein	Mu	-3.00561	0.000128808	-3.78661	2.09399e-06	-3.99222		-3.43714		-5.33132	8.54552e-20	901	92	20	27	19	3	2	2	8	2164	34	17
Chromosome	798388	-	sdhA	succinate dehydrogenase flavoprotein subunit	Mu	-3.37261	1.0234e-07	-3.95312	2.50161e-07	-2.1275	0.989996	-1.85479	0.99993	-4.84368	1.05777e-12	1493	77	14	104	51	151	167	20	36	1821	9	42
Chromosome	798406	+	sdhA	succinate dehydrogenase flavoprotein subunit	Mu	-3.37751	7.51489e-07	-3.97166	1.40574e-07	-3.76683	0.583338	-4.53931		-4.33981	6.56784e-12	1154	86	26	44	26	12	0	3	0	1518	52	22
Chromosome	799267	+	sdhA	succinate dehydrogenase flavoprotein subunit	Mu	-3.05549	8.25826e-06	-4.05521	1.77274e-07	-4.66947		-3.90929		-5.15977	1.756e-17	1082	98	13	65	26	0	5	0	3	1552	26	14
Chromosome	799392	+	sdhA	succinate dehydrogenase flavoprotein subunit	Mu	-4.46602	1.92515e-13	-4.22853	1.65163e-09	-3.30111	0.80669	-4.32401	0.418998	-4.96263	4.31748e-11	1568	38	38	40	30	41	6	2	9	1847	2	34
Chromosome	800596	-	sdhB	succinate dehydrogenase iron-sulfur protein	Mu	-3.47946	1.79516e-06	-3.67835	9.14001e-06	-1.40222	0.989996	-2.68289		-4.44289	7.06825e-17	1029	27	7	64	34	175	31	0	5	2860	80	71
Chromosome	801060	+	428bp upstream of sdhB	succinate dehydrogenase iron-sulfur protein	Mu	-7.14292	2.27839e-23	-5.56086	1.46981e-13	-4.69348		-4.37854		-8.75875	1.50647e-37	1091	0	3	0	3	0	2	0	1	2572	0	0
Chromosome	803842	+	sucA	2-oxoglutarate dehydrogenase E1 component	Tn5	-6.08596	1.76708e-25	-7.08137	1.05979e-23	-5.37172	0.135237	-5.92787	0.0510018	-0.691748	0.519655	3536	4	2	5	0	0	1	1	0	1778	9	0
Chromosome	806053	-	sucC	succinyl-CoA synthetase beta chain	Mu	-2.00261	0.0157044	-1.85318	0.101608	-0.860427	0.994286	-0.304502	0.99993	-3.23527	7.76987e-08	819	151	136	143	128	317	284	24	362	1634	127	81
Chromosome	808847	-	1418bp upstream of RybD	small RNA; experimentally verified	Tn5	-2.42762	0.00150085	-2.52654	0.00608286	-1.86811		-1.00108		-2.28082	1.63525e-05	1414	64	52	46	52	2	4	52	324	2487	416	328
Chromosome	810238	+	cydA	cytochrome d ubiquinol oxidase subunit I	Mu	-6.7295	6.12122e-23	-5.82911	5.3598e-15	-2.94119	0.949715	-3.51141	0.935652	-5.93546	5.15201e-13	1244	3	4	1	1	37	12	15	11	391	0	0
Chromosome	813711	-	tolR	tolR protein	Mu	-7.24063	2.85958e-24	-6.37799	4.10985e-17	-4.67005	0.168513	-4.53369		-9.0137	2.13919e-40	1152	0	0	0	0	0	0	1	0	3120	0	0
Chromosome	813790	+	tolR	tolR protein	Tn5	-5.8321	3.35954e-22	-6.83707	3.43006e-22	-5.22813	0.147595	-5.37621	0.105085	-7.17045	4.81189e-22	3229	6	1	2	2	0	0	0	2	900	0	0
Chromosome	814537	-	tolA	tolA protein	Mu	-7.55312	2.54059e-27	-5.84309	7.2482e-15	-5.19471	0.0891262	-4.35067	0.444808	-4.48592	5.00984e-07	1377	0	0	0	5	1	3	0	0	233	2	0
Chromosome	815168	+	tolA	tolA protein	Mu	-6.48293	7.36187e-22	-6.52158	4.53076e-18	-5.03223	0.110684	-4.73453	0.302618	-8.4987	1.19713e-34	1225	4	0	2	0	0	0	0	0	2119	0	0
Chromosome	815202	+	tolA	tolA protein	Mu	-7.24649	2.01885e-25	-6.65597	6.27128e-19	-5.20422	0.0891262	-4.62222	0.323412			1299	0	0	1	0	0	3	0	1
Chromosome	815461	-	tolB	tolB protein precursor	Mu	-6.6805	3.33132e-23	-6.64188	7.19091e-19	-5.18611	0.0891262	-4.90822	0.262361	-8.08522	2.74971e-30	1291	2	0	3	0	0	0	0	0	1569	0	0
Chromosome	840141	-	galE	UDP-glucose 4-epimerase	Tn5	-1.63459	0.0420422	-2.62761	0.000651169	-1.78385	0.999352	-2.49074	0.998569	-1.90046	0.024034	3169	445	173	299	95	86	0	153	114	706	78	167
Chromosome	840427	+	galE	UDP-glucose 4-epimerase	Mu	-1.98932	0.0128099	-2.61138	0.00235847	-0.621136	0.994286	-2.20246	0.99993	-1.9883	0.00213299	1027	244	69	142	98	546	56	1	20	1652	320	252
Chromosome	989154	+	cydC	transport ATP-binding protein CydC	Mu	-5.95865	4.43871e-15	-4.94759	1.6099e-09	-3.30611		-2.85024		-7.21949	4.61381e-22	657	0	0	1	0	0	0	0	2	865	0	0
Chromosome	990834	+	cydD	transport ATP-binding protein CydD	Mu	-5.52858	3.31767e-12	-4.10798	1.53811e-06	-2.6026		-2.24934		-6.64894	1.36708e-17	484	0	0	0	0	0	0	0	0	600	0	0
Chromosome	991325	+	cydD	transport ATP-binding protein CydD	Mu	-6.7429	4.457e-20	-5.34314	1.47618e-11	-3.97557		-3.7011		-5.32209	6.44496e-10	879	0	0	0	2	0	0	1	0	277	0	0
Chromosome	991447	-	cydD	transport ATP-binding protein CydD	Tn5	-5.61373	1.71355e-18	-6.27452	4.73728e-16	-3.76693		-4.1063		-4.9135	2.60427e-08	1937	0	0	0	0	0	1	1	5	289	0	0
Chromosome	992679	-	trxB	thioredoxin reductase	Tn5	-2.66831	1.95034e-05	-3.94404	1.13125e-08	-1.28945	0.999352	-1.08181	0.998569	-2.70294	1.87074e-07	3141	128	48	172	39	105	498	316	374	2294	258	239
Chromosome	997671	-	ftsK	cell division protein FtsK	Tn5	-6.07979	3.86736e-24	-7.17826	9.06171e-24	-5.07077	0.174082	-5.815	0.0545435	-8.72985	3.30661e-39	3307	1	0	5	1	1	1	0	2	2342	0	0
Chromosome	1019582	+	aroA	3-phosphoshikimate 1-carboxyvinyltransferase	Tn5	-4.90124	5.5634e-14	-5.93535	5.83722e-14	-2.38079		-2.36461		-5.38885	4.94171e-13	1665	1	0	3	0	14	34	0	0	683	6	2
Chromosome	1210958	-	118bp upstream of mviM	hypothetical virulence factor MviM	Mu	-4.27323	1.82291e-12	-5.2093	1.93515e-13	-3.68059	0.579655	-2.58616	0.99993	-0.424751	0.704557	1655	43	7	54	18	19	76	18	37	1892	59	0
Chromosome	1236564	-	73bp upstream of acpP	acyl carrier protein	Mu	-2.74159	0.000415134	-2.7177	0.00382564	-1.96984		-1.30835	0.99993	-2.43035	2.39949e-05	889	113	76	45	18	2	34	70	195	2412	283	319
Chromosome	1236897	-	fabF	3-oxoacyl-[acyl-carrier-protein] synthase II	Mu	-2.41146	0.000697566	-2.12683	0.0256186	-1.3246	0.989996	-1.77076	0.99993	-3.52754	1.48625e-06	1059	139	173	140	104	250	113	15	14	913	58	17
Chromosome	1237511	+	fabF	3-oxoacyl-[acyl-carrier-protein] synthase II	Mu	-2.61253	0.000488253	-2.13666	0.0386545	-1.28916	0.989996	-1.73976		-4.04724	1.17106e-09	847	104	129	73	66	182	80	1	4	1127	47	19
Chromosome	1274487	-	phoQ	sensor protein PhoQ, regulator of virulence determinants	Mu	-5.20711	1.64667e-16	-4.99034	2.51125e-12	-5.43369	0.068166	-4.60256	0.346453	-0.245526	0.83198	1405	21	14	13	12	0	0	0	3	1330	0	269
Chromosome	1274762	-	phoQ	sensor protein PhoQ, regulator of virulence determinants	Mu	-4.36131	1.38214e-10	-3.95268	1.77274e-07	-3.31186	0.833028	-4.58296	0.360056	-7.9012	2.1666e-28	1234	17	36	37	20	0	1	14	0	1377	0	0
Chromosome	1275581	-	phoP	transcriptional regulatory protein PhoP, regulator of virulence determinants	Mu	-4.82946	5.05447e-15	-3.86954	7.36276e-08	-5.60642	0.0627501	-4.79164	0.285567	-1.06584	0.383328	1491	31	51	22	36	0	2	0	0	2304	0	4
Chromosome	1396775	+	aroD	3-dehydroquinate dehydratase	Tn5	-6.10063	8.03069e-27	-7.37461	1.66005e-26	-2.17202	0.999352	-4.27242	0.310724	-6.8427	2.54715e-27	4057	6	0	7	2	1	25	187	17	1550	2	6
Chromosome	1397140	+	aroD	3-dehydroquinate dehydratase	Mu	-7.58266	7.93984e-29	-6.5126	4.61845e-19	-3.62377	0.661083	-2.50048	0.99993	-0.618535	0.603572	1579	0	3	1	0	27	35	1	96	973	0	13
Chromosome	1433313	-	ssrB	two-component response regulator	Mu	-3.39103	5.66733e-05	-2.7389	0.00585318	-2.36729		-2.04529		-8.35731	3.88413e-33	421	16	15	11	5	1	3	0	7	1910	0	0
Chromosome	1434355	+	ssrA	two-component sensor kinase	Tn5	-3.94464	2.58841e-11	-4.13624	1.60618e-09	-4.26948	0.405518	-3.72834	0.655745	-0.726075	0.501995	3110	41	31	46	43	0	5	5	37	2528	8	0
Chromosome	1435074	-	ssrA	two-component sensor kinase	Tn5	-2.59604	0.000587738	-3.17807	0.000202967	-3.24369		-3.42449		-5.74272	5.10937e-27	1597	67	38	26	21	0	2	0	9	2183	21	21
Chromosome	1436293	-	ssrA	two-component sensor kinase	Tn5	-3.68932	9.08834e-09	-4.12019	4.10866e-09	-5.23748	0.147595	-2.12017	0.998569	-3.90725	4.02953e-08	3239	63	46	22	27	0	1	0	231	2008	17	108
Chromosome	1436404	+	ssrA	two-component sensor kinase	Tn5	-3.67067	3.50416e-09	-3.76371	3.14587e-06	-0.0691144	0.999352	-2.44361	0.998569	-5.86269	1.60477e-21	3072	29	8	72	63	0	0	1555	115	1373	7	12
Chromosome	1436495	+	45bp upstream of ssrA	two-component sensor kinase	Tn5	-3.31866	3.36782e-07	-3.67628	2.54093e-07	-4.93832	0.199074	-2.97062	0.974528	-2.87241	4.04548e-05	2933	81	57	35	42	0	68	0	1	1070	51	121
Chromosome	1437057	+	ssaB	Type III secretion system effector protein, Interferes with endosomal trafficking	Tn5	-2.57224	0.000821664	-2.10005	0.0390024	-2.67377		-1.78511		-8.55659	5.57403e-37	1249	20	56	52	80	0	35	0	60	2090	0	0
Chromosome	1437337	+	ssaC	outer membrane secretory protein	Tn5	-2.70749	0.000148846	-3.39572	1.46978e-05	-1.15335	0.999352	-3.2586		-7.14111	5.45437e-37	1986	37	37	99	37	0	21	219	1	2830	4	12
Chromosome	1437502	+	ssaC	outer membrane secretory protein	Tn5	-2.7599	0.000251635	-3.1971	0.000133107	-3.06619		-2.26493		-5.63974	4.01524e-17	1607	52	26	13	38	2	10	0	64	1281	3	15
Chromosome	1437790	-	ssaC	outer membrane secretory protein	Tn5	-2.17046	0.0115528	-3.13044	0.000521566	-2.53907		-2.83265		-0.935382	0.402407	1172	17	14	76	24	0	0	0	0	2468	0	5
Chromosome	1437881	-	ssaC	outer membrane secretory protein	Mu	-3.79835	2.41078e-08	-4.3704	2.21589e-09	-3.41158	0.796365	-4.9569	0.261786	-5.89439	5.28961e-26	1310	31	18	66	25	0	0	14	0	2786	17	27
Chromosome	1438182	+	ssaC	outer membrane secretory protein	Mu	-4.97686	3.05577e-19	-5.05118	1.1721e-15	-1.47021	0.989996	-2.66931	0.99993	-8.34553	5.34229e-46	2452	51	26	40	38	0	1	418	166	4922	6	3
Chromosome	1438321	+	ssaC	outer membrane secretory protein	Tn5	-3.31956	5.26516e-08	-3.55135	5.9088e-07	-2.0317	0.999352	-2.65513	0.998569	-0.787845	0.473118	2914	61	45	84	69	107	79	29	61	1778	0	7
Chromosome	1438683	+	ssaC	outer membrane secretory protein	Tn5	-3.52359	3.39987e-08	-4.70708	5.68028e-14	-6.73714	0.026251	-3.08768	0.899697	-0.693474	0.518966	5404	141	56	36	33	0	8	0	186	2125	9	0
Chromosome	1438827	+	ssaD	hypothetical pathogenicity island protein	Tn5	-2.7566	7.32085e-05	-3.44221	2.04344e-05	-1.15262	0.999352	-3.78993		-6.62801	7.21417e-28	1950	46	19	88	46	160	4	0	9	1904	3	11
Chromosome	1439336	+	ssaD	hypothetical pathogenicity island protein	Tn5	-3.59533	1.44119e-09	-4.21433	4.69702e-09	-5.55729	0.12147	-3.29247	0.822027	-6.52055	5.65808e-27	3601	50	16	96	57	0	33	0	66	2464	17	3
Chromosome	1440216	+	27bp upstream of ssaE	type III secretion system protein	Mu	-3.97991	5.4478e-09	-4.08366	7.9005e-08	-1.06564	0.989996	-2.77574	0.99993	-0.51502	0.654999	1319	25	14	57	37	155	30	303	37	2132	0	27
Chromosome	1441565	-	sscA	Type III secretion system chaperone protein	Mu	-4.5298	4.47196e-12	-4.97632	4.31195e-12	-5.38551	0.0702507	-3.01394	0.99993	-0.717435	0.548776	1382	19	10	37	15	0	8	0	48	2255	0	9
Chromosome	1442552	-	sseC	Type III secretion system apparatus protein	Tn5	-3.70723	1.11265e-09	-4.29487	4.00668e-11	-5.80805	0.0833292	-3.31861	0.819812	-5.62099	2.70341e-12	3915	35	47	99	41	0	84	0	15	511	2	0
Chromosome	1442560	+	sseC	Type III secretion system apparatus protein	Tn5	-2.64565	0.000270841	-2.85002	0.00118677	-0.859602	0.999352	-3.56966		-0.711376	0.511928	1567	42	29	66	57	186	0	0	0	1878	0	9
Chromosome	1442609	-	sseC	Type III secretion system apparatus protein	Tn5	-3.04811	1.0531e-05	-2.75145	0.0016557	-3.39202		-3.81923		-8.80197	3.73823e-40	1694	29	35	49	72	0	0	0	1	2457	0	0
Chromosome	1443049	+	sseC	Type III secretion system apparatus protein	Tn5	-3.45831	5.06067e-07	-2.70189	0.00237971	-3.11164		-3.52174		-7.15167	4.41018e-32	1513	11	40	25	57	0	0	0	1	2393	1	10
Chromosome	1443215	+	sseC	Type III secretion system apparatus protein	Tn5	-4.49279	1.6184e-15	-4.71698	4.80515e-11	-4.05641	0.488072	-6.61998	0.0151218	-0.507579	0.631044	4225	44	39	34	10	0	1	16	1	1201	0	25
Chromosome	1443263	-	sseC	Type III secretion system apparatus protein	Tn5	-3.7073	2.45889e-10	-4.88373	1.60655e-13	-0.521594	0.999352	-2.72932	0.998569	-4.99335	7.83771e-15	3655	74	26	59	20	0	0	1069	107	1535	32	10
Chromosome	1445404	-	sseF	Type III secretion system effector protein-regulates and maintains the SCV	Tn5	-1.63232	0.0392706	-2.53264	6.60426e-05	-1.05524	0.999352	-0.882822	0.998569	-1.72486	0.00211686	6205	1015	387	437	286	429	1096	709	1169	4385	1261	742
Chromosome	1446574	-	ssaG	Type III secretion system apparatus	Tn5	-3.49595	2.64233e-08	-4.4898	3.33152e-11	-5.2037	0.150754	-4.5486	0.267151	-6.30881	3.07478e-31	3203	33	26	91	30	0	2	0	14	3708	11	34
Chromosome	1446698	-	ssaH	Type III secretion system apparatus	Tn5	-4.89541	1.71355e-18	-4.74667	3.91995e-10	-1.92145	0.999352	-3.74047	0.619292	-4.95212	5.52495e-19	4079	24	32	29	4	28	57	267	6	2054	45	26
Chromosome	1447146	-	ssaJ	Type III secretion system apparatus	Tn5	-2.97158	5.06106e-06	-3.23648	1.77645e-05	-2.94888	0.999352	-4.56139	0.279599	-9.135	1.03963e-44	2422	58	47	95	70	0	3	20	5	3078	0	0
Chromosome	1447538	-	ssaJ	Type III secretion system apparatus	Tn5	-3.70608	3.95954e-09	-5.4367	1.00289e-16	-5.72672	0.0886574	-2.99972	0.924808	-5.8424	3.1356e-16	4040	24	19	99	12	0	42	1	119	811	2	5
Chromosome	1448100	-	SL1344_1344	hypothetical pathogenicity island protein	Tn5	-3.63151	3.50576e-09	-4.33146	5.58527e-10	-4.76231	0.235491	-5.34989	0.104351	-7.01606	1.7994e-36	2942	59	21	41	35	1	1	0	3	2520	6	10
Chromosome	1449663	-	ssaL	Type III secretion system apparatus	Tn5	-3.65583	3.94628e-09	-4.1034	9.60088e-09	-4.91781	0.202974	-2.72234	0.998569	-6.87153	1.15824e-36	2913	30	21	67	45	0	3	0	105	2673	12	8
Chromosome	1451019	+	ssaV	Type III secretion system apparatus	Mu	-5.35431	2.03432e-16	-5.10465	1.55875e-12	-5.24455	0.0891262	-3.0009	0.99993	-5.7158	8.09871e-22	1317	9	10	16	10	0	0	0	29	1687	17	11
Chromosome	1451051	+	ssaV	Type III secretion system apparatus	Tn5	-4.88206	5.32344e-19	-5.59701	4.61885e-19	-6.79091	0.026251	-4.42242	0.222712	-5.36249	4.64953e-23	5511	25	27	54	14	0	41	0	19	3543	25	67
Chromosome	1451309	+	ssaV	Type III secretion system apparatus	Tn5	-2.89245	2.07448e-05	-3.18541	5.98279e-05	-1.50609	0.999352	-2.32711		-5.28493	6.97312e-15	1982	64	47	55	43	95	0	0	59	1409	4	23
Chromosome	1451878	-	ssaV	Type III secretion system apparatus	Tn5	-3.01145	4.82105e-06	-3.73143	5.98894e-07	-4.17101		-3.08444		-8.15164	8.95195e-43	2259	50	31	82	35	0	36	0	1	2801	3	2
Chromosome	1453101	+	ssaN	Type III secretion ATP synthase	Mu	-5.44227	1.02493e-16	-5.00142	7.22086e-12	-4.11164	0.393907	-4.94159	0.261786	-7.22124	4.56837e-22	1304	16	13	7	8	0	0	5	0	866	0	0
Chromosome	1454673	-	ssaQ	Type III secretion system protein	Tn5	-3.01274	4.59688e-06	-3.8029	3.89543e-07	-1.77525	0.999352	-3.98101		-8.39117	5.56979e-35	2226	66	29	62	31	96	8	1	7	1878	0	0
Chromosome	1454714	+	ssaQ	Type III secretion system protein	Tn5	-4.1032	1.55865e-11	-5.41216	8.21881e-18	-2.264	0.999352	-4.74126	0.159494	-7.89051	5.00189e-37	4695	72	24	25	17	2	17	213	17	2165	2	2
Chromosome	1455769	-	ssaR	Type III secretion system protein	Tn5	-4.78325	8.09863e-20	-4.61918	1.26002e-10	-3.03286	0.837333	-4.70539	0.184041	-6.32787	1.56376e-24	7292	74	80	50	13	85	46	113	1	1848	3	14
Chromosome	1455815	+	ssaR	Type III secretion system protein	Mu	-3.62399	3.57367e-07	-4.35365	6.06669e-08	-4.48101		-3.37646		-6.59075	1.1101e-20	1071	27	3	59	17	0	11	1	7	1014	0	4
Chromosome	1456440	-	ssaS	Type III secretion system apparatus	Tn5	-4.36926	4.52884e-14	-4.40772	2.7888e-11	-5.39672	0.132547	-3.60852	0.70025	-7.0715	5.40604e-37	3569	26	30	44	41	0	49	1	2	2488	8	7
Chromosome	1456724	-	ssaT	Type III secretion system apparatus	Tn5	-3.4968	1.63527e-09	-4.50024	2.30523e-11	-5.58972	0.115549	-6.23614	0.0371435	-0.611323	0.563689	3640	79	38	90	25	0	0	0	0	2042	0	14
Chromosome	1456903	-	ssaT	Type III secretion system apparatus	Tn5	-2.98453	5.73403e-06	-3.43193	1.31461e-06	-3.15984	0.923302	-3.50205	0.7644	-1.01766	0.363817	2859	48	60	128	64	16	38	0	8	1062	4	0
Chromosome	1457955	-	ssaU	Type III secretion system protein	Tn5	-2.7466	6.73548e-05	-3.83516	7.17462e-07	-3.90394		-4.18804		-7.1441	3.16716e-35	2114	50	16	102	35	1	2	0	0	2317	8	4
Chromosome	1476919	-	slyA	Transcriptional regulator slyA.	Mu	-1.51267	0.0320635	-1.3036	0.200311	-5.28292	0.0627501	-4.18766	0.395001	-4.91196	1.58942e-10	2433	848	931	632	663	8	21	5	22	3440	65	3
Chromosome	1592007	+	SL1344_1487	hypothetical aminotransferase	Tn5	-1.95763	0.00834725	-2.10769	0.0184765	-4.53494	0.299698	-4.46877		-0.618888	0.49575	2350	167	193	238	101	1	2	1	0	2059	1416	731
Chromosome	1740961	-	sapA	peptide transport periplasmic protein SapA precursor	Mu	-2.73057	5.46677e-05	-3.40614	6.06481e-06	-1.23256	0.989996	-1.46046	0.99993	-2.97741	3.55856e-05	1271	109	47	148	60	83	50	272	265	651	54	36
Chromosome	1741903	+	sapA	peptide transport periplasmic protein SapA precursor	Mu	-3.47016	9.10393e-08	-3.86009	2.04201e-07	-2.26141	0.989996	-1.62701	0.99993	-2.47586	0.000936035	1248	80	33	57	34	99	139	13	87	928	138	60
Chromosome	1744980	-	sapD	peptide transport system ATP-binding protein SapD	Mu	-3.47726	1.7174e-07	-3.45536	8.3358e-06	-0.621684	0.994286	-1.52618	0.99993	-1.04416	0.426386	1102	65	38	51	43	526	163	112	25	1705	79	1
Chromosome	1759572	+	yciS	conserved hypothetical protein	Mu	-2.15074	0.00520438	-2.21272	0.0134599	-1.07844	0.989996	-0.237085	0.99993	-2.73296	1.96681e-05	1208	140	110	245	195	338	781	0	144	1728	213	109
Chromosome	1765556	-	cysB	cys regulon transcriptional activator	Mu	-3.35971	5.46805e-07	-3.26227	7.48705e-05	-2.20206	0.989996	-2.97341		-1.17862	0.135338	1072	65	22	59	60	83	9	3	26	2224	838	617
Chromosome	1765567	+	cysB	cys regulon transcriptional activator	Mu	-3.68514	3.16399e-10	-3.9695	1.35974e-08	-3.40459	0.672112	-4.17045	0.463904	-3.0407	2.60274e-07	1990	92	34	109	79	34	1	34	24	2138	200	123
Chromosome	1765630	+	cysB	cys regulon transcriptional activator	Mu	-3.9078	2.49375e-09	-3.42596	6.15837e-06	-2.65801	0.989996	-2.77639	0.99993	-2.06257	0.00166822	1237	37	56	52	44	42	27	30	32	1354	206	232
Chromosome	1765884	+	cysB	cys regulon transcriptional activator	Mu	-3.19865	0.000165504	-2.61043	0.0103488	-1.91791		-1.94966		-2.15773	0.000940459	430	17	18	18	13	0	7	8	7	1855	347	210
Chromosome	1766233	+	cysB	cys regulon transcriptional activator	Mu	-3.81665	7.71509e-08	-3.76635	8.3449e-08	-2.06615	0.989996	-3.29393	0.99993	-2.43045	7.82783e-05	1626	23	47	85	64	167	36	1	4	2501	388	223
Chromosome	1807347	-	ychK	conserved hypothetical protein	Mu	-3.08884	1.42247e-07	-3.45508	2.77037e-07	-1.73732	0.989996	-2.32379	0.99993	-2.34429	0.000537471	1938	172	89	152	103	333	125	33	69	1038	113	148
Chromosome	1807581	+	ychK	conserved hypothetical protein	Tn5	-1.70159	0.0256734	-2.50262	0.000573683	-3.54048	0.764516	-4.45203	0.282277	-3.37703	3.97355e-10	3298	430	176	311	162	13	6	0	16	2381	182	115
Chromosome	1838770	+	ychF	hypothetical ATP/GTP-binding protein	Mu	-1.90014	0.0113886	-1.78275	0.126528	-1.00464	0.989996	-0.823207	0.99993	-2.71178	2.55721e-06	1194	245	101	252	320	115	309	313	231	2089	229	187
Chromosome	1838804	-	ychF	hypothetical ATP/GTP-binding protein	Mu	-1.80631	0.0158419	-1.65311	0.101338	-3.4467	0.696272	-2.6825	0.99993	-2.28904	0.00211882	1408	392	370	256	266	20	58	16	7	1504	105	273
Chromosome	1878763	-	pabB	para-aminobenzoate synthase component I	Mu	-2.23058	0.00225802	-1.56023	0.198655	-0.769008	0.994286	0.460781	0.99993	-0.839804	0.342684	1073	191	220	142	283	394	1296	132	340	1601	681	676
Chromosome	1879032	+	pabB	para-aminobenzoate synthase component I	Mu	-3.61871	9.64344e-08	-3.63816	7.10227e-06	-0.983178	0.989996	-2.20133		-4.49558	2.64448e-13	1052	58	13	37	39	324	42	0	0	1525	23	44
Chromosome	1879526	-	pabB	para-aminobenzoate synthase component I	Tn5	-2.74572	7.32085e-05	-3.45984	1.73939e-05	-0.286013	0.999352	-0.476452	0.998569	-4.7154	4.02411e-14	1958	50	40	88	22	303	398	400	581	2901	85	21
Chromosome	1900431	+	prc	tail-specific protease precursor	Tn5	-1.57849	0.0218687	-2.52451	0.00129326	-1.99389	0.999352	-2.84219	0.93678	-2.54986	7.02103e-07	5951	604	105	1062	477	121	87	320	241	2646	277	373
Chromosome	1944482	-	znuA	high-affinity zinc uptake system periplasmic binding protein	Mu	-2.30105	0.000328752	-3.38586	1.74908e-06	-1.72853	0.989996	-1.67768	0.99993	-3.28412	5.29648e-06	1649	287	92	228	68	258	45	51	305	2120	182	41
Chromosome	1945336	-	znuC	high-affinity zinc uptake system ATP-binding protein	Mu	-1.79481	0.0240583	-3.74465	1.39525e-06	-0.682137	0.994286	-0.714175	0.99993	-5.2072	1.19578e-18	1210	340	44	212	19	360	396	287	203	1523	21	18
Chromosome	1945824	+	znuB	high-affinity zinc uptake system membrane protein	Mu	-2.50884	0.000175247	-3.91179	6.93675e-08	-3.6573	0.626776	-2.29829	0.99993	-3.78596	3.18753e-09	1424	153	32	203	46	4	26	20	114	1124	55	31
Chromosome	2071001	+	SL1344_1965	predicted bacteriophage protein	Tn5	-3.55963	2.52524e-09	-3.8357	2.27297e-09	-4.93004	0.177482	-2.76587	0.982085	-5.61758	4.57177e-29	4440	116	58	60	98	7	89	1	150	4100	61	32
Chromosome	2161994	-	cpsB2	mannose-1-phosphate guanylyltransferase	Tn5	-2.00095	0.00157029	-2.80728	5.12466e-05	-2.84452	0.980576	-3.80633	0.575169	-2.62159	7.76902e-05	7317	847	142	482	468	166	110	10	1	3448	149	571
Chromosome	2164728	+	rfbU	glycosyltransferase	Tn5	-2.44571	0.00101853	-4.59003	3.66915e-10	-4.24468	0.420368	-2.86651	0.998569	-1.82318	0.0321224	2318	140	15	50	14	0	34	0	0	700	84	176
Chromosome	2172092	+	rfbI	reductase	Mu	-1.83409	0.0149953	-3.34347	8.08046e-06	-3.06216	0.933347	-2.98322	0.99993	-4.90024	1.92472e-23	1307	263	53	313	66	1	1	32	42	7290	150	137
Chromosome	2172214	+	rfbI	reductase	Tn5	-1.65845	0.0296844	-2.87466	6.27795e-05	-4.80671	0.211229	-5.57332	0.0836926	-3.43137	1.61203e-13	3133	296	122	466	105	3	1	1	0	3674	246	227
Chromosome	2172367	+	rfbI	reductase	Tn5	-2.01032	0.0039423	-3.6148	1.14063e-06	-2.00257	0.999352	-2.80361	0.998569	-2.69636	3.12691e-07	3847	405	94	235	30	0	2	177	143	2337	283	222
Chromosome	2422869	+	nuoN	NADH dehydrogenase I chain N	Tn5	-3.00514	2.30088e-05	-3.94074	1.06842e-06	-2.84904		-2.16113		-4.53713	1.08565e-20	1791	51	8	21	24	13	1	1	86	3347	73	108
Chromosome	2423084	+	nuoN	NADH dehydrogenase I chain N	Mu	-3.9717	9.53852e-09	-3.36797	0.000152636	-1.09335	0.989996	-0.397213	0.99993	-3.67159	3.11504e-07	932	35	2	23	31	174	372	129	274	1796	24	108
Chromosome	2424236	-	nuoM	NADH dehydrogenase I chain M	Mu	-3.3219	1.37577e-06	-3.99099	2.50904e-07	-3.71851		-1.73435	0.99993	-4.95138	7.39122e-11	1044	76	24	46	17	7	76	6	83	1123	1	20
Chromosome	2425265	+	202bp upstream of nuoM	NADH dehydrogenase I chain M	Mu	-3.36563	1.33677e-06	-3.41169	9.83399e-06	-2.70649	0.989996	-1.46392	0.99993	-4.70125	1.56385e-17	1143	88	50	39	39	4	19	43	248	2853	47	72
Chromosome	2425482	+	nuoL	NADH dehydrogenase I chain L	Mu	-3.74463	4.73351e-07	-4.97653	3.93464e-11	-4.22239		-4.44944		-5.35448	6.10784e-21	1137	63	10	14	5	3	0	0	1	3392	26	55
Chromosome	2425880	+	nuoL	NADH dehydrogenase I chain L	Mu	-3.75581	4.43266e-08	-4.60126	4.2299e-09	-4.2832		-2.84922		-4.06191	1.0588e-13	946	38	10	35	5	0	2	0	26	2911	121	83
Chromosome	2426811	-	nuoL	NADH dehydrogenase I chain L	Mu	-3.7473	2.08406e-08	-4.00468	2.27979e-07	-1.68241	0.989996	-3.05152		-4.57753	1.54844e-13	1055	46	16	40	25	122	14	0	15	1880	55	22
Chromosome	2427224	-	nuoK	NADH dehydrogenase I chain k	Mu	-4.04803	8.8148e-09	-4.39656	6.32848e-09	-4.75189		-4.38693		-3.86431	1.86961e-11	1113	47	12	16	18	0	0	0	1	2153	105	65
Chromosome	2427324	+	nuoK	NADH dehydrogenase I chain k	Mu	-4.80269	9.00415e-14	-4.65708	3.52242e-09	-3.29729	0.80669	-2.79862	0.99993	-6.55364	4.17423e-31	1208	21	2	19	15	21	23	11	0	2657	11	13
Chromosome	2428006	+	nuoJ	NADH dehydrogenase I chain J	Mu	-3.873	1.02057e-08	-4.33761	3.52242e-09	-2.06493	0.989996	-1.8896	0.99993	-4.46257	4.06408e-15	1445	78	33	27	15	4	5	133	206	2688	48	84
Chromosome	2429111	+	nuoH	NADH dehydrogenase I chain H	Mu	-3.68963	4.21608e-08	-3.71523	6.00036e-06	-1.11256	0.989996	-1.8783	0.99993	-5.21346	2.11448e-20	1129	62	38	35	8	0	5	256	144	2030	30	25
Chromosome	2430460	-	nuoG	NADH dehydrogenase I chain G	Mu	-3.12841	7.37289e-06	-3.72594	1.34178e-06	-0.0647025	0.995944	-0.272187	0.99993	-4.672	2.27051e-17	1077	97	30	52	29	197	269	818	663	2223	45	50
Chromosome	2433028	-	nuoF	NADH dehydrogenase I chain F	Mu	-3.12939	2.14428e-05	-3.53091	9.14001e-06	-3.49737		-1.30638	0.99993	-4.24116	2.10212e-11	1050	40	42	90	22	8	189	0	1	1102	36	22
Chromosome	2433394	+	nuoF	NADH dehydrogenase I chain F	Mu	-3.98122	7.47162e-10	-3.83002	1.38679e-06	-1.59825	0.989996	-2.33872	0.99993	-4.17555	1.39104e-12	1529	75	55	33	10	37	0	248	96	1452	48	39
Chromosome	2433395	-	nuoF	NADH dehydrogenase I chain F	Tn5	-2.92123	1.45882e-06	-4.59264	2.04245e-12	-5.51406	0.096621	-3.30037	0.828804	-1.74576	0.0744652	5047	110	24	287	65	1	110	6	1	1556	495	63
Chromosome	2433781	+	nuoE	NADH dehydrogenase I chain E	Mu	-3.2368	1.03164e-06	-3.90229	9.23443e-07	-1.98247	0.989996	-2.58165	0.99993	-3.3958	1.72418e-08	1142	78	10	72	34	123	28	6	0	2622	96	195
Chromosome	2435405	+	nuoC	NADH dehydrogenase I chain C; chain D	Mu	-4.1272	2.58231e-10	-4.21831	1.43468e-08	-2.19413	0.989996	-3.14431	0.99993	-3.0727	2.45352e-06	1223	46	18	28	26	76	14	0	0	1019	57	83
Chromosome	2435459	+	nuoC	NADH dehydrogenase I chain C; chain D	Tn5	-2.38806	0.00138055	-3.4019	3.62439e-05	-1.29412	0.999352	-0.42638	0.998569	-4.58197	2.11922e-22	1658	56	20	100	34	93	0	69	785	3639	84	110
Chromosome	2436403	+	nuoB	NADH dehydrogenase I chain B	Mu	-4.51716	2.05007e-13	-4.06508	1.24866e-09	-2.98178	0.920151	-2.6955	0.99993	-2.46849	0.00663224	1884	31	53	56	54	37	72	58	58	2206	38	357
Chromosome	2445990	-	ackA	acetate kinase	Mu	-3.74245	8.64029e-07	-2.9658	0.00098453	-1.15832		-1.63209		-3.93308	1.11935e-08	678	15	27	26	29	0	2	118	82	669	20	21
Chromosome	2472558	+	purF	amidophosphoribosyltransferase	Mu	-5.20326	9.06642e-20	-4.40913	1.70745e-11	-1.54123	0.989996	-2.16698	0.99993	-4.87085	4.71731e-14	2472	29	71	43	35	203	19	383	325	4135	102	24
Chromosome	2473142	-	purF	amidophosphoribosyltransferase	Mu	-4.20558	3.01608e-08	-0.365462	0.960906	-2.37209	0.989996	-3.46295	0.94	-4.05395	1.16172e-07	1316	46	44	5	0	0	5	58	24	2315	98	10
Chromosome	2473486	+	purF	amidophosphoribosyltransferase	Mu	-3.40975	5.1005e-07	-2.08369	0.0520886	-2.00174	0.989996	-2.32265	0.99993	-4.77875	2.84602e-19	1096	50	51	68	212	113	38	9	0	2838	58	57
Chromosome	2473869	+	cvpA	colicin V production protein (DedE protein)	Mu	-4.53581	2.50894e-12	-4.18207	4.62506e-08	-1.3611	0.989996	-0.564782	0.99993	-5.46659	4.34597e-21	1231	22	29	29	12	270	606	1	7	3578	55	22
Chromosome	2473895	-	cvpA	colicin V production protein (DedE protein)	Mu	-3.57622	3.24602e-06	-2.57616	0.0116654	-2.2818		0.0491706	0.99993	-5.7928	1.21124e-19	618	20	7	24	45	6	608	21	5	1467	15	5
Chromosome	2493064	+	aroC	Chorismate synthase	Mu	-6.04803	1.77839e-16	-5.25401	3.93464e-11	-3.98686		-3.20294		-0.949134	0.438176	851	0	2	3	0	0	3	0	0	1626	5	0
Chromosome	2493181	+	aroC	Chorismate synthase	Tn5	-5.57106	1.28732e-23	-6.52731	8.90863e-24	-4.18407	0.367068	-3.91439	0.482578	-1.36599	0.223327	4340	14	5	15	7	15	15	10	53	2887	0	3
Chromosome	2544031	+	ptsI	phosphoenolpyruvate-protein phosphotransferase (ec 2.7.3.9) (phosphotransferase system, enzyme i)	Mu	-4.46047	4.21608e-08	-4.02029	2.84564e-06	-1.47815		-2.12081		-8.96137	8.08903e-40	490	1	1	6	0	42	3	0	0	2998	0	0
Chromosome	2612140	+	purN	phosphoribosylglycinamidine myltransferase	Tn5	-2.12938	0.00165664	-2.01708	0.00486879	0.235901	0.999352	0.095456	0.998569	-2.39153	0.00143664	4154	400	300	220	381	857	471	1712	3296	1195	70	213
Chromosome	2617749	-	SL1344_2466	hypothetical membrane protein	Tn5	-2.99606	4.14278e-07	-2.74949	6.05384e-05	-5.62667	0.108838	-6.27914	0.0283954	0.573195	0.563689	3685	113	145	160	172	0	1	0	1	765	1317	687
Chromosome	2621360	+	guaA	GMP synthase [glutamine-hydrolyzing]	Tn5	-5.74118	2.8255e-20	-6.69022	6.06872e-19	-4.28656	0.405518	-4.75028		-8.35755	1.31852e-34	2352	1	0	2	0	0	0	0	1	1838	0	0
Chromosome	2623522	+	guaB	inosine-5'-monophosphate dehydrogenase	Tn5	-5.11288	2.62102e-15	-6.04468	1.31635e-14	-3.47035		-3.87659		-8.38785	5.84378e-35	1747	1	0	2	0	0	0	0	0	1874	0	0
Chromosome	2677029	-	hscA	Chaperone protein hscA	Mu	-3.99171	1.60679e-10	-3.54037	1.2968e-06	-1.50244	0.989996	-2.39869	0.99993	-4.43022	7.59097e-13	1393	52	49	49	60	1	16	229	103	1173	23	31
Chromosome	2677762	+	hscA	Chaperone protein hscA	Mu	-4.23616	3.01269e-11	-4.22451	4.95611e-10	-1.70206	0.989996	-2.44186	0.99993	-3.63893	2.14636e-09	1816	76	36	29	50	57	81	267	84	1206	53	56
Chromosome	2678437	+	146bp upstream of hscB	Co-chaperone protein hscB	Mu	-2.84663	2.94249e-05	-1.89749	0.033682	1.0907	0.989996	0.518818	0.99993	-2.88137	6.29988e-07	1392	175	236	83	272	2545	1290	1454	1037	1836	153	165
Chromosome	2678713	+	iscA	conserved hypothetical protein	Mu	-3.27754	1.19179e-07	-3.2302	2.97044e-05	-0.997647	0.989996	-0.322464	0.99993	-3.93126	3.17223e-13	1637	97	38	124	119	173	1036	449	101	2607	107	97
Chromosome	2679043	+	nifU	NifU-like protein	Mu	-3.94227	2.45365e-09	-3.9404	1.0554e-07	-1.10614	0.989996	-1.36835	0.99993	-3.82222	3.6702e-11	1250	58	30	30	32	401	198	14	103	1616	62	69
Chromosome	2692506	+	glyA	serine hydroxymethyltransferase	Tn5	-3.66654	2.82513e-08	-3.21402	7.75303e-05	-3.27148		-3.93467		-1.80834	0.00409299	1768	17	32	25	42	2	0	0	1	1503	352	276
Chromosome	2706614	+	purG	Phosphoribosylformylglycinamidine synthase	Mu	-4.28994	4.3831e-10	-4.36524	7.88427e-09	-3.61131	0.672112	-4.51117		-4.09229	6.88392e-08	1144	39	20	15	12	3	0	13	0	1340	54	7
Chromosome	2707933	+	purG	Phosphoribosylformylglycinamidine synthase	Mu	-4.50254	4.47545e-16	-3.42397	8.9731e-06	-2.06189	0.989996	-4.83281	0.227769	-0.598599	0.611305	2410	73	157	59	29	228	9	128	13	1888	16	0
Chromosome	2708759	+	purG	Phosphoribosylformylglycinamidine synthase	Mu	-5.5573	5.83386e-19	-5.93476	2.64616e-17	-5.54083	0.0627501	-3.1792	0.99993	-0.928321	0.448452	1574	11	5	17	6	1	0	0	34	1538	0	5
Chromosome	2837910	-	smpB	SsrA (tmRNA)-binding protein	Tn5	-2.17142	0.00157029	-2.71576	0.000501725	-2.57207	0.999352	-2.78302	0.998569	-3.20097	7.40594e-09	3084	150	68	303	178	61	44	2	90	3736	363	164
Chromosome	2851806	-	SL1344_2663	hypothetical type I secretion protein, ATP-binding protein	Tn5	-1.62068	0.022895	-1.76036	0.0151182	-2.16748	0.999352	-0.844059	0.998569	0.160609	0.880546	4659	668	480	525	469	181	1455	3	2	1660	1733	1419
Chromosome	2997944	+	recA	RecA protein	Tn5	-5.6556	1.52118e-20	-6.84299	8.39911e-21	-4.80993	0.225075	-5.25041	0.116954	-5.22612	1.08452e-18	2810	2	1	6	0	0	1	0	0	1407	16	20
Chromosome	2998363	-	recA	RecA protein	Mu	-4.16135	5.81478e-10	-4.03796	3.13185e-07	-4.53222		-4.41729		-7.03357	1.53955e-20	1032	33	24	24	10	0	1	0	1	766	0	0
Chromosome	2998480	+	recA	RecA protein	Mu	-4.00817	4.85099e-10	-3.54203	5.25667e-06	-2.15363	0.989996	-1.92357	0.99993	-6.54339	8.85747e-27	1216	44	54	39	26	83	113	44	4	1820	5	9
Chromosome	3167055	-	recD	exonuclease V alpha-subunit	Mu	-3.88484	1.10465e-09	-3.5151	3.20615e-06	-4.99935	0.111023	-3.22311	0.99993	-5.10512	2.35039e-15	1278	54	37	45	58	1	14	0	0	1422	26	9
Chromosome	3183826	+	nudH	RNA pyrophosphohydrolase	Mu	-4.47585	4.58102e-13	-3.57792	1.06652e-06	-3.13937	0.920151	-2.3242	0.99993	-3.24476	1.49944e-06	1488	32	70	39	41	31	90	0	35	1550	132	48
Chromosome	3184172	+	12bp upstream of nudH	RNA pyrophosphohydrolase	Mu	-3.03431	4.02068e-05	-3.22427	2.33799e-05	-3.57729	0.671775	-2.09678	0.99993	-2.71171	1.21987e-06	1282	141	75	41	52	8	4	16	133	4010	330	477
Chromosome	3223809	-	recJ	single-stranded DNA-specific exonuclease	Tn5	-1.90735	0.00631119	-2.19249	0.00127383	0.384111	0.999352	0.960216	0.998569	-2.28672	8.4082e-06	5615	700	465	345	326	559	3028	3671	7659	2591	357	424
Chromosome	3225479	-	xerD	Tyrosine recombinase xerD.	Mu	-5.57113	7.91125e-17	-4.99051	2.91428e-11	-2.09325	0.989996	-2.69818	0.99993	-0.6742	0.571699	1120	10	9	6	6	1	3	82	48	1741	11	0
Chromosome	3233032	-	gcvP	Glycine dehydrogenase [decarboxylating]	Mu	-1.76932	0.0240006	-1.81258	0.0884309	-3.76482	0.598607	-5.0326	0.261786	-1.11609	0.189332	1340	262	134	356	352	0	0	9	0	1293	458	423
Chromosome	3238279	+	visC	possible monooxygenase	Mu	-2.22569	0.000394	-2.40734	0.00177538	-1.35137	0.989996	-1.58253	0.99993	-2.36745	0.00515852	1817	325	152	285	278	112	119	368	317	1744	61	312
Chromosome	3238789	-	visC	possible monooxygenase	Mu	-1.79227	0.0166412	-1.96993	0.05797	-1.96557	0.989996	-0.973036	0.99993	-2.74443	5.39137e-06	1385	381	317	264	93	86	381	100	135	2113	154	246
Chromosome	3260816	+	speB	Agmatinase	Mu	-1.74572	0.00655079	-1.4304	0.103988	0.18777	0.995322	0.104932	0.99993	0.0835161	0.955038	2423	673	648	552	794	3235	2167	58	424	1165	1097	910
Chromosome	3272323	+	yqgD	hypothetical inner membrane protein	Mu	-5.26242	6.64307e-13	-4.00273	1.53811e-06	-2.33454		-2.96012		-0.395597	0.717432	730	6	11	3	4	0	1	18	9	3153	0	89
Chromosome	3297620	-	SL1344_3092	hypothetical hydrolase	Tn5	-2.13622	0.000356801	-1.74473	0.0191224	-0.961226	0.999352	0.1363	0.998569	-1.13414	0.0400304	4835	386	373	436	633	496	2754	407	1630	4756	1828	1638
Chromosome	3297681	+	SL1344_3092	hypothetical hydrolase	Tn5	-2.44783	4.53986e-05	-1.65221	0.0310632	-5.0246	0.153878	-6.11237	0.0325249	-1.70426	0.00211686	4205	216	481	314	443	2	2	7	3	2656	694	545
Chromosome	3297695	+	SL1344_3092	hypothetical hydrolase	Tn5	-3.00528	3.85741e-07	-2.87044	6.35217e-07	-0.311797	0.999352	-0.194647	0.998569	-1.23133	0.041446	7335	356	300	161	341	1619	2235	901	2786	2442	869	766
Chromosome	3298464	-	SL1344_3092	hypothetical hydrolase	Tn5	-1.99086	0.00198744	-1.67839	0.0332913	-0.862311	0.999352	0.464648	0.998569	-0.523519	0.567338	4072	302	329	464	552	121	287	794	4987	1834	760	1328
Chromosome	3298954	+	SL1344_3093	conserved hypothetical protein	Tn5	-4.46575	5.92855e-15	-4.15244	1.01253e-12	-2.21713	0.999352	-0.460393	0.998569	-2.78382	8.80819e-07	6947	89	116	35	89	282	927	76	2856	3145	414	199
Chromosome	3300483	-	212bp upstream of SL1344_3094	possible citrate lyase	Tn5	-4.25397	2.46103e-10	-3.99773	5.1347e-06	-2.92372		-3.2643		-3.45749	2.04027e-06	1397	5	8	3	0	0	0	0	0	777	22	48
Chromosome	3300492	+	221bp upstream of SL1344_3094	possible citrate lyase	Mu	-4.51206	1.40864e-13	-4.11014	1.57248e-08	-1.02468	0.989996	-0.822344	0.99993	-0.832948	0.558488	1935	33	65	58	20	694	746	2	7	2808	214	1941
Chromosome	3300663	+	SL1344_3095	hypothetical LysR-family transcriptional regulator	Mu	-4.52318	5.76615e-14	-4.35189	3.46938e-09	-2.14239	0.989996	-1.48066	0.99993	-2.26751	0.000134785	1617	42	13	36	40	26	149	144	261	2348	374	289
Chromosome	3383532	+	rfaE	ADP-heptose synthase	Mu	-7.00488	3.79128e-23	-6.32612	8.47588e-17	-4.39804		-4.46305		-8.13931	7.5048e-31	1127	1	0	0	0	2	0	0	0	1631	0	0
Chromosome	3384735	+	38bp upstream of rfaE	ADP-heptose synthase	Mu	-3.90068	7.57886e-09	-3.79293	1.06652e-06	-1.18915	0.989996	-2.48576		-4.539	1.1514e-11	1043	44	29	29	22	203	42	112	5	2984	21	92
Chromosome	3468339	-	deaD	ATP-dependent RNA helicase (dead-box protein)	Mu	-2.74832	1.2354e-05	-2.23637	0.00932967	-2.07003	0.989996	-1.47973	0.99993	-3.62504	6.65764e-11	1580	160	281	175	121	160	261	1	1	2306	100	125
Chromosome	3468515	-	deaD	ATP-dependent RNA helicase (dead-box protein)	Mu	-2.30326	0.00148747	-1.93625	0.0484015	-1.98094	0.989996	-1.38892	0.99993	-2.17961	0.000928013	1072	182	176	130	175	99	188	29	7	1207	185	169
Chromosome	3473748	+	rbfA	ribosome-binding factor A (P15B protein)	Mu	-1.76794	0.0100486	-1.69249	0.0527782	0.912979	0.989996	0.6033	0.99993	-0.687993	0.458296	1797	476	445	399	380	2125	1503	2149	1777	2378	1232	1042
Chromosome	3482783	+	secG	protein-export membrane protein	Tn5	-6.68157	2.87611e-28	-7.31763	4.30363e-24	-5.21688	0.148611	-5.72786	0.0627002	-9.22727	5.46923e-46	3217	0	0	0	0	0	2	0	1	3280	0	0
Chromosome	3492985	-	yhbE	hypothetical membrane protein	Mu	-2.06333	0.0109392	-1.36756	0.496575	-0.0530215	0.997634	-0.529011	0.99993	-0.945387	0.428242	920	200	354	118	87	963	406	14	109	2254	297	1344
Chromosome	3492999	-	yhbE	hypothetical membrane protein	Mu	-1.85585	0.0100906	-1.74261	0.0757084	-1.37832	0.989996	-1.4666	0.99993	-1.54469	0.0854119	1592	301	221	396	441	233	174	194	226	1470	503	179
Chromosome	3502907	+	yrbH	conserved hypothetical protein	Mu	-2.27146	0.00138588	-2.03794	0.0371419	-2.42297	0.989996	-4.0193	0.579522	-2.96276	2.19456e-07	1193	217	235	146	106	75	6	3	1	2050	185	150
Chromosome	3502911	-	yrbH	conserved hypothetical protein	Mu	-2.1831	0.000432912	-2.10516	0.00372199	-0.960884	0.989996	-1.64462	0.99993	-2.19715	0.0015543	2240	479	421	311	320	71	2	783	463	1116	126	189
Chromosome	3536269	-	183bp upstream of yhcM	hypothetical ATP/GTP-binding protein	Mu	-2.17569	0.000621016	-2.36662	0.00134435	-5.44437	0.0643652	-4.05563	0.562282	-3.00422	4.31344e-08	1813	360	213	274	249	0	11	2	0	2810	248	205
Chromosome	3538796	+	degS	serine protease	Tn5	-6.45906	8.67097e-28	-0.69032	0.515143	-4.02954	0.505756	-6.20635	0.0325249	-7.67988	1.8141e-39	3581	1	0	3	8	8	1	0	1	3161	9	1
Chromosome	3539146	+	degS	serine protease	Mu	-6.24981	5.82394e-22	-5.28134	2.58193e-13	-5.1328	0.0920377	-5.12396	0.235163	-8.14697	6.46055e-31	1377	5	6	6	11	0	0	1	0	1640	0	0
Chromosome	3555616	+	yhcS	probable LysR-family transcriptional regulator	Mu	-2.17731	0.0147123	-2.02631	0.0759752	-2.1557		-3.9274		-0.556966	0.568505	949	213	181	60	43	51	0	0	0	2934	1578	1526
Chromosome	3561337	+	cafA	ribonuclease G	Mu	-2.09084	0.00558494	-1.57022	0.0833461	0.916102	0.991043	0.197944	0.99993	-0.754304	0.548776	2088	208	422	501	654	8	2	5564	3198	2574	438	1777
Chromosome	3561427	+	cafA	ribonuclease G	Mu	-1.55864	0.0285998	-1.32858	0.218105	-2.10245	0.989996	-0.689456	0.99993	-1.81717	0.00238589	2166	727	529	536	845	231	850	67	282	3585	740	714
Chromosome	3576940	-	yhdG	conserved hypothetical protein	Mu	-2.20348	0.00425092	-2.24665	0.0176056	-4.25304		-3.88606		-1.86438	0.00470244	936	171	88	118	123	0	0	0	0	1529	289	294
Chromosome	3577939	-	fis	Fis DNA-binding protein	Tn5	-1.93441	0.00481145	-2.62557	0.000288801	-1.36533	0.999352	-2.0454	0.998569	-3.57125	2.33642e-11	3161	291	127	303	165	1	13	349	273	2068	94	130
Chromosome	3594802	-	SL1344_3368	shikimate dehydrogenase	Tn5	-5.41789	7.32543e-22	-5.69382	8.87611e-19	-3.96321	0.476767	-2.6844	0.998569	-7.90954	7.48375e-42	4048	12	12	18	14	17	175	11	32	2806	2	5
Chromosome	3625802	-	yheO	conserved hypothetical protein	Tn5	-1.81776	0.0124968	-2.19024	0.00390645	-0.956817	0.999352	-1.46556	0.998569	-1.24899	0.0435641	5178	694	464	340	215	117	316	968	755	2243	648	834
Chromosome	3637684	+	crp	cyclic AMP receptor protein,catabolite gene activator	Mu	-6.58418	4.43511e-22	-6.22582	8.47588e-17	-3.59324	0.67481	-4.1149	0.531574	-6.51035	1.16043e-17	1269	1	0	4	2	0	3	10	8	646	0	1
Chromosome	3641493	+	pabA	para-aminobenzoate synthase, glutamine amidotransferase component II	Mu	-3.25883	5.73751e-06	-3.58462	9.14001e-06	-0.622378	0.994286	-0.759001	0.99993	-5.17758	1.21124e-19	956	75	17	37	34	518	222	6	236	1824	26	24
Chromosome	3641551	-	pabA	para-aminobenzoate synthase, glutamine amidotransferase component II	Mu	-3.98399	5.79971e-09	-2.98042	0.000311073	-2.04125		-0.698752	0.99993	-4.32243	3.26555e-13	969	36	53	25	53	0	187	54	329	2280	82	39
Chromosome	3660451	-	dam	DNA adenine methylase	Mu	-3.08775	2.24643e-05	-2.729	0.00249553	-4.6733		-2.11506		-0.763546	0.529338	1041	101	98	41	28	1	47	1	0	2633	8	0
Chromosome	3660662	+	dam	DNA adenine methylase	Mu	-3.18351	2.19654e-06	-3.34964	2.39643e-06	-2.87682	0.989996	-4.12842	0.537585	-5.08825	4.85682e-11	1597	159	86	62	74	0	0	42	10	440	3	3
Chromosome	3660741	+	dam	DNA adenine methylase	Tn5	-3.37665	2.0185e-07	-3.61653	4.4411e-07	-2.15653	0.999352	-2.35025	0.998569	-7.16977	1.34633e-37	2899	75	59	32	44	88	150	1	34	3913	18	4
Chromosome	3660896	-	dam	DNA adenine methylase	Tn5	-3.47758	4.73303e-08	-3.87054	7.94836e-08	-4.85123	0.211229	-3.86156	0.629752	-8.18103	6.14514e-35	2917	69	26	34	56	0	14	1	0	1897	1	0
Chromosome	3660931	-	dam	DNA adenine methylase	Mu	-3.83909	2.71499e-09	-2.60174	0.00110382	-4.98388	0.111951	-2.14755	0.99993	-6.74266	5.56649e-33	1300	44	108	58	132	0	1	1	118	4293	24	10
Chromosome	3678337	+	pckA	phosphoenolpyruvate carboxykinase	Mu	-2.76666	1.15843e-05	-2.98027	0.000113351	-5.48849	0.0643652	-5.59238	0.13227	0.377677	0.733518	1582	153	140	176	60	0	0	1	0	2264	2738	2139
Chromosome	3680331	-	envZ	two-component sensor kinase EnvZ	Mu	-2.34779	0.000541168	-3.34162	8.81873e-06	-1.19967	0.989996	-2.4412	0.99993	-4.80665	5.78833e-16	1273	193	55	175	60	0	2	265	83	1442	23	28
Chromosome	3680457	+	envZ	two-component sensor kinase EnvZ	Mu	-2.78504	5.13062e-05	-3.0287	6.2595e-05	-5.60343	0.0627501	-5.65794	0.130221	-3.71026	1.68405e-09	1613	226	136	89	65	1	0	0	0	1513	83	45
Chromosome	3680524	-	envZ	two-component sensor kinase EnvZ	Mu	-2.1245	0.00806425	-2.25258	0.0167195	-4.60707		-2.39985	0.99993	-4.19146	1.45294e-09	1059	121	77	216	162	0	3	0	64	765	25	12
Chromosome	3758153	+	50bp upstream of rpoH	RNA polymerase sigma-32 factor	Mu	-2.36421	0.000317892	-2.66676	6.75556e-05	-2.25694	0.989996	-0.730542	0.99993	-3.94762	1.26759e-13	2257	459	250	208	215	2	72	185	1285	3079	132	108
Chromosome	3780205	-	pitA	hypothetical low-affinity inorganic phosphate transporter	Mu	-1.90749	0.00691227	-1.59856	0.0909854	0.172626	0.995322	-0.217869	0.99993	-3.47228	1.58942e-10	2140	334	691	561	360	1425	767	1215	1164	2824	177	139
Chromosome	3794002	-	SL1344_3565	hypothetical carbohydrate kinase	Tn5	-1.44058	0.036157	-1.96767	0.00380735	-2.64026	0.999352	0.746172	0.998569	-0.224759	0.84536	6358	994	635	1008	459	150	18	72	11440	2251	2049	1135
Chromosome	3819367	-	bcsC	probable endoglucanase precursor	Tn5	-1.44758	0.0433273	-1.92473	0.0112777	-2.94593	0.990674	-5.08382	0.111025	-1.26137	0.0605942	6518	1113	308	881	848	91	27	0	1	2151	519	876
Chromosome	3849641	+	341bp upstream of lpfA	long polar fimbria protein A (LpfA)	Tn5	-1.39579	0.0485335	-0.665189	0.545034	1.52118	0.999352	1.34154	0.998569	-0.225953	0.850881	6846	1182	918	1038	2527	3839	4444	9379	13672	2847	1198	2872
Chromosome	3880747	-	yiaN	hypothetical membrane protein	Tn5	-2.0352	0.000642298	-3.65666	9.726e-10	-6.56299	0.0306359	-7.23733	0.00422886	-3.72133	2.34022e-10	5616	545	122	500	124	0	0	1	1	2300	60	148
Chromosome	3898767	-	mtlD	mannitol-1-phosphate dehydrogenase	Mu	-2.53035	0.000310962	-2.52319	0.00503577	-2.34422	0.989996	-2.77426	0.99993	-3.90082	3.75896e-13	1484	251	200	110	46	91	15	47	71	2688	112	104
Chromosome	3899207	+	mtlD	mannitol-1-phosphate dehydrogenase	Mu	-2.61554	6.16115e-05	-2.85638	0.000196396	-1.25206	0.989996	-1.94345	0.99993	-3.29138	9.27176e-09	1873	300	199	143	75	437	104	162	202	1852	128	104
Chromosome	3899667	-	mtlD	mannitol-1-phosphate dehydrogenase	Tn5	-2.19192	0.000482297	-4.04065	1.88613e-09	-0.985245	0.999352	-2.11692	0.998569	-4.53944	3.93054e-22	3906	247	64	363	39	327	242	387	142	3502	88	105
Chromosome	3899788	+	mtlD	mannitol-1-phosphate dehydrogenase	Tn5	-2.4842	1.0531e-05	-3.73924	4.1818e-10	-7.20176	0.016913	-7.87274	0.00143463	-3.63584	1.06802e-13	7395	542	183	389	115	0	1	1	0	2810	141	162
Chromosome	3916187	+	cysE	serine acetyltransferase	Mu	-5.19734	1.19895e-14	-5.9518	8.51502e-16	-2.83183	0.989996	-4.13734	0.539142	-6.10419	8.85747e-27	1310	7	1	19	4	44	0	21	5	3005	13	26
Chromosome	3916834	-	gpsA	glycerol-3-phosphate dehydrogenase	Mu	-2.88391	0.00284059	-1.84241	0.192666	-1.48925		-1.24433		-4.3865	1.74278e-14	252	7	9	9	17	0	0	0	0	2283	75	44
Chromosome	3916926	+	gpsA	glycerol-3-phosphate dehydrogenase	Mu	-2.81396	1.21019e-05	-2.147	0.00435745	-3.51106	0.672112	-3.1506	0.99993	-3.46694	5.16231e-06	1892	257	318	123	271	2	16	38	70	1976	142	22
Chromosome	3927561	-	rfaD	ADP-L-Glycero-D-mannoheptose-6-epimerase	Mu	-7.05947	1.01373e-22	-5.87157	1.2519e-14	-4.41003		-4.21432		-8.8252	2.92898e-38	1042	0	1	0	1	0	0	1	0	2704	0	0
Chromosome	3928234	-	rfaF	ADP-heptose-LPS heptosyltransferase II	Mu	-4.47064	1.32761e-07	-2.83223	0.00296125	-1.75781		-1.4806		-8.71985	4.03126e-37	304	0	1	0	0	0	0	0	0	2498	0	0
Chromosome	3930674	-	rfaL	O-antigen ligase	Tn5	-1.50338	0.0328496	-2.47596	0.000633698	-2.4417	0.999352	-4.16097	0.22979	-0.588759	0.424218	9029	1590	692	1012	233	201	68	254	99	3043	1447	1875
Chromosome	3931795	-	57bp upstream of rfaK	lipopolysaccharide 1,2-N-acetylglucosaminetransferase	Tn5	-2.19712	0.000130937	-2.69834	4.02236e-05	-2.18768	0.999352	-1.5103	0.998569	-1.38979	0.0256875	10045	989	241	635	721	122	3	565	1774	1858	489	607
Chromosome	3931917	+	179bp upstream of rfaK	lipopolysaccharide 1,2-N-acetylglucosaminetransferase	Tn5	-1.69341	0.00735948	-3.15975	6.07495e-07	-3.81028	0.488072	-3.30503	0.825677	-1.10204	0.0959255	5693	692	214	750	144	27	2	37	147	1901	621	778
Chromosome	3932737	-	rfaZ	lipopolysaccharide core biosynthesis protein RfaZ	Tn5	-1.35949	0.0480691	-1.7963	0.00524025	-0.139167	0.999352	0.434258	0.998569	-0.500095	0.573965	7564	1260	660	1319	908	2489	1870	367	7289	1899	1302	885
Chromosome	3934701	-	rfaJ	lipopolysaccharide 1,2-glucosyltransferase	Tn5	-1.81006	0.0283831	-3.12043	1.53242e-06	-3.17836	0.908351	-1.76932	0.998569	-0.46624	0.64354	4339	585	146	186	132	0	32	50	565	989	524	645
Chromosome	3934886	+	rfaI	lipopolysaccharide 1,3-galactosyltransferase	Tn5	-4.81019	3.32164e-19	-5.90367	1.44894e-19	-5.30354	0.131454	-4.73985	0.118034	-3.68807	4.94078e-13	6783	66	27	40	7	0	27	10	37	2330	109	127
Chromosome	3934922	+	rfaI	lipopolysaccharide 1,3-galactosyltransferase	Tn5	-3.88876	5.89004e-13	-5.60685	7.02707e-20	-6.33304	0.0398947	-5.38031	0.0773553	-3.12087	3.0153e-06	5115	81	22	108	18	0	2	1	15	899	54	66
Chromosome	3935035	-	rfaI	lipopolysaccharide 1,3-galactosyltransferase	Tn5	-3.7882	1.15973e-09	-3.4665	5.90397e-05	-3.99455	0.534057	-1.787	0.998569	-4.13445	4.92175e-13	2634	42	5	30	62	3	220	0	96	1608	61	44
Chromosome	3935117	+	rfaI	lipopolysaccharide 1,3-galactosyltransferase	Tn5	-4.52923	5.7058e-18	-5.60346	2.04055e-18	-2.38041	0.999352	-4.78926	0.159494	-3.47735	3.05386e-09	6217	53	10	84	36	162	36	0	2	1501	65	100
Chromosome	3935201	+	rfaI	lipopolysaccharide 1,3-galactosyltransferase	Tn5	-3.87833	1.58604e-12	-5.44352	2.79898e-19	-6.51617	0.0306359	-5.07489	0.105085	-3.50559	2.6996e-12	5509	113	29	82	22	0	23	1	5	4292	177	331
Chromosome	3935251	-	rfaI	lipopolysaccharide 1,3-galactosyltransferase	Tn5	-4.35341	3.20254e-13	-5.7601	1.0377e-18	-6.11938	0.0493713	-6.98094	0.0055044	-3.3396	1.09922e-10	5431	69	23	23	8	0	1	2	2	2183	138	150
Chromosome	3935256	-	rfaI	lipopolysaccharide 1,3-galactosyltransferase	Tn5	-2.57197	0.000357992	-3.99676	2.90311e-08	-2.22223	0.999352	-2.3803	0.998569	-2.34681	8.93229e-06	3507	46	21	243	67	116	13	4	217	2430	296	398
Chromosome	3935464	+	rfaI	lipopolysaccharide 1,3-galactosyltransferase	Tn5	-2.69942	0.000337844	-2.33261	0.0329491	-1.75315		-1.96964				1187	23	0	37	40	0	1	27	50
Chromosome	3935520	+	rfaI	lipopolysaccharide 1,3-galactosyltransferase	Tn5	-3.86329	7.17395e-10	-4.70278	8.73928e-12	-5.05233	0.155928	-4.35921	0.229464	-2.49373	1.90473e-05	6464	125	69	29	17	0	17	12	65	1767	257	174
Chromosome	3935538	+	rfaI	lipopolysaccharide 1,3-galactosyltransferase	Tn5	-4.58273	6.60629e-15	-6.39598	1.33302e-24	-6.91396	0.0259056	-4.55065	0.219745	-3.91318	2.94106e-09	5767	61	14	21	7	0	3	0	45	1070	24	49
Chromosome	3935966	+	rfaB	lipopolysaccharide 1,6-galactosyltransferase	Tn5	-1.40438	0.0437901	-2.23982	0.000288801	-6.24836	0.0403458	-2.82614	0.930986	-0.163383	0.888274	6520	1054	453	1065	479	0	102	3	274	1615	938	1480
Chromosome	3936076	+	rfaB	lipopolysaccharide 1,6-galactosyltransferase	Tn5	-2.2684	0.000151167	-3.24062	4.56532e-07	-5.81431	0.0663852	-7.52942	0.00360236	-0.0246318	0.988039	5506	463	195	347	123	1	0	5	0	1488	1558	893
Chromosome	3936217	+	rfaB	lipopolysaccharide 1,6-galactosyltransferase	Tn5	-1.50387	0.0396324	-2.52165	0.000165095	-3.66321	0.624888	-1.42136	0.998569	-1.97102	0.000167313	4275	567	219	678	240	31	84	4	784	5005	1183	727
Chromosome	3936227	+	rfaB	lipopolysaccharide 1,6-galactosyltransferase	Tn5	-2.80854	4.52215e-08	-3.88647	9.48552e-11	-7.32901	0.0101119	-7.2853	0.00367891	-3.31369	2.14127e-13	8154	387	91	456	210	1	3	1	0	4282	308	302
Chromosome	3936231	-	rfaB	lipopolysaccharide 1,6-galactosyltransferase	Tn5	-2.06333	0.00185022	-2.81298	3.31479e-05	-6.67503	0.026251	-7.06337	0.00422886	-2.00438	0.000167685	6267	689	338	333	163	1	1	0	3	2339	439	431
Chromosome	3936658	-	rfaB	lipopolysaccharide 1,6-galactosyltransferase	Tn5	-2.7038	1.0531e-05	-3.1542	5.14906e-05	-3.65815	0.624888	-3.88248	0.546416	-2.95801	4.89932e-05	5908	362	233	176	46	47	76	1	1	1134	120	40
Chromosome	3936665	+	rfaB	lipopolysaccharide 1,6-galactosyltransferase	Tn5	-2.09377	0.000379848	-3.25607	5.08169e-08	-0.556793	0.999352	-1.4834	0.998569	-2.3855	7.87192e-05	5915	557	181	491	183	234	2	1614	1013	2133	368	191
Chromosome	3937250	+	20bp upstream of yibR	conserved hypothetical protein	Tn5	-1.82429	0.0018015	-1.91361	0.00608286	-0.707395	0.999352	-1.45977	0.998569	0.0777296	0.953715	7528	887	437	843	954	0	641	1841	1002	1806	1090	2163
Chromosome	3937307	+	rfaP	lipopolysaccharide core biosynthesis protein	Tn5	-5.87662	1.4213e-20	-6.53115	8.31412e-18	-4.07131		-2.74727		-7.18613	3.58741e-22	2181	0	0	0	0	0	0	0	38	908	0	0
Chromosome	3937370	+	rfaP	lipopolysaccharide core biosynthesis protein	Tn5	-8.56267	3.11436e-55	-9.00291	1.88332e-45	-8.15034	0.00374298	-7.6403	0.00143463	-8.3055	5.60208e-34	9602	0	0	0	1	0	4	0	1	1778	0	0
Chromosome	3937632	+	rfaP	lipopolysaccharide core biosynthesis protein	Tn5	-6.33492	2.10967e-26	-7.39746	8.65112e-25	-5.34303	0.137741	-5.96478	0.0510018	-9.02078	4.1141e-43	3354	1	0	3	0	0	0	0	0	2847	0	0
Chromosome	3938126	-	rfaG	lipopolysaccharide core biosynthesis protein	Tn5	-8.15276	4.56832e-52	-8.91953	1.50409e-44	-7.54997	0.00659671	-7.87554	0.000862278	-9.34316	1.37283e-47	9157	2	1	1	0	1	2	1	2	3555	0	0
Chromosome	3938400	+	rfaG	lipopolysaccharide core biosynthesis protein	Mu	-8.71779	4.61217e-41	-8.2553	1.67469e-34	-6.95416	0.00530888	-7.45375	0.00157395	-8.51394	8.5424e-35	2846	0	0	0	0	1	0	0	0	2143	0	0
Chromosome	3938496	+	rfaG	lipopolysaccharide core biosynthesis protein	Tn5	-6.97428	4.68694e-33	-7.63558	2.50088e-28	-5.84612	0.0764852	-6.10405	0.0381778	-9.56206	1.10881e-50	4228	1	0	1	1	0	0	1	2	4147	0	0
Chromosome	3938524	+	rfaG	lipopolysaccharide core biosynthesis protein	Tn5	-7.99195	9.40659e-46	-8.26936	2.57974e-37	-6.9753	0.0243567	-7.63576	0.00234751	-9.27785	1.08051e-46	6688	0	1	0	1	0	1	1	0	3397	0	0
Chromosome	3938938	+	rfaG	lipopolysaccharide core biosynthesis protein	Tn5	-7.48579	2.81794e-39	-8.24524	8.20424e-34	-6.71906	0.026251	-7.45565	0.00367891	-9.14114	9.47156e-45	5369	1	0	0	0	0	0	0	0	3091	0	0
Chromosome	3939082	+	rfaG	lipopolysaccharide core biosynthesis protein	Tn5	-7.73956	5.58861e-42	-8.36091	4.37247e-35	-6.90503	0.0259056	-7.26122	0.00422886	-8.47798	4.72402e-36	5748	0	0	0	0	0	1	0	0	1986	0	0
Chromosome	3939289	-	rfaQ	lipopolysaccharide core biosynthesis protein	Tn5	-1.69948	0.015034	-1.95072	0.0238736	-0.180895	0.999352	0.58022	0.998569	-2.58304	1.07446e-08	4690	403	156	748	601	52	152	2086	6713	5495	743	616
Chromosome	3939410	-	rfaQ	lipopolysaccharide core biosynthesis protein	Mu	-2.26096	0.000311033	-1.99922	0.00675977	1.47496	0.989996	0.821216	0.99993	-2.54724	6.43663e-06	2173	299	358	402	432	2278	1783	6016	3078	2521	282	295
Chromosome	3939438	+	rfaQ	lipopolysaccharide core biosynthesis protein	Tn5	-2.05306	0.00216852	-2.54354	0.00020815	-2.3998	0.999352	-2.19846	0.998569	-2.51575	1.05279e-07	4298	228	169	515	282	110	116	59	291	5180	537	803
Chromosome	3939674	+	rfaQ	lipopolysaccharide core biosynthesis protein	Tn5	-2.4448	4.05262e-05	-2.59816	1.1489e-05	-1.37859	0.999352	-0.129286	0.998569	-2.06589	0.00104	6929	540	356	313	392	180	350	800	4768	2516	577	269
Chromosome	3939747	+	rfaQ	lipopolysaccharide core biosynthesis protein	Tn5	-2.57518	6.46181e-06	-2.91659	8.55543e-07	0.00497386	0.999428	-0.460258	0.998569	-2.67659	2.0265e-09	9362	676	464	384	296	1674	2689	2966	2370	5719	717	605
Chromosome	3939886	+	rfaQ	lipopolysaccharide core biosynthesis protein	Mu	-1.93485	0.00691227	-1.21315	0.396828	0.151647	0.995322	0.0361902	0.99993	-2.36726	7.48723e-05	1665	447	691	247	440	1739	589	373	1350	4354	726	407
Chromosome	3939980	-	rfaQ	lipopolysaccharide core biosynthesis protein	Tn5	-3.0646	1.75588e-08	-3.78964	4.47244e-12	-4.06089	0.451775	-5.56331	0.0381778	-3.68208	1.61037e-14	8554	397	163	252	203	40	10	0	30	3177	150	184
Chromosome	3940178	+	rfaQ	lipopolysaccharide core biosynthesis protein	Tn5	-1.69611	0.0195721	-1.91199	0.00860422	0.449018	0.999352	0.809552	0.998569	-1.7172	0.00122474	5043	372	320	854	593	174	975	4050	7765	2894	611	741
Chromosome	3940304	+	97bp upstream of rfaQ	lipopolysaccharide core biosynthesis protein	Mu	-7.6039	6.00531e-29	-6.36365	2.74894e-18	-5.5156	0.063032	-5.62849	0.130221	-8.34706	3.42223e-35	1599	0	0	1	4	0	0	1	0	2239	1	0
Chromosome	3955158	-	rpoZ	DNA-directed RNA polymerase omega chain	Tn5	-3.92529	1.77297e-13	-4.07769	5.25081e-12	-4.44566	0.257168	-2.40038	0.998569	-0.683937	0.524223	5760	84	85	128	95	22	3	4	384	1861	0	10
Chromosome	3958654	+	recG	ATP-dependent DNA helicase	Mu	-3.31573	2.64972e-08	-2.52517	0.000512802	-0.682439	0.994286	-0.563672	0.99993	-4.17275	4.04787e-11	1810	140	220	108	178	12	5	845	1221	1133	24	39
Chromosome	3959574	-	recG	ATP-dependent DNA helicase	Mu	-2.86423	2.73489e-06	-2.43632	0.00290575	-1.23485	0.989996	-1.38025	0.99993	-4.65684	6.02126e-17	1930	162	306	214	106	501	407	130	58	2592	44	67
Chromosome	3959603	+	recG	ATP-dependent DNA helicase	Mu	-2.66348	0.000106658	-2.2205	0.0215674	-1.38716	0.989996	-1.36719	0.99993	-3.52591	2.80331e-08	1132	141	187	103	68	182	104	97	186	1706	51	112
Chromosome	3975217	-	1133bp upstream of rhuM	hypothetical DNA-binding protein	Tn5	-3.50698	3.08583e-11	-3.69313	3.66915e-10	-7.01253	0.0243567	-7.43132	0.00285345	-0.621456	0.4774	5983	149	123	174	136	0	1	0	1	1356	582	847
Chromosome	3986172	+	mgtC	Mg(2+) transport ATPase protein C	Tn5	-1.67499	0.0141844	-1.44069	0.0980015	0.943007	0.999352	0.041961	0.999824	0.545185	0.51341	4897	664	805	545	424	808	609	5347	3608	1747	1639	2827
Chromosome	4005147	-	SL1344_3749	hypothetical IIB component of PTS system	Tn5	-1.36954	0.0486181	-0.817704	0.330472	1.58819	0.999352	1.03638	0.998569	-0.424637	0.699981	9512	1765	1726	1403	2561	1571	1175	20470	19222	3108	986	2818
Chromosome	4069900	+	thdF	thiophene and furan oxidation protein	Mu	-5.54627	8.58339e-18	-4.16514	3.04999e-07	-2.42246	0.989996	-2.72928	0.99993	-0.502527	0.662967	1481	18	30	7	2	0	2	66	76	1457	29	0
Chromosome	4070152	+	thdF	thiophene and furan oxidation protein	Mu	-6.10411	1.28265e-24	-5.33656	4.23231e-16	-6.4454	0.0229487	-3.8189	0.710034	-4.41006	5.21866e-13	2273	20	27	9	14	1	0	0	33	1306	25	37
Chromosome	4074210	-	SL1344_3813	reverse transcriptase	Tn5	-2.68775	1.25394e-05	-2.66298	0.0030024	-5.28523	0.141594	-3.65389	0.689673	-1.11404	0.128668	3588	185	195	152	30	1	3	0	52	1277	486	430
Chromosome	4081390	+	phoU	phosphate transport system regulatory protein	Mu	-2.18429	0.000850065	-2.5301	0.000702461	-0.142241	0.995322	-1.4349	0.99993	-4.00665	4.61057e-12	1657	261	195	301	159	1034	304	523	74	2909	136	68
Chromosome	4082657	-	pstB	phosphate transport ATP-binding protein	Mu	-2.94753	1.92813e-07	-2.78203	6.34292e-05	-0.863003	0.991612	-1.37361	0.99993	-1.90478	0.00321723	2431	265	144	205	292	122	49	924	723	2002	319	422
Chromosome	4082672	-	pstB	phosphate transport ATP-binding protein	Mu	-1.97652	0.00416217	-2.23701	0.00226175	-0.924033	0.989996	-0.673501	0.99993	-2.7541	8.45756e-07	1935	511	277	278	285	665	708	201	336	2707	240	287
Chromosome	4085114	+	pstS	periplasmic phosphate-binding protein	Mu	-1.74233	0.0285998	-1.46375	0.228596	-0.573655	0.994286	-0.116493	0.99993	-0.105686	0.959062	1249	261	279	328	381	647	919	123	159	2439	362	3195
Chromosome	4085226	-	pstS	periplasmic phosphate-binding protein	Mu	-2.0996	0.00873051	-1.77972	0.125065	-1.72508		-1.26188	0.99993	-1.5871	0.0153545	885	133	129	159	185	115	134	11	0	2670	608	674
Chromosome	4085684	+	pstS	periplasmic phosphate-binding protein	Mu	-2.12483	0.00108376	-2.13961	0.00249553	-1.03046	0.989996	-1.62494	0.99993	-2.85197	5.40064e-06	2247	534	371	287	359	794	345	121	124	2758	326	145
Chromosome	4098103	+	atpA	ATP synthase alpha subunit	Mu	-6.17178	5.78402e-17	-5.52049	3.73658e-12	-3.86849		-3.44007		-8.37368	2.83692e-33	815	0	0	2	0	0	1	0	0	1933	0	0
Chromosome	4100156	+	atpF	ATP synthase subunit B	Mu	-7.08611	8.54607e-28	-6.98747	1.01595e-22	-6.13461	0.0392793	-6.01685	0.0802519	-8.28653	2.17721e-32	1795	5	0	1	2	0	0	0	0	1814	0	0
Chromosome	4101704	+	atpI	ATP synthase protein I.	Tn5	-4.36841	2.57912e-16	-5.59731	4.29106e-20	-2.38837	0.999352	-0.766761	0.998569	-0.588237	0.574583	5356	56	24	75	19	177	1753	9	311	2699	15	0
Chromosome	4103500	+	gidA	glucose inhibited division protein	Mu	-5.31961	6.16522e-16	-4.14326	6.84187e-08	-2.87943	0.989996	-3.13301	0.99993	-8.21656	1.04272e-41	1367	8	36	18	11	37	19	0	0	3530	3	3
Chromosome	4103773	+	gidA	glucose inhibited division protein	Tn5	-4.57298	1.44376e-16	-5.28579	5.95192e-15	-5.66379	0.0833292	-6.47832	0.0170263	-5.56657	8.75027e-22	4392	33	8	48	29	1	2	3	1	2920	13	46
Chromosome	4103982	-	gidA	glucose inhibited division protein	Mu	-4.906	2.71623e-13	-4.63331	5.42435e-11	-3.89247	0.530486	-2.84198	0.99993	-8.16428	3.44134e-33	1500	10	17	30	25	0	30	10	50	1961	1	0
Chromosome	4146485	+	trxA	thioredoxin	Mu	-5.63006	1.40832e-19	-6.72294	5.62037e-23	-5.79383	0.0444926	-3.94871	0.618326	-5.90883	1.62418e-24	2014	10	4	24	3	2	16	0	0	3413	15	36
Chromosome	4146531	-	trxA	thioredoxin	Mu	-6.12833	4.34638e-21	-6.78813	1.20111e-21	-4.63612	0.168234	-5.32704	0.189405	-9.29673	1.21052e-43	1692	13	1	3	2	6	0	0	2	3879	0	0
Chromosome	4146576	-	trxA	thioredoxin	Tn5	-6.08032	3.23923e-28	-7.05755	3.53554e-29	-6.74676	0.026251	-3.65871	0.698775	-6.36844	2.30298e-23	5423	14	5	8	5	0	64	0	0	1634	11	2
Chromosome	4148618	+	230bp upstream of rho	transcription termination factor	Mu	-2.47763	0.00148797	-2.53833	0.00643512	-3.72565		-2.40229		-1.94732	0.00746824	773	103	55	75	61	0	13	0	0	3039	754	298
Chromosome	4148814	-	rfe	hypothetical undecaprenyl-phosphate alpha-N-acetylglucosaminyltransferase	Mu	-2.06664	0.00369239	-2.04971	0.020348	-2.20843	0.989996	-2.37044	0.99993	-2.41712	1.81442e-05	1437	332	280	199	164	0	13	83	115	4481	473	664
Chromosome	4148830	+	rfe	hypothetical undecaprenyl-phosphate alpha-N-acetylglucosaminyltransferase	Mu	-2.53682	3.40446e-05	-2.37748	0.0012579	-1.86007	0.989996	-3.15156	0.99993	-1.62791	0.014863	1807	249	213	221	243	208	51	0	14	2041	451	493
Chromosome	4149343	-	rfe	hypothetical undecaprenyl-phosphate alpha-N-acetylglucosaminyltransferase	Tn5	-1.98692	0.00120248	-3.17905	8.9055e-07	-1.27758	0.999352	-2.35089	0.998569	-0.63394	0.395745	4778	409	167	518	123	156	22	551	345	3908	2418	1677
Chromosome	4150944	-	rffE	UDP-N-acetyl-D-glucosamine 2-epimerase	Mu	-2.6062	5.66733e-05	-1.97454	0.0305551	-3.81162	0.581934	-2.08389	0.99993	-1.36099	0.17079	1492	159	162	191	331	0	8	11	174	2882	329	1191
Chromosome	4151011	-	rffE	UDP-N-acetyl-D-glucosamine 2-epimerase	Mu	-2.02413	0.0061941	-1.33293	0.430722	-0.862449	0.993187	-0.961067	0.99993	-2.52641	2.13074e-06	1171	254	467	186	183	241	310	268	0	5776	754	619
Chromosome	4151080	-	rffE	UDP-N-acetyl-D-glucosamine 2-epimerase	Mu	-2.88236	1.56548e-06	-2.21191	0.00226175	-0.34977	0.994286	0.0947089	0.99993	-2.33991	2.43354e-05	2335	182	266	270	435	308	170	1377	2935	3561	503	465
Chromosome	4151097	+	rffE	UDP-N-acetyl-D-glucosamine 2-epimerase	Mu	-2.50625	4.34668e-05	-2.91572	3.07026e-05	-3.15995	0.886117	-0.585221	0.99993	-0.55302	0.696935	1813	261	128	223	155	2	1	52	1167	2809	2379	502
Chromosome	4151321	+	rffE	UDP-N-acetyl-D-glucosamine 2-epimerase	Mu	-2.13937	0.000435293	-1.71961	0.0303808	-4.83256	0.121836	-2.95973	0.99993	-2.15577	0.000378879	2223	454	459	362	569	9	37	0	100	2640	479	333
Chromosome	4151995	+	rffD	UDP-ManNAc dehydrogenase	Mu	-2.61963	1.78226e-05	-2.57143	0.000263984	-2.15148	0.989996	-3.47556	0.948031	-1.75406	0.0330136	1909	274	207	192	205	0	0	135	35	1309	365	152
Chromosome	4152776	-	rffD	UDP-ManNAc dehydrogenase	Mu	-2.32714	0.0003519	-1.8723	0.0317214	-1.66884	0.989996	-1.23767	0.99993	-2.288	0.000174362	1511	231	303	224	271	1	114	208	389	1709	248	222
Chromosome	4155111	+	rffC	lipopolysaccharide biosynthesis protein	Mu	-2.75375	5.11561e-05	-2.53858	0.00605147	-0.801819	0.994286	-1.85664	0.99993	-4.15776	2.02681e-11	1405	190	180	94	34	633	28	50	200	1769	32	70
Chromosome	4156236	-	rffA	lipopolysaccharide biosynthesis protein	Mu	-3.72844	6.4998e-11	-3.85558	4.58305e-09	-2.18455	0.989996	-1.73529	0.99993	-7.84073	2.31988e-43	2161	123	90	95	63	212	249	61	176	5118	5	11
Chromosome	4156721	+	wzxE	hypothetical lipopolysaccharide biosynthesis protein	Mu	-3.79092	9.68363e-08	-4.21057	2.64309e-07	-4.66947		-4.33294		-6.03504	3.84128e-22	1082	57	18	20	2	0	0	0	0	2529	24	6
Chromosome	4169217	+	cyaA	adenylate cyclase	Mu	-1.65788	0.0144276	-2.52783	0.000180061	0.301074	0.994286	-0.656578	0.99993	-1.27359	0.119115	2234	575	259	620	261	2	237	3063	1192	3610	745	1414
Chromosome	4170023	-	cyaA	adenylate cyclase	Tn5	-3.96854	3.41611e-13	-4.88765	1.26191e-15	-1.30023	0.999352	-2.2584	0.998569	-3.81457	1.39098e-10	4996	67	39	102	35	13	7	693	389	3188	64	201
Chromosome	4177122	+	uvrD	DNA helicase II	Tn5	-2.47798	2.51948e-05	-3.04217	2.21046e-06	-4.82102	0.187512	-4.28722	0.294112	-2.61559	1.17237e-06	4459	235	154	320	156	2	30	11	19	1984	209	246
Chromosome	4177324	-	uvrD	DNA helicase II	Mu	-2.40849	0.000198113	-2.22617	0.00507665	0.265521	0.994286	0.0646035	0.99993	-2.78269	1.95851e-06	1669	204	179	262	284	41	176	2114	1965	2224	248	168
Chromosome	4178368	+	uvrD	DNA helicase II	Tn5	-1.66375	0.0263166	-2.01536	0.00860422	-3.19458	0.87734	-2.83709	0.998569	-2.79593	2.44562e-07	3316	423	266	369	255	34	108	5	22	2263	263	184
Chromosome	4204949	+	rfaH	transcriptional activator	Mu	-4.20245	3.29762e-09	-4.70205	2.02138e-10	-2.36338	0.989996	-1.26004	0.99993	-2.99714	1.03912e-06	1315	51	19	12	9	84	270	28	1	2257	230	116
Chromosome	4206921	+	fre	flavin reductase	Mu	-3.47446	7.70056e-08	-4.18863	6.60611e-09	-2.66383	0.989996	-2.39709	0.99993	-3.99567	1.12945e-07	1575	119	44	56	21	10	79	78	55	3271	150	17
Chromosome	4207290	+	fre	flavin reductase	Tn5	-2.9444	9.17148e-07	-4.22819	4.29114e-10	-2.04656	0.999352	-5.70505	0.0627002	-6.44841	5.84378e-35	3455	128	44	133	32	51	3	154	1	3264	12	25
Chromosome	4207378	+	fre	flavin reductase	Tn5	-2.71657	2.10537e-05	-3.83253	1.35579e-07	-1.01691	0.999352	-1.62757	0.998569	-6.08277	3.78511e-31	2791	121	26	120	54	340	185	72	237	2538	21	17
Chromosome	4216022	+	trkH	trk system potassium uptake protein	Mu	-3.08913	0.000383017	-2.67823	0.00760437	-2.31186		-1.98023		-4.13953	4.39099e-15	419	14	15	22	11	0	0	0	0	3071	105	102
Chromosome	4216131	-	trkH	trk system potassium uptake protein	Mu	-3.0733	6.6712e-07	-3.45448	1.57107e-05	-2.02176	0.989996	-3.23574	0.99993	-3.79622	6.46453e-11	1553	137	84	116	18	144	8	66	46	2694	147	76
Chromosome	4216279	-	trkH	trk system potassium uptake protein	Tn5	-2.39801	0.000902634	-2.72038	0.00122561	0.30357	0.999352	-1.12168	0.998569	-4.59571	5.15671e-19	1841	92	66	90	61	836	303	275	121	3120	54	101
Chromosome	4216288	-	trkH	trk system potassium uptake protein	Mu	-3.59782	5.7134e-09	-3.7599	2.21612e-07	-0.437408	0.994286	-1.44311	0.99993	-3.43868	3.95582e-07	1510	89	60	68	36	359	82	659	321	1685	41	122
Chromosome	4225623	-	3bp upstream of rodA	serine/threonine protein kinase	Mu	-2.96177	1.37577e-06	-4.69001	7.58657e-13	-1.47822	0.989996	-1.41801	0.99993	-1.23168	0.35684	2016	145	31	214	36	135	129	348	465	5605	2752	115
Chromosome	4226117	+	dsbA	thiol:disulfide interchange protein	Mu	-4.20523	8.29922e-13	-5.37144	1.17522e-15	-0.981676	0.989996	-1.79624	0.99993	-3.70096	2.70225e-11	1815	58	15	60	14	694	242	57	20	2121	93	102
Chromosome	4226229	+	dsbA	thiol:disulfide interchange protein	Mu	-2.90026	8.64029e-07	-3.08954	1.07665e-05	-0.415088	0.994286	-1.15867	0.99993	-4.47275	4.27876e-18	2155	189	189	229	93	500	174	1000	662	4263	102	123
Chromosome	4239568	-	typA	GTP-binding protein	Mu	-2.21833	0.000586594	-1.80787	0.101836	-0.447231	0.994286	-1.97536	0.99993	-1.22339	0.129691	1627	281	455	261	115	0	1	920	203	3745	853	1489
Chromosome	4239726	+	typA	GTP-binding protein	Mu	-1.83797	0.00931775	-1.36114	0.452003	-4.92883	0.110684	-4.80751	0.261786	-2.09113	0.00147505	1548	397	668	306	132	5	4	1	3	2279	464	258
Chromosome	4261428	+	SL1344_3976	conserved hypothetical protein	Tn5	-5.99837	2.16159e-32	-7.47435	8.33632e-33	-4.24784	0.328565	-2.34511	0.998569	-6.23085	9.89478e-30	8196	28	1	24	10	1	3	56	616	2171	11	16
Chromosome	4312246	-	tpiA	triosephosphate isomerase	Mu	-6.60168	6.74599e-21	-5.67489	4.35292e-14	-4.51037		-3.11562		-7.05358	1.09661e-20	1109	3	3	0	2	3	11	1	0	776	0	0
Chromosome	4333256	+	metL	bifunctional aspartokinase II/homoserine dehydrogenase IIcan I write	Tn5	-2.09116	0.00116504	-2.98511	8.52624e-07	-0.930603	0.999352	-1.14446	0.998569	-2.7457	5.09248e-08	5900	296	192	723	264	825	1370	0	3	2734	315	263
Chromosome	4351028	+	pflD	formate acetyltransferase 2 (ec 2.3.1.54) (pyruvate formate-lyase 2)	Mu	-2.5936	0.000218312	-2.72889	0.00090435	-5.51545	0.0643652	-5.28631	0.202361	0.205944	0.873984	1445	231	158	100	61	0	0	0	0	1550	1608	1323
Chromosome	4366304	+	udhA	possible pyridine nucleotide-disulphide oxidoreductase	Tn5	-1.86263	0.00214512	-2.95579	8.55543e-07	0.569695	0.999352	-0.00960127	0.999824	-3.1048	1.38381e-10	6010	533	233	798	242	808	1845	4502	3016	2976	235	250
Chromosome	4366499	-	udhA	possible pyridine nucleotide-disulphide oxidoreductase	Mu	-1.66617	0.0374338	-2.29004	0.00249553	-3.40203	0.683649	-3.47068	0.913424	-2.68247	3.85724e-06	1794	628	277	303	205	42	31	16	19	3420	265	428
Chromosome	4395545	-	rpoC	DNA-directed RNA polymerase, beta'-subunit	Tn5	-4.91207	8.09863e-20	-5.21527	5.62251e-16	-6.55581	0.0306359	-6.93134	0.00831706	-8.48729	3.70425e-36	5063	30	14	43	38	0	1	0	0	1998	0	0
Chromosome	4413683	+	purD	phosphoribosylglycineamide synthetase	Tn5	-4.44148	2.12413e-14	-5.66137	2.11066e-17	-3.92942	0.552589	-4.5436	0.239607	-5.42438	8.7129e-26	3548	23	8	41	13	9	11	0	13	2534	37	28
Chromosome	4413986	+	purH	phosphoribosylaminoimidazolecarboxamide formyltransferase and IMP cyclohydrolase (bifunctional enzyme)	Tn5	-5.32804	1.57351e-21	-6.04349	2.89436e-20	-3.24241	0.813881	-3.03766	0.899697	-6.67447	3.31394e-29	4653	13	14	27	6	28	126	58	62	2404	3	15
Chromosome	4414315	+	purH	phosphoribosylaminoimidazolecarboxamide formyltransferase and IMP cyclohydrolase (bifunctional enzyme)	Mu	-6.21318	1.44575e-19	-5.67152	7.41212e-15	-5.24233	0.0891262	-4.97216	0.261786	-5.47558	4.42433e-17	1316	1	3	7	6	0	0	0	0	1000	7	10
Chromosome	4414617	+	purH	phosphoribosylaminoimidazolecarboxamide formyltransferase and IMP cyclohydrolase (bifunctional enzyme)	Tn5	-5.81954	1.85773e-22	-7.46834	2.50224e-30	-6.35999	0.0376158	-1.9308	0.998569	-1.3625	0.224271	5486	15	4	2	1	1	586	0	14	2002	0	3
Chromosome	4415233	-	purH	phosphoribosylaminoimidazolecarboxamide formyltransferase and IMP cyclohydrolase (bifunctional enzyme)	Mu	-3.48972	0.000118961	-1.64744	0.24351	-1.2907		-1.07192		-5.64345	1.96266e-11	215	0	7	1	0	0	0	0	0	331	0	0
Chromosome	4570599	+	dcuR	two-component response regulator	Tn5	-1.32711	0.0492392	-0.95775	0.249244	-0.1622	0.999352	0.654672	0.998569	-1.98891	0.00424118	10205	1863	1467	1721	2660	465	1298	4228	14005	1323	299	160
Chromosome	4571603	+	dcuS	two-component sensor kinase	Tn5	-2.14018	0.000386543	-2.13805	0.00361127	-1.08168	0.999352	-1.5824	0.998569	-0.360609	0.691664	4944	336	443	505	256	3	26	840	805	2886	2155	1553
Chromosome	4607264	-	yjeA	lysyl-tRNA synthetase	Tn5	-5.47893	3.7235e-21	-7.12812	3.25565e-24	-5.46291	0.130931	-2.85151	0.998569	-8.05018	2.66422e-33	3490	11	1	9	1	0	0	0	85	1747	1	0
Chromosome	4624556	-	miaA	tRNA delta-2-isopentenylpyrophosphate (IPP) transferase	Tn5	-4.74225	7.63234e-16	-6.42426	5.00296e-20	-5.13801	0.16372	-5.68115	0.0676651	-0.689303	0.519435	3134	20	2	18	4	0	1	0	2	3749	0	10
Chromosome	4624947	+	miaA	tRNA delta-2-isopentenylpyrophosphate (IPP) transferase	Mu	-5.4545	5.78402e-17	-6.06191	4.36298e-16	-4.98155	0.112661	-4.37689	0.44268	-8.20258	1.75121e-31	1204	11	1	10	2	0	0	0	2	1707	0	0
Chromosome	4624989	-	miaA	tRNA delta-2-isopentenylpyrophosphate (IPP) transferase	Tn5	-6.10858	5.36328e-31	-7.73329	4.98867e-35	-7.24408	0.016913	-5.77315	0.0529029	-9.65482	6.92641e-52	6540	12	3	21	3	0	0	0	10	4430	0	0
Chromosome	4624998	-	miaA	tRNA delta-2-isopentenylpyrophosphate (IPP) transferase	Tn5	-4.40886	4.08529e-14	-5.82965	1.13277e-17	-5.22286	0.147595	-5.62918	0.0712317	-9.34115	1.37283e-47	3346	32	9	28	6	0	3	1	1	3550	0	0
Chromosome	4625269	-	hfq	host factor-I protein(HF-I)	Mu	-4.77702	3.15478e-13	-4.61518	1.25094e-09	-4.91759	0.121836	-4.55399	0.376753	-8.88262	6.59388e-39	1178	16	7	22	17	0	0	0	1	2824	0	0
Chromosome	4630065	-	purA	adenylosuccinate synthetase	Mu	-7.65766	2.11272e-29	-7.18261	5.62037e-23	-5.89898	0.0441818	-5.73646	0.123857	-7.90326	2.1398e-28	1651	0	0	1	0	0	0	0	0	1379	0	0
Chromosome	4666840	+	ytfM	hypothetical exported protein	Tn5	-1.57259	0.0306356	-1.98123	0.016529	-0.266629	0.999352	-1.57573	0.998569	-0.785409	0.261116	5205	812	573	571	214	300	390	1832	578	2184	1030	1018
Chromosome	4679406	+	iolR	transcriptional regulator, repressor of myo-inositol metabolism	Tn5	-2.29366	0.000527718	-2.89929	2.46428e-05	-1.93724	0.999352	-1.75227	0.998569	-6.19604	2.128e-25	3919	319	109	182	188	147	423	0	1	1805	14	6
Chromosome	4679729	-	iolR	transcriptional regulator, repressor of myo-inositol metabolism	Tn5	-1.63169	0.047113	-2.79596	0.000138146	-2.83608	0.999352	-2.02027	0.998569	-3.5816	9.48347e-10	2940	410	119	272	106	10	174	53	0	2118	66	149
Chromosome	4773104	-	SL1344_4427A	conserved hypothetical protein (pseudogene)	Tn5	-1.44041	0.0485335	-1.32226	0.0933965	-6.5702	0.0306359	-4.71435	0.221339	0.111477	0.942019	5089	648	642	946	865	0	0	0	19	559	399	635
Chromosome	4806766	-	SL1344_4460	hypothetical protein	Mu	-2.60535	6.69274e-05	-3.98797	4.02318e-07	-4.66188	0.154804	-5.07485	0.247966	-3.05627	1.25385e-07	1357	160	40	158	9	5	0	1	0	1747	138	125
Chromosome	4842546	-	deoC	deoxyribose-phosphate aldolase	Mu	-4.98961	1.12767e-16	-6.20449	1.13387e-18	-0.201632	0.994286	-1.00189	0.99993	-3.97888	6.56784e-12	1782	24	2	33	7	1487	569	143	32	1754	53	72
Chromosome	4853964	+	serB	hypothetical phosphoserine phosphatase	Mu	-1.87655	0.00610848	-1.22679	0.377492	0.120417	0.995322	0.470738	0.99993	0.0954235	0.945494	1693	426	434	325	709	1524	2060	533	488	986	985	731
pSLT_SL1344	3214	+	traI	conjugative transfer, oriT nicking-unwinding protein	Tn5	-2.21894	0.00636968	-2.58009	0.00690198	-1.84141		-1.63629		-6.261	9.16029e-34	1338	39	23	90	62	23	111	0	7	6160	60	22
pSLT_SL1344	48633	+	parB	plasmid partition protein B	Mu	-5.72007	1.78979e-16	-5.1033	2.08432e-11	-4.39443		-4.02675		-5.56886	2.12949e-25	1015	3	5	7	5	1	1	0	0	4337	36	58
pSLT_SL1344	48754	+	parB	plasmid partition protein B	Tn5	-2.15734	0.0102132	-2.73109	0.00637114	-1.28679		-1.43438		-1.28006	0.252918	536	8	0	2	3	0	0	0	0	2579	3	0
pSLT_SL1344	48912	+	parA	plasmid partition protein A	Tn5	-2.50556	0.00135761	-3.35652	0.000341144	-1.24071		-1.87589		-6.85721	2.3174e-30	858	9	5	0	0	29	10	0	0	1962	3	9
pSLT_SL1344	49984	+	parA	plasmid partition protein A	Mu	-4.3394	2.90442e-07	-2.90986	0.00247864	-2.01641		-1.711		-4.45382	2.33206e-15	345	0	4	2	4	1	1	0	0	2215	66	45
pSLT_SL1344	62160	+	spvR	Salmonella plasmid virulence lysR family regulator	Tn5	-1.35729	0.0473819	-1.16525	0.176117	-2.03981	0.999352	-1.55792	0.998569	-2.84611	2.16386e-11	10439	1940	991	1599	2554	212	328	607	1783	7531	814	739
pSLT_SL1344	64753	+	spvB	Salmonella plasmid virulence protein	Tn5	-1.78115	0.0111148	-2.57861	0.000137557	-2.60471	0.999352	-0.781145	0.998569	-2.78956	9.29368e-10	4772	629	280	398	197	107	9	1	1755	8252	1039	699
pSLT_SL1344	64828	+	spvB	Salmonella plasmid virulence protein	Mu	-1.77752	0.00612851	-1.02365	0.684597	-3.53503	0.654281	-4.08221	0.463904	-3.67263	1.06281e-12	2699	576	387	734	1696	75	2	3	48	5349	300	227
pSLT_SL1344	65193	-	spvB	Salmonella plasmid virulence protein	Tn5	-2.08731	0.000149013	-2.71119	3.78089e-06	-1.54076	0.999352	-0.670886	0.998569	-1.56317	0.00225048	8449	806	466	768	358	398	2359	603	1388	4013	961	1163
pSLT_SL1344	65473	-	spvB	Salmonella plasmid virulence protein	Tn5	-1.54669	0.035903	-1.66744	0.027362	-1.77343	0.999352	-0.515755	0.998569	-2.53271	3.7098e-07	4208	464	408	715	517	236	1616	68	443	2918	326	407
pSLT_SL1344	66354	+	spvC	Salmonella plasmid virulence protein	Tn5	-1.48044	0.0295397	-2.34135	0.000252765	-1.75907	0.999352	-0.120363	0.998569	-0.929803	0.120982	5894	834	409	965	346	350	3271	127	931	5165	2412	1960
pSLT_SL1344	66469	+	spvC	Salmonella plasmid virulence protein	Tn5	-2.06197	0.000225257	-2.5509	1.83117e-05	-1.47412	0.999352	-1.84049	0.998569	-0.644958	0.330424	7652	615	461	853	389	237	921	753	170	4348	2277	2282
pCol1B9_SL1344	44931	-	traY	conjugal transfer protein	Tn5	-1.41054	0.0260331	-1.89224	0.00190171	0.432694	0.999352	-0.404321	0.998569	0.680775	0.243277	17536	2163	2019	3764	1307	2603	2243	10705	7937	10363	14053	14707
pCol1B9_SL1344	48891	-	traV	conjugal transfer protein	Tn5	-1.46358	0.0195721	-2.09948	0.000263531	-0.708901	0.999352	-2.34793	0.998569	0.760089	0.189478	11683	1460	1033	2293	881	210	27	3047	1009	5674	8418	8280
pCol1B9_SL1344	57465	-	traM	conjugal transfer protein	Mu	-1.6836	0.00608474	-1.01626	0.429138	0.686978	0.994286	0.535766	0.99993	0.0863531	0.948733	3535	907	1781	984	1198	6941	5432	547	94	4605	4692	3261
pCol1B9_SL1344	74474	-	pilR	pilus integral membrane protein	Mu	-2.73788	1.4703e-05	-3.64124	4.30477e-07	-1.2134	0.989996	-1.71595	0.99993	0.600151	0.518195	1623	155	76	190	42	449	175	1	0	4310	5859	5097
pCol1B9_SL1344	82271	+	pilK	pilus protein	Tn5	-1.39911	0.0492285	-1.92425	0.00193546	0.396838	0.999352	-0.437433	0.998569	1.14618	0.0483198	9536	1073	984	2099	778	353	1837	7148	3480	2587	3894	6400
pCol1B9_SL1344	85153	-	traB	conjugal transfer protein	Tn5	-1.4619	0.0246836	-1.6924	0.0134469	0.649172	0.999352	-0.305508	0.998569	0.722187	0.243203	9165	1141	1200	1779	793	1170	1447	7526	4313	4812	5940	7909
pCol1B9_SL1344	85561	+	81bp upstream of traB	conjugal transfer protein	Tn5	-1.47631	0.0480418	-2.33095	5.7476e-05	0.438532	0.999352	-0.504264	0.998569	0.381194	0.61171	8612	772	583	1855	586	215	419	6917	4094	6170	6497	7281
pRSF1010_SL1344	1233	+	repC	replication protein c	Mu	-2.19111	0.00284798	-2.49011	0.00359165	-4.79983		-4.37965		-2.90474	8.4556e-06	1098	161	89	188	120	1	0	1	0	1056	101	67
pRSF1010_SL1344	1290	+	repC	replication protein c	Mu	-2.65267	0.00013442	-2.62586	0.00145805	-4.64509		-2.55387	0.99993	-3.17318	1.11457e-05	1141	151	101	96	94	0	0	1	40	582	35	32
pRSF1010_SL1344	1321	-	repC	replication protein c	Mu	-2.78195	3.11361e-06	-3.10287	1.26859e-05	-5.8143	0.0441818	-5.32514	0.18719	-3.67263	2.97785e-10	2032	257	173	181	85	2	3	0	0	2271	76	130
pRSF1010_SL1344	1425	+	repC	replication protein c	Tn5	-2.13019	0.00278195	-2.07106	0.0184285	-4.60072	0.284207	-5.20984	0.116954	-2.38195	0.0010093	2619	217	229	154	118	0	2	0	1	916	78	145
pRSF1010_SL1344	1483	+	repC	replication protein c	Tn5	-2.36908	0.000524712	-2.45813	0.00330875	-4.4262	0.347066	-4.86765	0.204661	-2.25464	0.00136514	2468	150	147	131	80	0	1	0	0	1126	103	209
pRSF1010_SL1344	1488	-	repC	replication protein c	Mu	-3.29531	7.02883e-08	-2.612	0.000680593	-3.62073	0.663467	-3.40854	0.935652	-2.58503	1.74205e-05	2503	241	360	105	115	43	2	0	84	2101	183	271
pRSF1010_SL1344	1533	-	repC	replication protein c	Tn5	-2.57847	2.44128e-05	-2.22618	0.0040977	-5.49644	0.129158	-4.41086	0.311163	-4.92513	3.61671e-16	3529	179	148	199	313	0	18	0	1	1429	16	30
pRSF1010_SL1344	1573	+	repC	replication protein c	Mu	-2.63107	1.78226e-05	-1.88959	0.0133173	-1.66554	0.989996	-0.555801	0.99993	-3.40689	9.46273e-09	2174	212	479	303	385	1	0	325	1411	1978	140	81
pRSF1010_SL1344	1594	+	repC	replication protein c	Mu	-3.8507	1.00402e-10	-3.28146	3.49758e-06	-6.02965	0.0392793	-5.89165	0.0952627	-3.51234	6.31259e-10	1729	76	74	74	113	0	0	0	0	2132	132	93
pRSF1010_SL1344	1595	+	repC	replication protein c	Mu	-2.61731	7.23924e-05	-2.78752	0.000250256	-0.755178	0.994286	-1.39279	0.99993	-4.80699	1.48864e-16	1416	142	125	182	101	626	276	104	21	1952	45	26
pRSF1010_SL1344	1597	+	repC	replication protein c	Mu	-2.13557	0.0139071	-2.42385	0.00448267	-5.55058	0.0627501	-4.94749	0.261786	-2.60482	1.9944e-05	1580	97	84	365	244	1	2	0	0	1628	201	144
pRSF1010_SL1344	1623	+	repC	replication protein c	Tn5	-1.76656	0.039174	-2.5048	0.00367836	-3.59777		-4.01894		-2.61064	0.00108055	1834	186	81	159	75	0	0	0	0	632	39	76
pRSF1010_SL1344	1722	-	repC	replication protein c	Mu	-2.19096	0.0260069	-1.85137	0.176842	-2.9259		-2.24119		-2.68124	3.48637e-06	482	44	62	73	53	1	0	1	0	1958	206	193
pRSF1010_SL1344	1766	+	repC	replication protein c	Tn5	-2.67068	2.14667e-05	-2.4966	0.00127833	-0.815472	0.999352	-0.892364	0.998569	-3.88092	1.44882e-12	3020	137	178	145	113	1	1	641	902	1834	85	67
pRSF1010_SL1344	1792	-	repC	replication protein c	Mu	-2.60934	3.50003e-05	-1.46464	0.135532	-5.55658	0.0627501	-3.31618	0.99993	-3.0064	1.69052e-05	1820	276	541	165	480	2	28	0	0	1468	53	149
pRSF1010_SL1344	1801	-	repC	replication protein c	Tn5	-2.21154	0.0014618	-2.1487	0.0232964	-1.85098	0.999352	-4.28579	0.410863	-2.4	2.48743e-05	2442	163	205	166	63	100	0	1	4	1625	215	218
pRSF1010_SL1344	1866	-	repC	replication protein c	Mu	-2.67043	1.2731e-05	-2.79819	7.8234e-05	-6.08436	0.0392793	-5.95686	0.0866312	-3.16664	5.00984e-07	1763	205	146	203	158	0	0	0	0	1284	65	102
pRSF1010_SL1344	1879	-	repC	replication protein c	Mu	-4.40767	5.60814e-15	-3.39363	8.01754e-08	-6.61886	0.0106458	-2.08477	0.99993	-3.23499	8.80212e-08	2474	61	133	81	148	1	3	1	333	1302	88	77
pRSF1010_SL1344	1895	+	repC	replication protein c	Mu	-2.67464	1.01077e-05	-2.42418	0.002548	-1.14486	0.989996	-1.6746	0.99993	-2.87523	0.00223326	1916	259	304	189	119	528	290	158	53	1089	111	6
pRSF1010_SL1344	1929	+	repC	replication protein c	Tn5	-2.3693	0.000659577	-1.77156	0.0795149	-4.72159	0.248814	-5.3135	0.109717	-2.72444	6.77482e-05	2728	93	89	219	383	0	2	0	1	899	94	72
pRSF1010_SL1344	1951	-	repC	replication protein c	Tn5	-2.09459	0.00302418	-2.13992	0.00566771	-5.63807	0.10829	-4.11966	0.415316	-3.50301	2.15064e-08	3699	156	171	425	355	0	31	0	5	1182	71	49
pRSF1010_SL1344	1981	+	repC	replication protein c	Mu	-2.55839	0.000493982	-1.84789	0.0696038	-1.09917	0.989996	-1.6725	0.99993	-3.38008	4.24514e-08	1380	93	146	209	348	441	146	3	0	1147	61	66
pRSF1010_SL1344	1996	-	repC	replication protein c	Mu	-2.86045	3.60104e-06	-2.0232	0.0146099	-6.0144	0.0392793	-3.05353	0.99993	-2.97634	1.31516e-05	1900	154	214	214	421	1	42	0	0	1452	60	149
pRSF1010_SL1344	2043	+	repA	regulatory protein	Mu	-2.34361	6.84456e-05	-2.3919	0.00194996	-1.23743	0.989996	-0.244128	0.99993	-1.95116	0.00332683	2327	361	156	363	403	167	871	549	1165	1409	275	224
pRSF1010_SL1344	2059	-	repA	regulatory protein	Mu	-2.18351	0.00622101	-2.58186	0.00611816	-3.96698		-3.69121		-3.09992	1.21385e-06	876	114	30	151	89	0	0	1	0	1358	67	118
pRSF1010_SL1344	2189	+	repA	regulatory protein	Tn5	-1.52673	0.0437901	-1.02122	0.282824	0.26802	0.999352	0.560228	0.998569	-1.24624	0.334355	5853	993	1358	605	751	1	8	4331	8795	2537	261	14
pRSF1010_SL1344	2207	+	repA	regulatory protein	Mu	-3.15648	1.44619e-05	-3.09209	6.81987e-05	-6.20168	0.0374661	-5.7505	0.11503	-2.03453	0.00560175	1839	48	46	176	159	0	1	0	0	1464	320	148
pRSF1010_SL1344	2262	-	repA	regulatory protein	Mu	-3.18997	8.8148e-09	-2.84877	1.05957e-05	-1.45314	0.989996	-2.65588	0.99993	-3.02744	2.47072e-06	2575	225	191	188	272	5	1	531	180	1165	66	102
pRSF1010_SL1344	2344	-	repA	regulatory protein	Mu	-2.61014	2.43015e-05	-2.94691	1.62132e-05	-3.76899	0.581934	-3.18155	0.99993	-3.14261	3.37873e-07	2394	391	242	198	129	34	54	0	0	1253	75	94
pRSF1010_SL1344	2356	-	repA	regulatory protein	Mu	-3.34489	1.32761e-07	-3.10562	4.69293e-06	-6.36166	0.0282852	-4.0602	0.562282	-2.38486	0.0027061	1949	83	135	157	129	0	13	0	0	1215	62	206
pRSF1010_SL1344	2401	+	repA	regulatory protein	Mu	-2.9065	5.73751e-06	-2.25761	0.0128864	-5.97523	0.0395265	-3.51484	0.938651	-2.75907	0.000182206	1696	205	310	109	86	0	0	0	26	1100	48	133
pRSF1010_SL1344	2407	+	repA	regulatory protein	Mu	-1.94984	0.00162452	-2.33077	0.0021326	-2.04166	0.989996	-2.16214	0.99993	-2.82963	5.29648e-06	2315	544	408	448	188	231	167	0	0	1623	108	174
pRSF1010_SL1344	2608	-	repA	regulatory protein	Mu	-2.46348	0.00157142	-2.28163	0.00216437	-6.21973	0.0374661	-4.36624	0.430243	-2.39586	0.001322	1851	92	277	326	232	0	0	0	11	1641	96	278
pRSF1010_SL1344	2619	+	repA	regulatory protein	Mu	-2.45543	1.84236e-05	-1.84523	0.0133173	-1.17162	0.989996	-0.640625	0.99993	-1.52465	0.0234202	2538	371	436	358	629	127	18	692	1630	2410	595	618
pRSF1010_SL1344	2675	-	repA	regulatory protein	Mu	-2.65111	2.39428e-05	-3.04155	6.81987e-05	-6.01493	0.0392793	-4.90923	0.261786	-2.57989	0.000118738	1720	177	57	219	152	0	3	0	0	901	94	92
pRSF1010_SL1344	2772	-	repA	regulatory protein	Mu	-1.9547	0.0262428	-1.45164	0.315621	-2.92113	0.989996	-5.14828	0.229579	-2.49406	0.000247181	1387	129	164	365	532	36	0	0	0	876	92	101
pRSF1010_SL1344	2799	+	repA	regulatory protein	Mu	-2.66011	8.25826e-06	-3.14205	2.8323e-05	-6.03501	0.0392793	-6.32547	0.0523256	-2.27361	0.000146267	1971	254	164	215	56	0	0	1	0	3266	360	552
pRSF1010_SL1344	3461	+	mobA	mobilization protein	Mu	-2.07881	0.00322093	-1.98995	0.00439924	-7.23129	0.00169927	-7.64867	0.000423015	-1.01522	0.19546	4239	1198	1070	379	517	0	0	2	2	7440	3203	2368
pRSF1010_SL1344	3466	-	mobA	mobilization protein	Tn5	-2.90436	5.54937e-08	-3.74737	1.94296e-10	0.48757	0.999352	0.669513	0.998569	-2.29855	1.21481e-06	8454	440	115	318	242	6048	13476	1	5	5987	723	1105
pRSF1010_SL1344	3593	-	mobA	mobilization protein	Mu	-1.41899	0.0268319	-1.8267	0.00698575	-1.14132	0.989996	-2.00231	0.99993	-1.11941	0.135338	5871	1789	845	2096	1748	2067	759	11	7	3528	1265	1171
pRSF1010_SL1344	3710	+	mobA	mobilization protein	Mu	-2.01082	0.000456044	-1.5607	0.0338328	-3.87668	0.492399	-1.27293	0.99993	-2.20937	9.28176e-05	3846	721	1252	866	849	61	1015	0	24	3360	512	496
pRSF1010_SL1344	3711	+	mobA	mobilization protein	Mu	-1.41278	0.047934	-1.59581	0.0645523	-3.68447	0.518101	-4.83728	0.227769	-1.32663	0.127581	3255	1285	1122	878	529	6	2	75	31	2481	989	421
pRSF1010_SL1344	3748	+	mobA	mobilization protein	Mu	-1.90754	0.000332031	-2.06273	0.000322819	-0.608295	0.994286	-0.728952	0.99993	-2.78141	1.37795e-06	6341	1578	1413	1351	983	2653	1784	1336	1880	4843	330	579
pRSF1010_SL1344	3806	-	mobA	mobilization protein	Mu	-1.76103	0.0124227	-0.474194	0.977506	-3.36778	0.717614	-1.73952	0.99993	-1.80692	0.00234967	5574	2000	2656	762	74	1	161	168	1252	7139	1690	1238
pRSF1010_SL1344	3886	-	mobA	mobilization protein	Mu	-1.84695	0.0010189	-1.25876	0.23976	-2.81859	0.963696	-7.59315	0.000423015			4608	1072	2182	1123	942	4	2	255	0
pRSF1010_SL1344	3906	-	mobA	mobilization protein	Mu	-1.91333	0.00060334	-1.78731	0.00453247	-1.61342	0.989996	-1.74436	0.99993	-1.21805	0.0909454	4214	1040	909	875	1053	0	0	653	765	4033	1417	1167
pRSF1010_SL1344	3951	-	mobA	mobilization protein	Mu	-1.81348	0.00059048	-1.91428	0.00188795	-0.97697	0.989996	-0.0851787	0.99993	-1.24757	0.0752164	7875	2072	1148	1851	2171	5	16	2782	8955	5447	1869	1552
pRSF1010_SL1344	4005	+	mobA	mobilization protein	Mu	-1.68155	0.0166412	-1.51252	0.0967015	-2.91181	0.920151	-2.82038	0.99993	-1.41667	0.0364088	5424	2039	2174	843	767	348	254	12	232	6543	1519	2072
pRSF1010_SL1344	4016	-	mobA	mobilization protein	Mu	-1.64235	0.00602429	-1.03875	0.406304	-0.457899	0.994286	0.899312	0.99993			5147	1313	1448	1546	2829	2174	331	1481	14079
pRSF1010_SL1344	4074	+	mobA	mobilization protein	Mu	-2.02874	4.18838e-05	-1.86659	0.000214282	0.0881432	0.995322	-0.374527	0.99993	-1.53839	0.0184919	12607	2898	2988	2478	2795	8436	5664	6003	3937	15946	3136	4823
pRSF1010_SL1344	4217	-	mobA	mobilization protein	Mu	-1.54356	0.0105442	-1.53535	0.0227963	-1.24522	0.989996	-2.16712	0.99993	-2.12501	0.000205182	4808	1462	1176	1444	1567	0	5	1134	690	3295	544	510
pRSF1010_SL1344	4267	-	mobA	mobilization protein	Tn5	-2.10098	0.000297127	-2.42051	1.85283e-06	-2.5815	0.999352	-7.83049	0.000862278	-2.1473	4.94118e-07	18612	2111	1154	1138	1318	579	10	3	1	9931	1588	1874
pRSF1010_SL1344	5035	-	mobA	mobilization protein	Tn5	-1.99247	0.000198501	-2.33746	1.09576e-06	-1.46234	0.999352	-0.374847	0.998569	-2.23837	2.03625e-08	39834	4864	2773	3212	2957	3806	20816	7	1641	24686	3982	4139
pRSF1010_SL1344	5816	-	mobC	mobilization protein c	Tn5	-1.83104	0.000522219	-1.70076	0.00631985	-1.29282	0.999352	0.966118	0.998569	-0.817516	0.149582	14596	1708	1879	1781	1360	745	16861	1563	9860	11658	5535	5269
